# Supplementary material for: An Extra Dimension to Decision-Making in Animals: The Three-way Trade-off between Speed, Effort per-Unit-Time and Accuracy
Source: PLoS Comput Biol. 2014 Dec 18;10(12):e1003937. doi: 10.1371/journal.pcbi.1003937 (PMC4270426; doi:10.1371/journal.pcbi.1003937)
Supplement: S1 Dataset — Simulation code and output. This dataset contains: (i) C++ code used to simulate and for a discrete grid of and values; (ii) tab-delimited text files containing the output of those simulations; and (iii) matlab code used to calculate the optimum and values for different levels of and to plot figs. 1–4. (ZIP) [file pcbi.1003937.s001.zip]

Archive with 36 entries (35 files):
- calcEffCost.m
- __MACOSX/
- __MACOSX/._calcEffCost.m
- decision_output_fall_1.txt
- decision_output_fall_10.txt
- decision_output_fall_11.txt
- decision_output_fall_12.txt
- decision_output_fall_13.txt
- decision_output_fall_14.txt
- decision_output_fall_15.txt
- decision_output_fall_2.txt
- decision_output_fall_3.txt
- decision_output_fall_4.txt
- decision_output_fall_5.txt
- decision_output_fall_6.txt
- decision_output_fall_7.txt
- decision_output_fall_8.txt
- decision_output_fall_9.txt
- plotErrorCurve.m
- __MACOSX/._plotErrorCurve.m
- plotHypOrExpErrorCurve.m
- __MACOSX/._plotHypOrExpErrorCurve.m
- sea2WayOptimaNoPlot.m
- __MACOSX/._sea2WayOptimaNoPlot.m
- sea3WayFitnessLandscapesCost.m
- __MACOSX/._sea3WayFitnessLandscapesCost.m
- sea3WaySubstitutionPlot.m
- __MACOSX/._sea3WaySubstitutionPlot.m
- seaMakeDataMatrices.m
- __MACOSX/._seaMakeDataMatrices.m
- seaPlottingScript_14.m
- __MACOSX/._seaPlottingScript_14.m
- seaReadData.m
- __MACOSX/._seaReadData.m
- speedAccBin_main.cpp
- SpeedAccBinom.dev
