# Supplementary material for: An Extra Dimension to Decision-Making in Animals: The Three-way Trade-off between Speed, Effort per-Unit-Time and Accuracy
Source: PLoS Comput Biol. 2014 Dec 18;10(12):e1003937. doi: 10.1371/journal.pcbi.1003937 (PMC4270426; doi:10.1371/journal.pcbi.1003937)
Supplement: S1 Dataset — Simulation code and output. This dataset contains: (i) C++ code used to simulate and for a discrete grid of and values; (ii) tab-delimited text files containing the output of those simulations; and (iii) matlab code used to calculate the optimum and values for different levels of and to plot figs. 1–4. (ZIP) [file pcbi.1003937.s001.zip › calcEffCost.m]

function[ce] = calcEffCost(effort, p)
% This function plot the error curve we're going to use, just so we can
% check it looks right
% It plots pErr (= 1-phi, where phi is the probability of choosing a given
% observation at random, rather than seeing the true value) against the
% cost of effort that we invest.

pError = 1-effort;
if p.errFuncType == 0
%     pErr = exp(-p.rho.*ce);

    ce = log(pError)./(-p.rho);
elseif p.errFuncType == 1
%     pErr = 1./(1+p.k.*ce);  
    
    ce = (1./(pError) - 1)./p.k;
elseif p.errFuncType == 2
    
    ce = -p.beta + p.beta./((pError).^p.alpha);
    
end
