# Supplementary material for: An Extra Dimension to Decision-Making in Animals: The Three-way Trade-off between Speed, Effort per-Unit-Time and Accuracy
Source: PLoS Comput Biol. 2014 Dec 18;10(12):e1003937. doi: 10.1371/journal.pcbi.1003937 (PMC4270426; doi:10.1371/journal.pcbi.1003937)
Supplement: S1 Dataset — Simulation code and output. This dataset contains: (i) C++ code used to simulate and for a discrete grid of and values; (ii) tab-delimited text files containing the output of those simulations; and (iii) matlab code used to calculate the optimum and values for different levels of and to plot figs. 1–4. (ZIP) [file pcbi.1003937.s001.zip › decision_output_fall_1.txt]

0.6	0.002	309.447	0.998154	688.707
0.6	0.004	274.375	0.996524	722.149
0.6	0.006	254.231	0.994592	740.361
0.6	0.008	238.775	0.992708	753.933
0.6	0.01	227.016	0.99075	763.734
0.6	0.012	216.884	0.989094	772.21
0.6	0.014	208.62	0.98721	778.59
0.6	0.016	201.501	0.98535	783.849
0.6	0.018	194.791	0.983554	788.763
0.6	0.02	189.227	0.981598	792.371
0.6	0.022	184.008	0.979996	795.988
0.6	0.024	179.241	0.977714	798.473
0.6	0.026	174.638	0.975734	801.096
0.6	0.028	170.307	0.974012	803.705
0.6	0.03	166.407	0.97217	805.763
0.6	0.032	162.524	0.97038	807.856
0.6	0.034	158.892	0.968284	809.392
0.6	0.036	155.601	0.966562	810.961
0.6	0.038	152.402	0.965348	812.946
0.6	0.04	149.55	0.963328	813.778
0.6	0.042	146.615	0.961438	814.823
0.6	0.044	143.605	0.959688	816.083
0.6	0.046	141.351	0.95769	816.339
0.6	0.048	138.408	0.955304	816.896
0.6	0.05	135.893	0.953692	817.799
0.6	0.052	133.347	0.95213	818.783
0.6	0.054	131.264	0.950408	819.144
0.6	0.056	129.335	0.948766	819.431
0.6	0.058	126.79	0.946504	819.714
0.6	0.06	124.906	0.944928	820.022
0.6	0.062	122.705	0.942604	819.899
0.6	0.064	120.644	0.941044	820.4
0.6	0.066	118.717	0.93944	820.723
0.6	0.068	116.626	0.93751	820.884
0.6	0.07	115	0.935506	820.506
0.6	0.072	113.373	0.933542	820.169
0.6	0.074	111.643	0.931812	820.169
0.6	0.076	109.832	0.930124	820.292
0.6	0.078	108.178	0.92915	820.972
0.6	0.08	106.6	0.925994	819.394
0.6	0.082	104.797	0.923856	819.059
0.6	0.084	103.295	0.922874	819.579
0.6	0.086	101.742	0.92043	818.688
0.6	0.088	100.315	0.919402	819.087
0.6	0.09	98.8813	0.91639	817.509
0.6	0.092	97.5786	0.914776	817.197
0.6	0.094	96.1658	0.913614	817.448
0.6	0.096	94.8232	0.91093	816.107
0.6	0.098	93.3243	0.909964	816.64
0.6	0.1	92.0689	0.907926	815.857
0.6	0.102	90.7454	0.906106	815.361
0.6	0.104	89.4811	0.90377	814.289
0.6	0.106	88.1279	0.902018	813.89
0.6	0.108	86.6351	0.899834	813.199
0.6	0.11	85.6814	0.897768	812.087
0.6	0.112	84.4029	0.89538	810.977
0.6	0.114	83.3108	0.89417	810.859
0.6	0.116	82.2885	0.892424	810.136
0.6	0.118	80.924	0.89072	809.796
0.6	0.12	80.1153	0.889018	808.903
0.6	0.122	78.724	0.886862	808.138
0.6	0.124	77.7392	0.885192	807.453
0.6	0.126	76.8531	0.883362	806.509
0.6	0.128	75.7113	0.881544	805.833
0.6	0.13	74.5977	0.879108	804.51
0.6	0.132	73.6405	0.87771	804.069
0.6	0.134	72.4013	0.876278	803.877
0.6	0.136	71.4529	0.874086	802.633
0.6	0.138	70.7016	0.872406	801.704
0.6	0.14	69.7088	0.87011	800.401
0.6	0.142	68.7098	0.868314	799.604
0.6	0.144	67.8094	0.8665	798.691
0.6	0.146	66.7593	0.865	798.241
0.6	0.148	65.9733	0.861842	795.869
0.6	0.15	64.9646	0.861028	796.063
0.6	0.152	64.029	0.858742	794.713
0.6	0.154	63.3092	0.857366	794.057
0.6	0.156	62.2789	0.85514	792.861
0.6	0.158	61.426	0.85317	791.744
0.6	0.16	60.7246	0.852214	791.489
0.6	0.162	59.7479	0.84948	789.732
0.6	0.164	58.8848	0.846994	788.109
0.6	0.166	58.2432	0.845852	787.609
0.6	0.168	57.2671	0.84385	786.583
0.6	0.17	56.4588	0.84125	784.791
0.6	0.172	55.7288	0.839744	784.015
0.6	0.174	55.0222	0.838336	783.314
0.6	0.176	54.2878	0.836174	781.886
0.6	0.178	53.4393	0.83513	781.691
0.6	0.18	52.8283	0.832194	779.366
0.6	0.182	52.0757	0.831182	779.106
0.6	0.184	51.4467	0.829332	777.885
0.6	0.186	50.6525	0.826878	776.225
0.6	0.188	49.9079	0.825724	775.816
0.6	0.19	49.1779	0.823038	773.86
0.6	0.192	48.574	0.82219	773.616
0.6	0.194	47.8227	0.818854	771.031
0.6	0.196	46.9075	0.8173	770.393
0.6	0.198	46.4397	0.815844	769.404
0.6	0.2	45.7574	0.81307	767.313
0.6	0.202	44.908	0.81109	766.182
0.6	0.204	44.3993	0.809574	765.175
0.6	0.206	43.6778	0.80795	764.272
0.6	0.208	43.2143	0.806752	763.538
0.6	0.21	42.478	0.804522	762.044
0.6	0.212	41.8764	0.801686	759.81
0.6	0.214	41.4468	0.801242	759.795
0.6	0.216	40.6817	0.797922	757.24
0.6	0.218	40.1212	0.796446	756.325
0.6	0.22	39.5003	0.794258	754.758
0.6	0.222	38.8738	0.79268	753.806
0.6	0.224	38.426	0.79139	752.964
0.6	0.226	37.6401	0.790006	752.366
0.6	0.228	37.2038	0.788546	751.342
0.6	0.23	36.5571	0.786406	749.849
0.6	0.232	35.9177	0.78296	747.042
0.6	0.234	35.3044	0.781158	745.854
0.6	0.236	34.95	0.778054	743.104
0.6	0.238	34.4302	0.777572	743.142
0.6	0.24	33.6391	0.77469	741.051
0.6	0.242	33.2939	0.773864	740.57
0.6	0.244	32.6892	0.772328	739.639
0.6	0.246	32.4307	0.77029	737.859
0.6	0.248	31.6828	0.767404	735.721
0.6	0.25	31.3455	0.766124	734.779
0.6	0.252	30.5698	0.763884	733.314
0.6	0.254	30.2336	0.761756	731.522
0.6	0.256	29.8776	0.75968	729.802
0.6	0.258	29.4624	0.759808	730.346
0.6	0.26	28.6695	0.75587	727.2
0.6	0.262	28.3218	0.75506	726.738
0.6	0.264	27.936	0.753446	725.51
0.6	0.266	27.3703	0.750504	723.134
0.6	0.268	26.8077	0.747754	720.946
0.6	0.27	26.5101	0.747346	720.836
0.6	0.272	26.0787	0.746038	719.959
0.6	0.274	25.8416	0.744522	718.68
0.6	0.276	25.0465	0.74144	716.393
0.6	0.278	24.6414	0.73934	714.699
0.6	0.28	24.3516	0.737718	713.366
0.6	0.282	24.1385	0.737494	713.355
0.6	0.284	23.4229	0.734462	711.039
0.6	0.286	23.2365	0.732246	709.01
0.6	0.288	22.4271	0.728398	705.971
0.6	0.29	22.383	0.729266	706.883
0.6	0.292	21.6349	0.725478	703.843
0.6	0.294	21.4297	0.724738	703.308
0.6	0.296	20.562	0.719988	699.426
0.6	0.298	20.4818	0.719524	699.042
0.6	0.3	20.1188	0.7176	697.481
0.602	0.002	297.843	0.998254	700.411
0.602	0.004	263.997	0.996302	732.305
0.602	0.006	243.742	0.994548	750.806
0.602	0.008	229.505	0.992642	763.137
0.602	0.01	217.936	0.990628	772.692
0.602	0.012	208.525	0.98914	780.615
0.602	0.014	200.714	0.986944	786.23
0.602	0.016	193.758	0.985614	791.856
0.602	0.018	187.832	0.983374	795.542
0.602	0.02	181.839	0.981752	799.913
0.602	0.022	176.84	0.97986	803.02
0.602	0.024	172.012	0.97809	806.078
0.602	0.026	167.699	0.975628	807.929
0.602	0.028	163.545	0.974208	810.663
0.602	0.03	159.541	0.972426	812.885
0.602	0.032	156.304	0.970622	814.318
0.602	0.034	152.83	0.96887	816.04
0.602	0.036	149.659	0.967154	817.495
0.602	0.038	146.574	0.965026	818.452
0.602	0.04	143.83	0.962886	819.056
0.602	0.042	140.976	0.961594	820.618
0.602	0.044	138.035	0.95975	821.715
0.602	0.046	135.565	0.957636	822.071
0.602	0.048	133.143	0.956006	822.863
0.602	0.05	130.65	0.954108	823.458
0.602	0.052	128.296	0.951974	823.678
0.602	0.054	126.475	0.950046	823.571
0.602	0.056	123.893	0.947542	823.649
0.602	0.058	122.019	0.947116	825.097
0.602	0.06	119.921	0.945138	825.217
0.602	0.062	118.088	0.943108	825.02
0.602	0.064	116.238	0.940778	824.54
0.602	0.066	114.259	0.939398	825.139
0.602	0.068	112.332	0.937594	825.262
0.602	0.07	110.797	0.93602	825.223
0.602	0.072	109.094	0.933578	824.484
0.602	0.074	107.156	0.932382	825.226
0.602	0.076	105.531	0.930256	824.725
0.602	0.078	104.065	0.928112	824.047
0.602	0.08	102.398	0.926368	823.97
0.602	0.082	101.043	0.924306	823.263
0.602	0.084	99.2651	0.92227	823.005
0.602	0.086	97.9436	0.921356	823.412
0.602	0.088	96.5325	0.91835	821.817
0.602	0.09	95.0278	0.91707	822.042
0.602	0.092	93.6105	0.915656	822.045
0.602	0.094	92.4556	0.914138	821.682
0.602	0.096	91	0.911136	820.136
0.602	0.098	89.9403	0.909798	819.858
0.602	0.1	88.6015	0.907876	819.275
0.602	0.102	87.1556	0.906866	819.71
0.602	0.104	86.1036	0.904124	818.02
0.602	0.106	84.6425	0.902256	817.613
0.602	0.108	83.6094	0.900356	816.747
0.602	0.11	82.4602	0.898286	815.826
0.602	0.112	81.2603	0.895812	814.552
0.602	0.114	80.2065	0.894714	814.508
0.602	0.116	78.8558	0.892354	813.498
0.602	0.118	77.8947	0.891602	813.707
0.602	0.12	76.9005	0.88936	812.46
0.602	0.122	75.8694	0.887338	811.469
0.602	0.124	74.8045	0.88575	810.945
0.602	0.126	73.7703	0.88351	809.74
0.602	0.128	72.7584	0.8821	809.342
0.602	0.13	71.7174	0.879996	808.279
0.602	0.132	70.796	0.877814	807.018
0.602	0.134	69.8354	0.875806	805.971
0.602	0.136	68.8834	0.874236	805.353
0.602	0.138	67.8066	0.872408	804.601
0.602	0.14	66.9159	0.870688	803.772
0.602	0.142	66.0854	0.86816	802.075
0.602	0.144	65.2109	0.865648	800.437
0.602	0.146	64.3102	0.865306	800.996
0.602	0.148	63.4484	0.863484	800.036
0.602	0.15	62.5148	0.860512	797.997
0.602	0.152	61.6635	0.859938	798.274
0.602	0.154	60.9729	0.856664	795.691
0.602	0.156	60.0735	0.85559	795.516
0.602	0.158	59.1056	0.854164	795.058
0.602	0.16	58.2762	0.852378	794.102
0.602	0.162	57.5574	0.850216	792.659
0.602	0.164	56.8674	0.848236	791.369
0.602	0.166	55.8819	0.84541	789.528
0.602	0.168	55.1035	0.843476	788.372
0.602	0.17	54.2754	0.842022	787.747
0.602	0.172	53.63	0.840694	787.064
0.602	0.174	52.8543	0.837142	784.288
0.602	0.176	52.3739	0.836992	784.618
0.602	0.178	51.4055	0.834028	782.623
0.602	0.18	50.7028	0.831968	781.265
0.602	0.182	50.1105	0.831634	781.523
0.602	0.184	49.3008	0.82953	780.229
0.602	0.186	48.605	0.82723	778.625
0.602	0.188	48.0713	0.824928	776.857
0.602	0.19	47.3233	0.823972	776.649
0.602	0.192	46.5708	0.822462	775.891
0.602	0.194	46.0231	0.819454	773.431
0.602	0.196	45.4678	0.817076	771.608
0.602	0.198	44.632	0.814442	769.81
0.602	0.2	43.9086	0.81315	769.241
0.602	0.202	43.4542	0.813322	769.868
0.602	0.204	42.7939	0.809822	767.028
0.602	0.206	42.1408	0.808128	765.987
0.602	0.208	41.4786	0.806588	765.109
0.602	0.21	40.9829	0.804774	763.791
0.602	0.212	40.3999	0.802824	762.424
0.602	0.214	39.7842	0.80131	761.526
0.602	0.216	39.2098	0.799146	759.936
0.602	0.218	38.737	0.79794	759.203
0.602	0.22	37.9961	0.794368	756.372
0.602	0.222	37.5066	0.793334	755.827
0.602	0.224	36.7598	0.791332	754.572
0.602	0.226	36.4777	0.789802	753.324
0.602	0.228	35.7397	0.788882	753.142
0.602	0.23	35.0678	0.785414	750.346
0.602	0.232	34.7386	0.784784	750.045
0.602	0.234	34.2151	0.782534	748.319
0.602	0.236	33.7233	0.78024	746.517
0.602	0.238	32.9915	0.778202	745.211
0.602	0.24	32.6185	0.77605	743.432
0.602	0.242	32.2107	0.775312	743.101
0.602	0.244	31.7549	0.772872	741.117
0.602	0.246	30.9781	0.769998	739.02
0.602	0.248	30.4663	0.76816	737.694
0.602	0.25	30.1279	0.767256	737.128
0.602	0.252	29.8267	0.76526	735.433
0.602	0.254	29.1533	0.762878	733.725
0.602	0.256	28.4411	0.760606	732.165
0.602	0.258	28.2235	0.75787	729.647
0.602	0.26	27.9896	0.757332	729.342
0.602	0.262	27.2413	0.75514	727.899
0.602	0.264	26.8248	0.753538	726.713
0.602	0.266	26.3114	0.751276	724.965
0.602	0.268	26.1404	0.749144	723.004
0.602	0.27	25.5109	0.747252	721.741
0.602	0.272	24.9951	0.745338	720.343
0.602	0.274	24.5408	0.743558	719.017
0.602	0.276	24.437	0.742284	717.847
0.602	0.278	23.7753	0.739676	715.901
0.602	0.28	23.5893	0.739468	715.879
0.602	0.282	22.9649	0.735764	712.799
0.602	0.284	22.4578	0.73343	710.972
0.602	0.286	22.1736	0.731238	709.064
0.602	0.288	21.7165	0.729938	708.221
0.602	0.29	21.1606	0.727062	705.901
0.602	0.292	20.6131	0.725016	704.403
0.602	0.294	20.401	0.723082	702.681
0.602	0.296	20.2761	0.72169	701.414
0.602	0.298	19.9136	0.721992	702.078
0.602	0.3	19.4727	0.718686	699.213
0.604	0.002	286.745	0.998202	711.457
0.604	0.004	253.783	0.996266	742.483
0.604	0.006	234.419	0.99463	760.211
0.604	0.008	220.302	0.992776	772.474
0.604	0.01	209.895	0.990816	780.921
0.604	0.012	200.573	0.989008	788.435
0.604	0.014	192.962	0.987272	794.31
0.604	0.016	185.973	0.985602	799.629
0.604	0.018	180.194	0.983684	803.49
0.604	0.02	175.238	0.981856	806.618
0.604	0.022	169.848	0.979862	810.014
0.604	0.024	165.739	0.97799	812.251
0.604	0.026	161.377	0.97645	815.073
0.604	0.028	157.419	0.97433	816.911
0.604	0.03	153.675	0.97261	818.935
0.604	0.032	150.159	0.970768	820.609
0.604	0.034	147.166	0.968686	821.52
0.604	0.036	144.068	0.967212	823.144
0.604	0.038	141.148	0.9654	824.252
0.604	0.04	138.056	0.963156	825.1
0.604	0.042	135.489	0.961304	825.815
0.604	0.044	133.02	0.95969	826.67
0.604	0.046	130.209	0.957692	827.483
0.604	0.048	127.957	0.95559	827.633
0.604	0.05	125.783	0.9543	828.517
0.604	0.052	123.584	0.952672	829.088
0.604	0.054	121.481	0.950808	829.327
0.604	0.056	119.255	0.948508	829.253
0.604	0.058	117.318	0.946538	829.22
0.604	0.06	115.361	0.944774	829.413
0.604	0.062	113.337	0.94281	829.473
0.604	0.064	111.672	0.941416	829.744
0.604	0.066	110.043	0.939316	829.273
0.604	0.068	108.24	0.937986	829.746
0.604	0.07	106.442	0.936452	830.01
0.604	0.072	104.553	0.933746	829.193
0.604	0.074	103.248	0.931956	828.708
0.604	0.076	101.753	0.930302	828.549
0.604	0.078	100.162	0.92875	828.588
0.604	0.08	98.6453	0.925466	826.821
0.604	0.082	97.1855	0.924546	827.36
0.604	0.084	95.7303	0.92239	826.66
0.604	0.086	94.0944	0.921062	826.968
0.604	0.088	92.8277	0.920052	827.224
0.604	0.09	91.4942	0.917766	826.272
0.604	0.092	90.1896	0.915578	825.388
0.604	0.094	88.9907	0.91424	825.249
0.604	0.096	87.802	0.9111	823.298
0.604	0.098	86.5184	0.910194	823.676
0.604	0.1	85.2129	0.907996	822.783
0.604	0.102	84.1177	0.906032	821.914
0.604	0.104	82.9096	0.904148	821.238
0.604	0.106	81.5462	0.901972	820.426
0.604	0.108	80.5072	0.900494	819.987
0.604	0.11	79.4349	0.898776	819.341
0.604	0.112	77.9334	0.89633	818.397
0.604	0.114	77.1426	0.89469	817.547
0.604	0.116	76.2496	0.893462	817.212
0.604	0.118	75.0724	0.891564	816.492
0.604	0.12	74.0831	0.889298	815.215
0.604	0.122	72.8551	0.887186	814.331
0.604	0.124	72.0122	0.885776	813.764
0.604	0.126	70.9107	0.883988	813.077
0.604	0.128	70.2129	0.881764	811.551
0.604	0.13	69.102	0.879574	810.472
0.604	0.132	68.1486	0.877914	809.765
0.604	0.134	67.2795	0.87642	809.141
0.604	0.136	66.2002	0.874526	808.326
0.604	0.138	65.397	0.87208	806.683
0.604	0.14	64.6898	0.870818	806.128
0.604	0.142	63.6495	0.868314	804.664
0.604	0.144	62.8454	0.867354	804.509
0.604	0.146	62.0439	0.86542	803.376
0.604	0.148	61.0411	0.863646	802.605
0.604	0.15	60.2542	0.861198	800.944
0.604	0.152	59.5585	0.85926	799.702
0.604	0.154	58.403	0.857588	799.185
0.604	0.156	57.7402	0.856266	798.526
0.604	0.158	57.2421	0.85484	797.598
0.604	0.16	56.2373	0.852366	796.129
0.604	0.162	55.3323	0.849728	794.396
0.604	0.164	54.8915	0.84859	793.698
0.604	0.166	53.8255	0.846742	792.916
0.604	0.168	53.0988	0.844342	791.243
0.604	0.17	52.5743	0.842712	790.138
0.604	0.172	51.6709	0.83969	788.019
0.604	0.174	50.8157	0.8388	787.984
0.604	0.176	50.3537	0.83793	787.576
0.604	0.178	49.6112	0.834844	785.233
0.604	0.18	48.832	0.83311	784.278
0.604	0.182	48.1802	0.831088	782.908
0.604	0.184	47.5354	0.829024	781.489
0.604	0.186	46.7906	0.82809	781.299
0.604	0.188	46.0244	0.823808	777.784
0.604	0.19	45.547	0.823654	778.107
0.604	0.192	45.0007	0.820502	775.501
0.604	0.194	44.268	0.820772	776.504
0.604	0.196	43.5434	0.817712	774.169
0.604	0.198	43.0707	0.81595	772.879
0.604	0.2	42.3139	0.814942	772.628
0.604	0.202	41.6241	0.811862	770.238
0.604	0.204	41.1378	0.811432	770.294
0.604	0.206	40.8552	0.809378	768.523
0.604	0.208	40.0971	0.807252	767.155
0.604	0.21	39.3795	0.80472	765.34
0.604	0.212	38.7592	0.803166	764.407
0.604	0.214	38.4722	0.801452	762.98
0.604	0.216	37.7443	0.800438	762.694
0.604	0.218	37.057	0.796378	759.321
0.604	0.22	36.6505	0.795816	759.166
0.604	0.222	36.0446	0.793202	757.157
0.604	0.224	35.5651	0.79182	756.255
0.604	0.226	34.9643	0.789114	754.15
0.604	0.228	34.5339	0.787254	752.72
0.604	0.23	33.9585	0.785452	751.494
0.604	0.232	33.2817	0.784234	750.952
0.604	0.234	32.6859	0.78026	747.574
0.604	0.236	32.508	0.780712	748.204
0.604	0.238	31.9745	0.778526	746.552
0.604	0.24	31.4538	0.775582	744.128
0.604	0.242	30.7613	0.772792	742.031
0.604	0.244	30.3767	0.773052	742.675
0.604	0.246	30.0199	0.770908	740.888
0.604	0.248	29.4761	0.768546	739.07
0.604	0.25	29.0872	0.766202	737.115
0.604	0.252	28.4238	0.764024	735.6
0.604	0.254	28.1296	0.762882	734.752
0.604	0.256	27.8691	0.76257	734.701
0.604	0.258	27.202	0.759484	732.282
0.604	0.26	26.8723	0.75793	731.058
0.604	0.262	26.2408	0.754776	728.535
0.604	0.264	26.0767	0.75445	728.373
0.604	0.266	25.5459	0.750862	725.316
0.604	0.268	25.0145	0.748822	723.808
0.604	0.27	24.5561	0.747818	723.262
0.604	0.272	24.3301	0.746006	721.676
0.604	0.274	23.8641	0.742978	719.114
0.604	0.276	23.3138	0.742176	718.862
0.604	0.278	22.9558	0.740806	717.85
0.604	0.28	22.3812	0.736834	714.453
0.604	0.282	22.1717	0.736922	714.75
0.604	0.284	21.7108	0.733594	711.883
0.604	0.286	21.3631	0.73147	710.107
0.604	0.288	20.9307	0.729556	708.625
0.604	0.29	20.3725	0.727932	707.56
0.604	0.292	20.2704	0.72698	706.71
0.604	0.294	19.7353	0.72361	703.875
0.604	0.296	19.4993	0.722742	703.243
0.604	0.298	19.2645	0.72183	702.565
0.604	0.3	18.7127	0.718104	699.391
0.606	0.002	275.519	0.998264	722.745
0.606	0.004	244.171	0.99632	752.149
0.606	0.006	225.854	0.994524	768.67
0.606	0.008	212.588	0.992688	780.1
0.606	0.01	201.65	0.990818	789.168
0.606	0.012	193.365	0.989192	795.827
0.606	0.014	186.013	0.987178	801.165
0.606	0.016	179.173	0.985344	806.172
0.606	0.018	173.857	0.983546	809.689
0.606	0.02	168.561	0.981664	813.103
0.606	0.022	163.746	0.9802	816.454
0.606	0.024	159.54	0.977998	818.458
0.606	0.026	155.137	0.976372	821.235
0.606	0.028	151.454	0.97446	823.006
0.606	0.03	148.002	0.972608	824.606
0.606	0.032	144.672	0.97077	826.098
0.606	0.034	141.295	0.968926	827.631
0.606	0.036	138.541	0.967156	828.615
0.606	0.038	135.826	0.965158	829.332
0.606	0.04	133.173	0.963202	830.029
0.606	0.042	130.407	0.961596	831.189
0.606	0.044	127.934	0.959268	831.334
0.606	0.046	125.459	0.957652	832.193
0.606	0.048	123.079	0.956236	833.157
0.606	0.05	121.021	0.953894	832.873
0.606	0.052	118.922	0.951938	833.016
0.606	0.054	116.972	0.950796	833.824
0.606	0.056	114.857	0.949262	834.405
0.606	0.058	112.963	0.946776	833.813
0.606	0.06	111.26	0.94499	833.73
0.606	0.062	109.14	0.943822	834.682
0.606	0.064	107.554	0.941294	833.74
0.606	0.066	105.792	0.939056	833.264
0.606	0.068	104.089	0.938062	833.973
0.606	0.07	102.474	0.935306	832.832
0.606	0.072	100.844	0.93343	832.586
0.606	0.074	99.3979	0.932044	832.646
0.606	0.076	97.636	0.930028	832.392
0.606	0.078	96.2119	0.928768	832.556
0.606	0.08	95.0066	0.927144	832.137
0.606	0.082	93.4996	0.923832	830.332
0.606	0.084	91.996	0.922456	830.46
0.606	0.086	90.8427	0.921188	830.345
0.606	0.088	89.4506	0.919494	830.043
0.606	0.09	88.1815	0.917632	829.451
0.606	0.092	86.9187	0.915474	828.555
0.606	0.094	85.7888	0.914764	828.975
0.606	0.096	84.4682	0.911468	827
0.606	0.098	83.1912	0.909724	826.533
0.606	0.1	81.9754	0.908352	826.377
0.606	0.102	80.9273	0.907066	826.139
0.606	0.104	79.6214	0.904704	825.083
0.606	0.106	78.6958	0.90223	823.534
0.606	0.108	77.5397	0.901038	823.498
0.606	0.11	76.6187	0.899468	822.849
0.606	0.112	75.2875	0.896238	820.951
0.606	0.114	74.3494	0.895566	821.217
0.606	0.116	73.1792	0.893224	820.045
0.606	0.118	72.4106	0.892642	820.231
0.606	0.12	71.1771	0.88909	817.913
0.606	0.122	70.3476	0.887322	816.974
0.606	0.124	69.3356	0.885668	816.332
0.606	0.126	68.4327	0.884068	815.635
0.606	0.128	67.4504	0.881636	814.186
0.606	0.13	66.4878	0.880428	813.94
0.606	0.132	65.5877	0.87829	812.702
0.606	0.134	64.8269	0.876144	811.317
0.606	0.136	64.0609	0.874534	810.473
0.606	0.138	62.8842	0.872364	809.48
0.606	0.14	62.1823	0.871302	809.12
0.606	0.142	61.3733	0.869804	808.431
0.606	0.144	60.3251	0.86649	806.165
0.606	0.146	59.7475	0.865982	806.235
0.606	0.148	58.84	0.863098	804.258
0.606	0.15	57.8516	0.861622	803.77
0.606	0.152	57.4537	0.86044	802.986
0.606	0.154	56.3292	0.857796	801.467
0.606	0.156	55.4265	0.854896	799.47
0.606	0.158	54.9887	0.85463	799.641
0.606	0.16	54.2221	0.85173	797.508
0.606	0.162	53.4103	0.850368	796.958
0.606	0.164	52.5442	0.84804	795.496
0.606	0.166	52.2123	0.84623	794.018
0.606	0.168	51.247	0.844998	793.751
0.606	0.17	50.4957	0.842678	792.182
0.606	0.172	49.9507	0.841128	791.177
0.606	0.174	49.2176	0.839726	790.508
0.606	0.176	48.4335	0.83717	788.736
0.606	0.178	47.8136	0.834684	786.87
0.606	0.18	47.1901	0.834554	787.364
0.606	0.182	46.3964	0.831206	784.81
0.606	0.184	45.7595	0.829298	783.539
0.606	0.186	45.2405	0.829006	783.766
0.606	0.188	44.6526	0.825588	780.935
0.606	0.19	43.8228	0.822762	778.939
0.606	0.192	43.2967	0.82142	778.123
0.606	0.194	42.7556	0.82052	777.764
0.606	0.196	41.9735	0.818202	776.229
0.606	0.198	41.2816	0.816244	774.962
0.606	0.2	40.9641	0.814722	773.758
0.606	0.202	40.4174	0.813736	773.319
0.606	0.204	39.7763	0.810248	770.472
0.606	0.206	39.0649	0.808696	769.631
0.606	0.208	38.7131	0.806808	768.095
0.606	0.21	38.2081	0.805932	767.724
0.606	0.212	37.5178	0.804278	766.76
0.606	0.214	36.9188	0.800892	763.973
0.606	0.216	36.478	0.799334	762.856
0.606	0.218	35.8594	0.798192	762.333
0.606	0.22	35.1953	0.795684	760.489
0.606	0.222	34.7599	0.793374	758.614
0.606	0.224	34.3693	0.792264	757.895
0.606	0.226	33.7745	0.790694	756.919
0.606	0.228	33.1699	0.788004	754.834
0.606	0.23	32.6902	0.785668	752.978
0.606	0.232	32.3245	0.783402	751.077
0.606	0.234	31.8789	0.782342	750.463
0.606	0.236	31.363	0.781038	749.675
0.606	0.238	30.8441	0.778876	748.032
0.606	0.24	30.1631	0.775496	745.333
0.606	0.242	30.0865	0.775508	745.421
0.606	0.244	29.408	0.77169	742.282
0.606	0.246	28.8981	0.77128	742.382
0.606	0.248	28.5214	0.770112	741.591
0.606	0.25	28.0154	0.767262	739.247
0.606	0.252	27.6034	0.765976	738.373
0.606	0.254	27.1099	0.76341	736.3
0.606	0.256	26.6399	0.762046	735.406
0.606	0.258	26.0951	0.758638	732.543
0.606	0.26	26.0345	0.757944	731.91
0.606	0.262	25.3479	0.755722	730.374
0.606	0.264	25.0163	0.753532	728.516
0.606	0.266	24.337	0.75115	726.813
0.606	0.268	24.313	0.750498	726.185
0.606	0.27	23.8189	0.748586	724.767
0.606	0.272	23.393	0.74612	722.727
0.606	0.274	23.0735	0.744284	721.211
0.606	0.276	22.5873	0.741832	719.245
0.606	0.278	22.1819	0.740624	718.442
0.606	0.28	21.5693	0.73646	714.891
0.606	0.282	21.2525	0.736414	715.162
0.606	0.284	21.0429	0.733204	712.161
0.606	0.286	20.3033	0.730702	710.399
0.606	0.288	20.2541	0.729712	709.458
0.606	0.29	19.8817	0.72906	709.178
0.606	0.292	19.4753	0.7266	707.125
0.606	0.294	19.158	0.725424	706.266
0.606	0.296	18.732	0.722814	704.082
0.606	0.298	18.6985	0.722352	703.654
0.606	0.3	18.1897	0.719926	701.736
0.608	0.002	265.31	0.99801	732.7
0.608	0.004	234.962	0.996444	761.482
0.608	0.006	217.168	0.994464	777.296
0.608	0.008	204.389	0.992804	788.415
0.608	0.01	194.028	0.99096	796.932
0.608	0.012	186.034	0.989182	803.148
0.608	0.014	178.838	0.987084	808.246
0.608	0.016	172.703	0.985308	812.605
0.608	0.018	167.114	0.983948	816.834
0.608	0.02	162.182	0.981916	819.734
0.608	0.022	157.719	0.979992	822.273
0.608	0.024	153.444	0.977648	824.204
0.608	0.026	149.699	0.976264	826.565
0.608	0.028	146.132	0.97472	828.588
0.608	0.03	142.828	0.972822	829.994
0.608	0.032	139.204	0.970966	831.762
0.608	0.034	136.449	0.969028	832.579
0.608	0.036	133.37	0.96691	833.54
0.608	0.038	130.527	0.96476	834.233
0.608	0.04	128.196	0.963262	835.066
0.608	0.042	125.515	0.96127	835.755
0.608	0.044	123.294	0.960152	836.858
0.608	0.046	120.992	0.95765	836.658
0.608	0.048	118.639	0.95652	837.881
0.608	0.05	116.547	0.95421	837.663
0.608	0.052	114.706	0.952182	837.476
0.608	0.054	112.811	0.95086	838.049
0.608	0.056	110.566	0.949418	838.852
0.608	0.058	108.708	0.947102	838.394
0.608	0.06	107.18	0.945284	838.104
0.608	0.062	105.251	0.943388	838.137
0.608	0.064	103.755	0.94215	838.395
0.608	0.066	101.715	0.939774	838.059
0.608	0.068	100.322	0.937616	837.294
0.608	0.07	98.6795	0.935772	837.093
0.608	0.072	97.1672	0.933914	836.747
0.608	0.074	95.8891	0.932666	836.777
0.608	0.076	94.2412	0.93019	835.949
0.608	0.078	93.2317	0.928812	835.58
0.608	0.08	91.386	0.926996	835.61
0.608	0.082	90.0344	0.925218	835.184
0.608	0.084	88.8662	0.923188	834.322
0.608	0.086	87.5639	0.921386	833.822
0.608	0.088	86.199	0.918722	832.523
0.608	0.09	84.9162	0.918002	833.086
0.608	0.092	83.8613	0.91652	832.659
0.608	0.094	82.5406	0.913924	831.383
0.608	0.096	81.4132	0.911952	830.539
0.608	0.098	80.0974	0.909768	829.671
0.608	0.1	79.0548	0.908272	829.217
0.608	0.102	78.0521	0.906502	828.45
0.608	0.104	76.7506	0.904528	827.777
0.608	0.106	75.9451	0.903526	827.581
0.608	0.108	74.4898	0.901046	826.556
0.608	0.11	73.8053	0.899402	825.597
0.608	0.112	72.8047	0.8976	824.795
0.608	0.114	71.6774	0.895808	824.131
0.608	0.116	70.849	0.89369	822.841
0.608	0.118	69.4323	0.891274	821.842
0.608	0.12	68.8292	0.889484	820.655
0.608	0.122	67.9087	0.887638	819.729
0.608	0.124	66.7543	0.885648	818.894
0.608	0.126	66.1576	0.885476	819.318
0.608	0.128	64.9756	0.88287	817.894
0.608	0.13	64.1739	0.881312	817.138
0.608	0.132	63.385	0.878776	815.391
0.608	0.134	62.3754	0.87661	814.235
0.608	0.136	61.7622	0.875386	813.624
0.608	0.138	60.6577	0.872652	811.994
0.608	0.14	59.726	0.870798	811.072
0.608	0.142	59.2553	0.86921	809.955
0.608	0.144	58.3793	0.866944	808.565
0.608	0.146	57.4583	0.86534	807.882
0.608	0.148	56.8932	0.864056	807.163
0.608	0.15	56.0519	0.861154	805.102
0.608	0.152	55.0145	0.859512	804.497
0.608	0.154	54.5127	0.857698	803.185
0.608	0.156	53.7588	0.855822	802.063
0.608	0.158	52.8277	0.85433	801.502
0.608	0.16	52.2016	0.852046	799.844
0.608	0.162	51.5756	0.851252	799.676
0.608	0.164	50.7884	0.848736	797.948
0.608	0.166	49.9805	0.846422	796.442
0.608	0.168	49.5706	0.84563	796.059
0.608	0.17	48.8423	0.84396	795.118
0.608	0.172	47.937	0.840886	792.949
0.608	0.174	47.5911	0.83975	792.159
0.608	0.176	46.8244	0.83759	790.766
0.608	0.178	46.0782	0.835094	789.016
0.608	0.18	45.2347	0.832674	787.439
0.608	0.182	44.8393	0.83189	787.051
0.608	0.184	44.1811	0.82972	785.539
0.608	0.186	43.4966	0.827308	783.811
0.608	0.188	42.8895	0.82682	783.931
0.608	0.19	42.2644	0.824194	781.93
0.608	0.192	41.7406	0.822784	781.043
0.608	0.194	41.1518	0.820978	779.826
0.608	0.196	40.7575	0.819226	778.468
0.608	0.198	40.0386	0.816614	776.575
0.608	0.2	39.4844	0.81588	776.396
0.608	0.202	39.0721	0.813136	774.064
0.608	0.204	38.5624	0.81261	774.048
0.608	0.206	37.7787	0.809748	771.969
0.608	0.208	37.2964	0.807652	770.356
0.608	0.21	36.5918	0.805344	768.752
0.608	0.212	36.2543	0.804336	768.082
0.608	0.214	35.5635	0.802248	766.685
0.608	0.216	35.0762	0.799748	764.672
0.608	0.218	34.5549	0.79734	762.785
0.608	0.22	34.1824	0.796512	762.33
0.608	0.222	33.3976	0.793274	759.876
0.608	0.224	33.0126	0.792892	759.879
0.608	0.226	32.6126	0.790124	757.511
0.608	0.228	32.0688	0.78834	756.271
0.608	0.23	31.6536	0.785354	753.7
0.608	0.232	31.1209	0.783984	752.863
0.608	0.234	30.7646	0.783318	752.553
0.608	0.236	30.1544	0.78116	751.006
0.608	0.238	29.6588	0.777788	748.129
0.608	0.24	29.2699	0.777572	748.302
0.608	0.242	28.8632	0.775718	746.855
0.608	0.244	28.4821	0.775146	746.664
0.608	0.246	27.964	0.771468	743.504
0.608	0.248	27.3671	0.769218	741.851
0.608	0.25	26.979	0.767286	740.307
0.608	0.252	26.7571	0.765252	738.495
0.608	0.254	26.0182	0.763482	737.464
0.608	0.256	25.7263	0.761016	735.29
0.608	0.258	25.1904	0.759064	733.874
0.608	0.26	25.0039	0.757772	732.768
0.608	0.262	24.7214	0.75687	732.149
0.608	0.264	24.1622	0.753506	729.344
0.608	0.266	23.567	0.751352	727.785
0.608	0.268	23.3148	0.74984	726.525
0.608	0.27	23.0491	0.74931	726.261
0.608	0.272	22.7579	0.747714	724.956
0.608	0.274	22.1351	0.744786	722.651
0.608	0.276	21.402	0.741354	719.952
0.608	0.278	21.2152	0.739964	718.749
0.608	0.28	21.1314	0.738524	717.393
0.608	0.282	20.8219	0.73735	716.528
0.608	0.284	20.2293	0.733474	713.245
0.608	0.286	19.668	0.730228	710.56
0.608	0.288	19.5422	0.729016	709.474
0.608	0.29	19.3599	0.731534	712.174
0.608	0.292	19.011	0.72862	709.609
0.608	0.294	18.6165	0.726342	707.725
0.608	0.296	18.0732	0.723208	705.135
0.608	0.298	17.8872	0.722134	704.247
0.608	0.3	17.7472	0.721178	703.431
0.61	0.002	256.018	0.998122	742.104
0.61	0.004	226.589	0.996568	769.979
0.61	0.006	209.436	0.99459	785.154
0.61	0.008	197.181	0.992634	795.453
0.61	0.01	187.573	0.990896	803.323
0.61	0.012	178.859	0.98887	810.011
0.61	0.014	172.31	0.987302	814.992
0.61	0.016	166.318	0.985464	819.146
0.61	0.018	161.294	0.983592	822.298
0.61	0.02	156.922	0.981706	824.784
0.61	0.022	152.285	0.979952	827.667
0.61	0.024	147.834	0.978132	830.298
0.61	0.026	143.885	0.976534	832.649
0.61	0.028	140.985	0.97474	833.755
0.61	0.03	137.275	0.972684	835.409
0.61	0.032	134.214	0.970824	836.61
0.61	0.034	131.897	0.969408	837.511
0.61	0.036	129.407	0.967532	838.125
0.61	0.038	126.121	0.965764	839.643
0.61	0.04	123.454	0.963722	840.268
0.61	0.042	120.781	0.961304	840.523
0.61	0.044	118.77	0.959602	840.832
0.61	0.046	116.52	0.958036	841.516
0.61	0.048	115.103	0.956352	841.249
0.61	0.05	112.959	0.955238	842.279
0.61	0.052	110.743	0.95324	842.497
0.61	0.054	108.256	0.950126	841.87
0.61	0.056	106.137	0.948082	841.945
0.61	0.058	105.337	0.947814	842.477
0.61	0.06	103.614	0.945134	841.52
0.61	0.062	101.238	0.942988	841.75
0.61	0.064	99.9104	0.94156	841.65
0.61	0.066	98.727	0.94023	841.503
0.61	0.068	96.3604	0.937932	841.572
0.61	0.07	95.6135	0.936052	840.439
0.61	0.072	93.8695	0.93427	840.4
0.61	0.074	91.5892	0.931034	839.445
0.61	0.076	91.3569	0.931374	840.017
0.61	0.078	89.0251	0.928346	839.321
0.61	0.08	88.8987	0.92764	838.741
0.61	0.082	86.785	0.924616	837.831
0.61	0.084	86.2997	0.92356	837.26
0.61	0.086	84.3131	0.921214	836.901
0.61	0.088	83.5255	0.919118	835.592
0.61	0.09	81.8357	0.91807	836.234
0.61	0.092	81.3524	0.916688	835.336
0.61	0.094	79.5254	0.91317	833.645
0.61	0.096	79.1866	0.91309	833.903
0.61	0.098	77.0432	0.909194	832.151
0.61	0.1	76.9383	0.909348	832.41
0.61	0.102	74.6053	0.905852	831.247
0.61	0.104	74.7776	0.905806	831.028
0.61	0.106	72.392	0.901898	829.506
0.61	0.108	72.2602	0.901506	829.246
0.61	0.11	71.8545	0.900078	828.223
0.61	0.112	69.6935	0.896514	826.821
0.61	0.114	69.7966	0.896764	826.967
0.61	0.116	67.4867	0.89125	823.763
0.61	0.118	67.4574	0.892008	824.551
0.61	0.12	67.1067	0.891932	824.825
0.61	0.122	64.8	0.88697	822.17
0.61	0.124	65.0058	0.886702	821.696
0.61	0.126	63.3003	0.883706	820.406
0.61	0.128	62.5498	0.881432	818.882
0.61	0.13	62.5765	0.88205	819.473
0.61	0.132	60.2099	0.87649	816.28
0.61	0.134	60.1796	0.876326	816.146
0.61	0.136	60.0875	0.87747	817.383
0.61	0.138	57.8047	0.87216	814.355
0.61	0.14	57.7933	0.871352	813.559
0.61	0.142	57.7813	0.87169	813.909
0.61	0.144	55.5073	0.86575	810.243
0.61	0.146	55.3609	0.86532	809.959
0.61	0.148	55.3775	0.865898	810.521
0.61	0.15	53.1633	0.859602	806.439
0.61	0.152	53.0145	0.858936	805.922
0.61	0.154	53.083	0.85983	806.747
0.61	0.156	51.3724	0.855698	804.326
0.61	0.158	50.7907	0.854116	803.325
0.61	0.16	50.8022	0.85368	802.878
0.61	0.162	50.5203	0.851986	801.466
0.61	0.164	48.4758	0.847632	799.156
0.61	0.166	48.3571	0.84725	798.893
0.61	0.168	48.3882	0.846994	798.606
0.61	0.17	46.1714	0.840762	794.591
0.61	0.172	46.199	0.84217	795.971
0.61	0.174	46.0911	0.841322	795.231
0.61	0.176	45.8755	0.840118	794.242
0.61	0.178	43.975	0.834102	790.127
0.61	0.18	43.9072	0.83513	791.223
0.61	0.182	43.8931	0.834084	790.191
0.61	0.184	42.0928	0.827746	785.653
0.61	0.186	41.6487	0.827058	785.409
0.61	0.188	41.5526	0.82665	785.097
0.61	0.19	41.5774	0.827116	785.539
0.61	0.192	39.5283	0.821036	781.508
0.61	0.194	39.5281	0.820678	781.15
0.61	0.196	39.4892	0.819274	779.785
0.61	0.198	39.4677	0.819938	780.47
0.61	0.2	37.2578	0.812372	775.114
0.61	0.202	37.2763	0.81251	775.234
0.61	0.204	37.2508	0.813558	776.307
0.61	0.206	37.2	0.812976	775.776
0.61	0.208	35.0969	0.8043	769.203
0.61	0.21	35.0673	0.805624	770.557
0.61	0.212	35.0289	0.804614	769.585
0.61	0.214	35.1656	0.805128	769.962
0.61	0.216	33.0445	0.796882	763.837
0.61	0.218	32.9444	0.795662	762.718
0.61	0.22	32.9902	0.79701	764.02
0.61	0.222	32.9905	0.79619	763.199
0.61	0.224	31.945	0.792548	760.603
0.61	0.226	30.9032	0.78807	757.167
0.61	0.228	30.9193	0.788726	757.807
0.61	0.23	30.9289	0.788302	757.373
0.61	0.232	30.9221	0.787658	756.736
0.61	0.234	28.8938	0.780626	751.732
0.61	0.236	28.8951	0.780512	751.617
0.61	0.238	28.8771	0.779652	750.775
0.61	0.24	28.947	0.780246	751.299
0.61	0.242	27.1606	0.772634	745.473
0.61	0.244	26.8756	0.770794	743.918
0.61	0.246	26.8976	0.771768	744.87
0.61	0.248	26.9601	0.771516	744.556
0.61	0.25	26.8694	0.770834	743.965
0.61	0.252	24.9367	0.76248	737.543
0.61	0.254	24.9108	0.76222	737.309
0.61	0.256	24.9785	0.76115	736.172
0.61	0.258	24.9924	0.762546	737.554
0.61	0.26	24.8694	0.761302	736.433
0.61	0.262	23.0992	0.754896	731.797
0.61	0.264	23.1214	0.754558	731.437
0.61	0.266	23.1413	0.753338	730.197
0.61	0.268	23.1007	0.753946	730.845
0.61	0.27	22.3906	0.74953	727.139
0.61	0.272	21.1597	0.743472	722.312
0.61	0.274	21.1221	0.744412	723.29
0.61	0.276	21.1405	0.742334	721.194
0.61	0.278	21.1089	0.74342	722.311
0.61	0.28	20.1738	0.737666	717.492
0.61	0.282	19.3898	0.734444	715.054
0.61	0.284	19.4054	0.734366	714.961
0.61	0.286	19.3988	0.733944	714.545
0.61	0.288	19.4564	0.734502	715.046
0.61	0.29	18.9798	0.731486	712.506
0.61	0.292	17.8255	0.723676	705.851
0.61	0.294	17.8121	0.724002	706.19
0.61	0.296	17.8382	0.725648	707.81
0.61	0.298	17.8031	0.724862	707.059
0.61	0.3	17.8169	0.725016	707.199
0.612	0.002	246.319	0.998162	751.843
0.612	0.004	218.53	0.996326	777.796
0.612	0.006	202.215	0.99474	792.525
0.612	0.008	190.101	0.992902	802.801
0.612	0.01	180.304	0.990812	810.508
0.612	0.012	172.952	0.988944	815.992
0.612	0.014	166.436	0.987394	820.958
0.612	0.016	160.375	0.985708	825.333
0.612	0.018	155.465	0.983448	827.983
0.612	0.02	150.877	0.9818	830.923
0.612	0.022	146.554	0.98014	833.586
0.612	0.024	142.852	0.978274	835.422
0.612	0.026	139.133	0.976372	837.239
0.612	0.028	135.62	0.974544	838.924
0.612	0.03	132.484	0.973066	840.582
0.612	0.032	129.449	0.970766	841.317
0.612	0.034	126.751	0.969174	842.423
0.612	0.036	124.158	0.966932	842.774
0.612	0.038	121.851	0.965294	843.443
0.612	0.04	119.39	0.963486	844.096
0.612	0.042	116.984	0.962012	845.028
0.612	0.044	114.79	0.960274	845.484
0.612	0.046	112.612	0.958	845.388
0.612	0.048	110.335	0.95642	846.085
0.612	0.05	108.436	0.954292	845.856
0.612	0.052	106.406	0.952068	845.662
0.612	0.054	104.708	0.950976	846.268
0.612	0.056	103.109	0.948978	845.869
0.612	0.058	101.278	0.94708	845.802
0.612	0.06	99.2111	0.944856	845.645
0.612	0.062	97.9459	0.9436	845.654
0.612	0.064	96.3271	0.94141	845.083
0.612	0.066	94.9189	0.939804	844.885
0.612	0.068	93.5746	0.937734	844.159
0.612	0.07	91.8317	0.936624	844.792
0.612	0.072	90.4398	0.93375	843.31
0.612	0.074	89.1599	0.933036	843.876
0.612	0.076	87.6595	0.930962	843.303
0.612	0.078	86.5123	0.929134	842.622
0.612	0.08	85.0211	0.927176	842.155
0.612	0.082	83.7969	0.925032	841.235
0.612	0.084	82.6915	0.923938	841.246
0.612	0.086	81.5344	0.921882	840.348
0.612	0.088	80.1493	0.918918	838.769
0.612	0.09	79.256	0.918124	838.868
0.612	0.092	77.793	0.915742	837.949
0.612	0.094	77.0113	0.914468	837.457
0.612	0.096	75.5601	0.912362	836.802
0.612	0.098	74.9389	0.911248	836.309
0.612	0.1	73.4658	0.908772	835.306
0.612	0.102	72.716	0.90666	833.944
0.612	0.104	71.6311	0.904858	833.227
0.612	0.106	70.4711	0.902806	832.335
0.612	0.108	69.5486	0.900828	831.279
0.612	0.11	68.446	0.900084	831.638
0.612	0.112	67.8295	0.897314	829.485
0.612	0.114	66.7629	0.896284	829.521
0.612	0.116	65.618	0.893812	828.194
0.612	0.118	65.1244	0.891916	826.792
0.612	0.12	63.9092	0.889046	825.137
0.612	0.122	63.164	0.88857	825.406
0.612	0.124	62.3926	0.886862	824.469
0.612	0.126	61.3582	0.884958	823.6
0.612	0.128	60.737	0.883218	822.481
0.612	0.13	59.7752	0.880256	820.481
0.612	0.132	58.7738	0.878874	820.1
0.612	0.134	58.2796	0.877994	819.714
0.612	0.136	57.4583	0.875462	818.004
0.612	0.138	56.3293	0.872658	816.329
0.612	0.14	55.9319	0.871624	815.692
0.612	0.142	55.0042	0.870334	815.33
0.612	0.144	54.2053	0.867834	813.629
0.612	0.146	53.6775	0.865668	811.99
0.612	0.148	52.9936	0.863998	811.004
0.612	0.15	52.1322	0.861652	809.52
0.612	0.152	51.5303	0.860058	808.528
0.612	0.154	50.6648	0.859192	808.527
0.612	0.156	50.1106	0.857638	807.527
0.612	0.158	49.2577	0.854166	804.908
0.612	0.16	48.6474	0.852932	804.285
0.612	0.162	48.0045	0.851238	803.234
0.612	0.164	47.4429	0.848618	801.175
0.612	0.166	46.8417	0.846606	799.764
0.612	0.168	46.0875	0.845956	799.868
0.612	0.17	45.4624	0.843886	798.424
0.612	0.172	44.7074	0.841786	797.079
0.612	0.174	44.0892	0.838348	794.259
0.612	0.176	43.5834	0.83843	794.847
0.612	0.178	43.0175	0.836112	793.094
0.612	0.18	42.4085	0.834458	792.05
0.612	0.182	41.807	0.832056	790.249
0.612	0.184	41.2774	0.83015	788.873
0.612	0.186	40.5806	0.828928	788.347
0.612	0.188	40.3367	0.828098	787.761
0.612	0.19	39.4367	0.824674	785.237
0.612	0.192	39.06	0.82293	783.87
0.612	0.194	38.4296	0.820044	781.614
0.612	0.196	37.9973	0.82024	782.243
0.612	0.198	37.3017	0.815946	778.644
0.612	0.2	36.9797	0.815982	779.002
0.612	0.202	36.2071	0.813228	777.021
0.612	0.204	35.7167	0.811486	775.769
0.612	0.206	35.1271	0.80897	773.843
0.612	0.208	34.8026	0.80891	774.107
0.612	0.21	34.2896	0.806864	772.574
0.612	0.212	33.8464	0.80481	770.964
0.612	0.214	33.1656	0.801232	768.066
0.612	0.216	32.7183	0.800174	767.456
0.612	0.218	32.4406	0.798518	766.077
0.612	0.22	31.7324	0.79629	764.558
0.612	0.222	31.208	0.794434	763.226
0.612	0.224	30.8345	0.792172	761.338
0.612	0.226	30.4533	0.791056	760.603
0.612	0.228	29.8236	0.787428	757.604
0.612	0.23	29.3475	0.786396	757.049
0.612	0.232	28.9012	0.784554	755.653
0.612	0.234	28.7801	0.783768	754.988
0.612	0.236	28.3372	0.782634	754.297
0.612	0.238	27.8418	0.779818	751.976
0.612	0.24	27.0994	0.777226	750.127
0.612	0.242	26.8613	0.775098	748.237
0.612	0.244	26.6181	0.775076	748.458
0.612	0.246	26.1551	0.771556	745.401
0.612	0.248	25.4928	0.769458	743.965
0.612	0.25	25.099	0.767424	742.325
0.612	0.252	24.846	0.765554	740.708
0.612	0.254	24.7129	0.765034	740.321
0.612	0.256	24.1806	0.762456	738.275
0.612	0.258	23.5815	0.759736	736.154
0.612	0.26	23.0735	0.758414	735.341
0.612	0.262	23.0207	0.75656	733.539
0.612	0.264	22.7931	0.755776	732.983
0.612	0.266	22.3638	0.753652	731.288
0.612	0.268	21.4137	0.748296	726.882
0.612	0.27	21.1164	0.747374	726.258
0.612	0.272	21.05	0.746954	725.904
0.612	0.274	20.9046	0.745454	724.549
0.612	0.276	20.2981	0.743252	722.954
0.612	0.278	19.6851	0.738672	718.987
0.612	0.28	19.4709	0.739706	720.235
0.612	0.282	19.3839	0.737926	718.542
0.612	0.284	19.2616	0.737384	718.122
0.612	0.286	18.5954	0.733628	715.033
0.612	0.288	18.1813	0.731116	712.935
0.612	0.29	17.8458	0.728516	710.67
0.612	0.292	17.7661	0.728474	710.708
0.612	0.294	17.7122	0.728152	710.44
0.612	0.296	17.3507	0.725906	708.555
0.612	0.298	16.9182	0.723214	706.296
0.612	0.3	16.3725	0.720272	703.9
0.614	0.002	237.931	0.998134	760.203
0.614	0.004	210.792	0.996376	785.584
0.614	0.006	194.938	0.994514	799.576
0.614	0.008	183.403	0.992776	809.373
0.614	0.01	174.394	0.99062	816.226
0.614	0.012	166.826	0.98881	821.984
0.614	0.014	160.663	0.987184	826.521
0.614	0.016	154.891	0.985474	830.583
0.614	0.018	149.895	0.983528	833.633
0.614	0.02	145.751	0.982084	836.333
0.614	0.022	141.464	0.980462	838.998
0.614	0.024	137.865	0.978536	840.671
0.614	0.026	134.328	0.976956	842.628
0.614	0.028	130.902	0.97466	843.758
0.614	0.03	127.784	0.972788	845.004
0.614	0.032	124.837	0.971432	846.595
0.614	0.034	122.505	0.968578	846.073
0.614	0.036	119.689	0.966998	847.309
0.614	0.038	117.333	0.965664	848.331
0.614	0.04	115.268	0.963698	848.43
0.614	0.042	112.817	0.961834	849.017
0.614	0.044	110.698	0.96	849.302
0.614	0.046	108.841	0.958208	849.367
0.614	0.048	106.716	0.956356	849.64
0.614	0.05	104.536	0.955262	850.726
0.614	0.052	102.834	0.952802	849.968
0.614	0.054	101.218	0.951178	849.96
0.614	0.056	99.3569	0.949084	849.727
0.614	0.058	97.7111	0.94767	849.959
0.614	0.06	96.1507	0.945294	849.143
0.614	0.062	94.6459	0.944044	849.398
0.614	0.064	92.9591	0.941174	848.215
0.614	0.066	91.6181	0.939342	847.724
0.614	0.068	90.0777	0.937756	847.678
0.614	0.07	88.596	0.935892	847.296
0.614	0.072	87.2152	0.934588	847.373
0.614	0.074	85.9921	0.932894	846.902
0.614	0.076	84.733	0.930592	845.859
0.614	0.078	83.5633	0.928992	845.429
0.614	0.08	82.0011	0.926956	844.955
0.614	0.082	80.9133	0.925524	844.611
0.614	0.084	79.7088	0.923246	843.537
0.614	0.086	78.7794	0.921432	842.653
0.614	0.088	77.4706	0.91985	842.379
0.614	0.09	76.29	0.917836	841.546
0.614	0.092	75.2333	0.915728	840.495
0.614	0.094	74.2975	0.914662	840.365
0.614	0.096	73.0622	0.912956	839.894
0.614	0.098	72.1515	0.910486	838.334
0.614	0.1	71.1609	0.907974	836.813
0.614	0.102	69.9371	0.907512	837.575
0.614	0.104	69.2207	0.905328	836.107
0.614	0.106	68.0648	0.902962	834.897
0.614	0.108	67.2453	0.901572	834.327
0.614	0.11	66.3134	0.899066	832.753
0.614	0.112	65.2721	0.89749	832.218
0.614	0.114	64.6086	0.89614	831.531
0.614	0.116	63.5554	0.893818	830.263
0.614	0.118	62.6098	0.892264	829.654
0.614	0.12	61.928	0.890176	828.248
0.614	0.122	61.0213	0.887822	826.801
0.614	0.124	60.214	0.887396	827.182
0.614	0.126	59.3294	0.884446	825.117
0.614	0.128	58.6619	0.882444	823.782
0.614	0.13	57.7747	0.881496	823.721
0.614	0.132	56.9715	0.88005	823.079
0.614	0.134	56.0658	0.876662	820.596
0.614	0.136	55.5591	0.876274	820.715
0.614	0.138	54.6342	0.87374	819.106
0.614	0.14	53.7262	0.871268	817.542
0.614	0.142	53.3266	0.869486	816.159
0.614	0.144	52.4786	0.868176	815.697
0.614	0.146	51.6284	0.865974	814.346
0.614	0.148	51.0345	0.864132	813.098
0.614	0.15	50.545	0.86281	812.265
0.614	0.152	49.6274	0.860552	810.925
0.614	0.154	48.9065	0.858404	809.497
0.614	0.156	48.2861	0.856944	808.658
0.614	0.158	47.7066	0.855166	807.459
0.614	0.16	46.9677	0.852944	805.976
0.614	0.162	46.5476	0.851004	804.456
0.614	0.164	45.7861	0.848774	802.988
0.614	0.166	45.1278	0.846986	801.858
0.614	0.168	44.4117	0.845208	800.796
0.614	0.17	44.0521	0.844352	800.3
0.614	0.172	43.187	0.841552	798.365
0.614	0.174	42.5811	0.839562	796.981
0.614	0.176	42.1284	0.838266	796.138
0.614	0.178	41.5695	0.83554	793.97
0.614	0.18	40.9498	0.8343	793.35
0.614	0.182	40.2045	0.832132	791.927
0.614	0.184	40.0424	0.83213	792.088
0.614	0.186	39.473	0.82898	789.507
0.614	0.188	38.8186	0.82711	788.291
0.614	0.19	38.129	0.825006	786.877
0.614	0.192	37.7123	0.824068	786.356
0.614	0.194	37.1969	0.821022	783.825
0.614	0.196	36.6479	0.818268	781.62
0.614	0.198	35.9543	0.817798	781.844
0.614	0.2	35.7355	0.81768	781.945
0.614	0.202	35.0765	0.813948	778.871
0.614	0.204	34.4932	0.811824	777.331
0.614	0.206	34.0076	0.810336	776.328
0.614	0.208	33.7057	0.808176	774.47
0.614	0.21	33.0989	0.807498	774.399
0.614	0.212	32.5356	0.803726	771.19
0.614	0.214	31.8928	0.801362	769.469
0.614	0.216	31.5824	0.800444	768.862
0.614	0.218	31.1117	0.797054	765.942
0.614	0.22	30.8194	0.796456	765.637
0.614	0.222	30.2647	0.795244	764.979
0.614	0.224	29.7998	0.792156	762.356
0.614	0.226	29.4223	0.7923	762.878
0.614	0.228	28.9185	0.789552	760.633
0.614	0.23	28.6207	0.788788	760.167
0.614	0.232	28.1213	0.784682	756.561
0.614	0.234	27.7057	0.784462	756.756
0.614	0.236	27.3445	0.78257	755.225
0.614	0.238	26.8885	0.779496	752.607
0.614	0.24	26.4441	0.776812	750.368
0.614	0.242	25.7545	0.774234	748.48
0.614	0.244	25.7278	0.77428	748.552
0.614	0.246	25.2032	0.77237	747.167
0.614	0.248	24.8615	0.770304	745.442
0.614	0.25	24.477	0.76825	743.773
0.614	0.252	23.8017	0.766088	742.286
0.614	0.254	23.7178	0.76477	741.052
0.614	0.256	23.2676	0.762656	739.388
0.614	0.258	22.9981	0.762302	739.304
0.614	0.26	22.6061	0.759866	737.26
0.614	0.262	22.2902	0.758304	736.014
0.614	0.264	21.6402	0.754718	733.078
0.614	0.266	21.2777	0.752102	730.824
0.614	0.268	20.9855	0.751118	730.133
0.614	0.27	20.7153	0.748848	728.133
0.614	0.272	20.2404	0.746406	726.166
0.614	0.274	20.2068	0.746614	726.407
0.614	0.276	19.5402	0.74285	723.31
0.614	0.278	19.3772	0.74146	722.083
0.614	0.28	18.9383	0.740106	721.168
0.614	0.282	18.5428	0.737414	718.871
0.614	0.284	18.5482	0.73714	718.592
0.614	0.286	18.0941	0.733032	714.938
0.614	0.288	17.799	0.732138	714.339
0.614	0.29	17.5684	0.73096	713.392
0.614	0.292	17.3174	0.729128	711.811
0.614	0.294	16.8761	0.727732	710.856
0.614	0.296	16.5002	0.724084	707.584
0.614	0.298	16.3405	0.724218	707.878
0.614	0.3	16.2085	0.721776	705.568
0.616	0.002	229.42	0.998246	768.826
0.616	0.004	203.501	0.996412	792.911
0.616	0.006	187.994	0.994722	806.727
0.616	0.008	177.041	0.992854	815.813
0.616	0.01	168.339	0.99116	822.821
0.616	0.012	161.227	0.989084	827.857
0.616	0.014	154.757	0.987422	832.665
0.616	0.016	149.566	0.985854	836.288
0.616	0.018	144.902	0.983618	838.716
0.616	0.02	140.543	0.981992	841.449
0.616	0.022	136.747	0.98048	843.733
0.616	0.024	133.157	0.978106	844.949
0.616	0.026	129.62	0.97622	846.6
0.616	0.028	126.323	0.97451	848.187
0.616	0.03	123.603	0.97303	849.427
0.616	0.032	120.781	0.971116	850.335
0.616	0.034	118.366	0.969438	851.072
0.616	0.036	115.84	0.967012	851.172
0.616	0.038	113.376	0.965318	851.942
0.616	0.04	110.973	0.963194	852.221
0.616	0.042	109.086	0.961952	852.866
0.616	0.044	106.813	0.960094	853.281
0.616	0.046	104.715	0.958548	853.833
0.616	0.048	103.111	0.956116	853.005
0.616	0.05	101.237	0.95448	853.243
0.616	0.052	99.4619	0.95328	853.818
0.616	0.054	97.6943	0.95156	853.866
0.616	0.056	95.8693	0.948542	852.673
0.616	0.058	94.4511	0.946576	852.125
0.616	0.06	92.9078	0.94514	852.232
0.616	0.062	91.2288	0.943314	852.085
0.616	0.064	89.9406	0.94163	851.689
0.616	0.066	88.5195	0.93978	851.26
0.616	0.068	87.0982	0.937946	850.848
0.616	0.07	85.6806	0.936122	850.441
0.616	0.072	84.4428	0.934732	850.289
0.616	0.074	83.1454	0.932428	849.283
0.616	0.076	81.9252	0.93069	848.765
0.616	0.078	80.6554	0.929602	848.947
0.616	0.08	79.5091	0.92679	847.281
0.616	0.082	78.3287	0.925986	847.657
0.616	0.084	77.0347	0.923136	846.101
0.616	0.086	75.7866	0.921308	845.521
0.616	0.088	74.7835	0.920146	845.362
0.616	0.09	73.7915	0.918652	844.86
0.616	0.092	72.8204	0.916536	843.716
0.616	0.094	71.7466	0.915088	843.341
0.616	0.096	70.7362	0.912506	841.77
0.616	0.098	69.6628	0.911154	841.491
0.616	0.1	68.878	0.909266	840.388
0.616	0.102	67.7794	0.907572	839.793
0.616	0.104	66.7082	0.904934	838.226
0.616	0.106	65.8043	0.903272	837.468
0.616	0.108	64.9332	0.90069	835.757
0.616	0.11	64.0395	0.899582	835.543
0.616	0.112	63.112	0.897722	834.61
0.616	0.114	62.2963	0.895918	833.622
0.616	0.116	61.5478	0.894536	832.988
0.616	0.118	60.6368	0.892394	831.757
0.616	0.12	59.6627	0.890636	830.973
0.616	0.122	59.0371	0.88883	829.793
0.616	0.124	58.1909	0.886796	828.605
0.616	0.126	57.2768	0.88434	827.063
0.616	0.128	56.6513	0.882894	826.243
0.616	0.13	55.9072	0.88218	826.273
0.616	0.132	55.1748	0.879314	824.139
0.616	0.134	54.4243	0.876724	822.3
0.616	0.136	53.5504	0.87583	822.28
0.616	0.138	53.0442	0.87424	821.196
0.616	0.14	52.122	0.871414	819.292
0.616	0.142	51.2844	0.8688	817.516
0.616	0.144	50.6048	0.867002	816.397
0.616	0.146	50.1802	0.867032	816.852
0.616	0.148	49.3226	0.865358	816.035
0.616	0.15	48.7282	0.862092	813.364
0.616	0.152	48.0968	0.860792	812.695
0.616	0.154	47.352	0.859088	811.736
0.616	0.156	46.6036	0.856878	810.274
0.616	0.158	46.1755	0.854502	808.327
0.616	0.16	45.6107	0.853576	807.965
0.616	0.162	44.7577	0.85142	806.662
0.616	0.164	44.1189	0.849222	805.103
0.616	0.166	43.7344	0.847972	804.238
0.616	0.168	42.9674	0.846404	803.437
0.616	0.17	42.2958	0.844334	802.038
0.616	0.172	41.8159	0.84246	800.644
0.616	0.174	41.2443	0.840818	799.574
0.616	0.176	40.6145	0.838574	797.959
0.616	0.178	40.0744	0.835212	795.138
0.616	0.18	39.6833	0.83494	795.257
0.616	0.182	39.0627	0.83374	794.677
0.616	0.184	38.4927	0.83005	791.557
0.616	0.186	37.9149	0.828154	790.239
0.616	0.188	37.5419	0.826754	789.212
0.616	0.19	37.068	0.82536	788.292
0.616	0.192	36.4356	0.823604	787.168
0.616	0.194	35.8458	0.821982	786.136
0.616	0.196	35.4721	0.819588	784.116
0.616	0.198	34.886	0.817906	783.02
0.616	0.2	34.2292	0.815294	781.065
0.616	0.202	33.6891	0.813102	779.413
0.616	0.204	33.4547	0.81286	779.405
0.616	0.206	32.8356	0.810446	777.61
0.616	0.208	32.385	0.808414	776.029
0.616	0.21	31.891	0.80635	774.459
0.616	0.212	31.4822	0.804736	773.254
0.616	0.214	31.1881	0.802896	771.708
0.616	0.216	30.6039	0.800718	770.114
0.616	0.218	30.2799	0.800788	770.508
0.616	0.22	29.6904	0.79687	767.18
0.616	0.222	29.4301	0.796318	766.888
0.616	0.224	29.0267	0.79424	765.213
0.616	0.226	28.38	0.790876	762.496
0.616	0.228	27.9093	0.788788	760.879
0.616	0.23	27.6544	0.787732	760.078
0.616	0.232	27.3822	0.785848	758.466
0.616	0.234	26.9113	0.784212	757.301
0.616	0.236	26.3901	0.782154	755.764
0.616	0.238	25.8066	0.779436	753.629
0.616	0.24	25.6075	0.778516	752.908
0.616	0.242	25.4543	0.7767	751.246
0.616	0.244	24.8361	0.774664	749.828
0.616	0.246	24.3057	0.771326	747.02
0.616	0.248	23.7963	0.769616	745.82
0.616	0.25	23.6917	0.769178	745.486
0.616	0.252	23.501	0.768456	744.955
0.616	0.254	22.9604	0.76425	741.29
0.616	0.256	22.4509	0.762746	740.295
0.616	0.258	22.2691	0.761766	739.497
0.616	0.26	21.8535	0.759406	737.553
0.616	0.262	21.4091	0.757292	735.883
0.616	0.264	20.9235	0.754226	733.302
0.616	0.266	20.6995	0.752774	732.075
0.616	0.268	20.2212	0.750858	730.637
0.616	0.27	20.2256	0.750246	730.02
0.616	0.272	19.7138	0.748096	728.382
0.616	0.274	19.3398	0.744322	724.982
0.616	0.276	19.0892	0.744284	725.195
0.616	0.278	18.5575	0.740562	722.005
0.616	0.28	18.4484	0.740998	722.55
0.616	0.282	18.4039	0.739274	720.87
0.616	0.284	17.8639	0.736774	718.91
0.616	0.286	17.4456	0.734262	716.816
0.616	0.288	17.3255	0.733418	716.092
0.616	0.29	16.8785	0.730674	713.796
0.616	0.292	16.7841	0.728326	711.542
0.616	0.294	16.4094	0.727708	711.299
0.616	0.296	16.2688	0.727052	710.783
0.616	0.298	15.8938	0.72412	708.226
0.616	0.3	15.7716	0.72294	707.168
0.618	0.002	221.951	0.998192	776.241
0.618	0.004	196.595	0.996386	799.791
0.618	0.006	182.117	0.994706	812.589
0.618	0.008	171.237	0.993026	821.789
0.618	0.01	162.485	0.990958	828.473
0.618	0.012	155.648	0.988956	833.308
0.618	0.014	149.784	0.9874	837.616
0.618	0.016	144.439	0.98555	841.111
0.618	0.018	139.751	0.983764	844.013
0.618	0.02	135.752	0.981972	846.22
0.618	0.022	132.101	0.980484	848.383
0.618	0.024	128.394	0.978118	849.724
0.618	0.026	125.279	0.976586	851.307
0.618	0.028	121.995	0.97505	853.055
0.618	0.03	119.455	0.973278	853.823
0.618	0.032	116.797	0.970674	853.877
0.618	0.034	114.319	0.969332	855.013
0.618	0.036	112.074	0.967306	855.232
0.618	0.038	109.618	0.96573	856.112
0.618	0.04	107.24	0.96389	856.65
0.618	0.042	105.417	0.962362	856.945
0.618	0.044	103.376	0.96041	857.034
0.618	0.046	101.335	0.958558	857.223
0.618	0.048	99.6414	0.956084	856.443
0.618	0.05	97.6892	0.95479	857.101
0.618	0.052	96.1173	0.95275	856.633
0.618	0.054	94.5434	0.950996	856.453
0.618	0.056	92.8063	0.949082	856.276
0.618	0.058	91.2708	0.947184	855.913
0.618	0.06	89.6881	0.946136	856.448
0.618	0.062	88.2392	0.943592	855.353
0.618	0.064	86.9124	0.941884	854.972
0.618	0.066	85.51	0.939816	854.306
0.618	0.068	84.0924	0.938508	854.416
0.618	0.07	82.7126	0.936288	853.575
0.618	0.072	81.5981	0.934746	853.148
0.618	0.074	80.3418	0.93305	852.708
0.618	0.076	79.1772	0.93154	852.363
0.618	0.078	77.7331	0.92941	851.677
0.618	0.08	76.8279	0.927	850.172
0.618	0.082	75.4719	0.924908	849.436
0.618	0.084	74.4848	0.923638	849.153
0.618	0.086	73.5255	0.922262	848.736
0.618	0.088	72.3227	0.919958	847.635
0.618	0.09	71.4683	0.917784	846.316
0.618	0.092	70.2986	0.916342	846.043
0.618	0.094	69.3477	0.915116	845.768
0.618	0.096	68.4215	0.912848	844.426
0.618	0.098	67.3358	0.911366	844.03
0.618	0.1	66.3984	0.909308	842.91
0.618	0.102	65.4505	0.907864	842.414
0.618	0.104	64.6044	0.904696	840.092
0.618	0.106	63.7445	0.903438	839.693
0.618	0.108	62.7722	0.901252	838.48
0.618	0.11	61.9427	0.89981	837.867
0.618	0.112	61.1366	0.898592	837.455
0.618	0.114	60.2068	0.895178	834.971
0.618	0.116	59.3217	0.894304	834.982
0.618	0.118	58.6929	0.89226	833.567
0.618	0.12	57.8037	0.891328	833.524
0.618	0.122	57.0489	0.888338	831.289
0.618	0.124	56.2963	0.886878	830.582
0.618	0.126	55.5984	0.885102	829.504
0.618	0.128	54.6768	0.883376	828.699
0.618	0.13	53.9817	0.88132	827.338
0.618	0.132	53.2529	0.879576	826.323
0.618	0.134	52.5652	0.877988	825.423
0.618	0.136	51.7958	0.876856	825.06
0.618	0.138	50.9223	0.873974	823.052
0.618	0.14	50.4818	0.872914	822.432
0.618	0.142	49.7762	0.870168	820.392
0.618	0.144	49.0768	0.868592	819.515
0.618	0.146	48.4102	0.866674	818.264
0.618	0.148	47.9021	0.864724	816.822
0.618	0.15	47.0295	0.86246	815.43
0.618	0.152	46.4611	0.860782	814.321
0.618	0.154	45.9192	0.859202	813.283
0.618	0.156	45.1963	0.856572	811.376
0.618	0.158	44.6136	0.85616	811.546
0.618	0.16	43.846	0.853518	809.672
0.618	0.162	43.5215	0.850616	807.095
0.618	0.164	42.7698	0.849498	806.728
0.618	0.166	42.1554	0.848114	805.959
0.618	0.168	41.6052	0.845662	804.057
0.618	0.17	41.0661	0.843624	802.558
0.618	0.172	40.4635	0.842314	801.85
0.618	0.174	39.9625	0.841172	801.21
0.618	0.176	39.3516	0.838434	799.082
0.618	0.178	38.9923	0.837502	798.51
0.618	0.18	38.2504	0.834944	796.694
0.618	0.182	37.7445	0.83241	794.666
0.618	0.184	37.3829	0.831392	794.009
0.618	0.186	36.7709	0.82983	793.059
0.618	0.188	36.2627	0.82769	791.427
0.618	0.19	35.7178	0.825508	789.79
0.618	0.192	35.2976	0.823888	788.59
0.618	0.194	34.7768	0.821256	786.479
0.618	0.196	34.2001	0.819612	785.412
0.618	0.198	33.7929	0.817618	783.825
0.618	0.2	33.3104	0.81666	783.35
0.618	0.202	32.9183	0.814954	782.036
0.618	0.204	32.1731	0.81086	778.687
0.618	0.206	31.8015	0.81056	778.759
0.618	0.208	31.3974	0.80816	776.763
0.618	0.21	31.2094	0.807596	776.387
0.618	0.212	30.6665	0.805328	774.662
0.618	0.214	30.0817	0.803714	773.632
0.618	0.216	29.6167	0.80107	771.453
0.618	0.218	29.3095	0.800428	771.118
0.618	0.22	28.7322	0.797576	768.844
0.618	0.222	28.5335	0.79527	766.737
0.618	0.224	27.8961	0.792086	764.19
0.618	0.226	27.5876	0.791458	763.87
0.618	0.228	27.3043	0.79064	763.336
0.618	0.23	26.6312	0.786184	759.553
0.618	0.232	26.4291	0.787952	761.523
0.618	0.234	25.7411	0.784274	758.533
0.618	0.236	25.5102	0.78278	757.27
0.618	0.238	25.3237	0.780736	755.412
0.618	0.24	24.8123	0.778454	753.642
0.618	0.242	24.39	0.777134	752.744
0.618	0.244	23.8761	0.774046	750.17
0.618	0.246	23.5104	0.772924	749.414
0.618	0.248	23.3341	0.770222	746.888
0.618	0.25	22.868	0.767862	744.994
0.618	0.252	22.5137	0.767608	745.094
0.618	0.254	22.2331	0.764136	741.903
0.618	0.256	21.8417	0.76369	741.848
0.618	0.258	21.3874	0.760734	739.347
0.618	0.26	21.078	0.75881	737.732
0.618	0.262	20.4777	0.756146	735.668
0.618	0.264	20.3208	0.754714	734.393
0.618	0.266	20.2044	0.754482	734.278
0.618	0.268	19.9681	0.752696	732.728
0.618	0.27	19.3372	0.749626	730.289
0.618	0.272	18.9683	0.747172	728.204
0.618	0.274	18.6596	0.745764	727.104
0.618	0.276	18.4665	0.743172	724.706
0.618	0.278	18.2818	0.743814	725.532
0.618	0.28	17.8284	0.740886	723.058
0.618	0.282	17.6111	0.738176	720.565
0.618	0.284	17.3768	0.737688	720.311
0.618	0.286	16.8648	0.73554	718.675
0.618	0.288	16.7844	0.733238	716.454
0.618	0.29	16.6169	0.732258	715.641
0.618	0.292	16.2297	0.730004	713.774
0.618	0.294	15.9716	0.728374	712.402
0.618	0.296	15.7782	0.72734	711.562
0.618	0.298	15.274	0.7246	709.326
0.618	0.3	14.6822	0.720628	705.946
0.62	0.002	214.232	0.998314	784.082
0.62	0.004	189.942	0.996382	806.44
0.62	0.006	175.637	0.99452	818.883
0.62	0.008	165.513	0.992692	827.179
0.62	0.01	157.158	0.991418	834.26
0.62	0.012	150.463	0.989316	838.853
0.62	0.014	144.975	0.987238	842.263
0.62	0.016	139.774	0.985786	846.012
0.62	0.018	135.257	0.983898	848.641
0.62	0.02	131.603	0.981862	850.259
0.62	0.022	127.529	0.979978	852.449
0.62	0.024	124.126	0.97804	853.914
0.62	0.026	121.045	0.976764	855.719
0.62	0.028	118	0.974692	856.692
0.62	0.03	115.328	0.973036	857.708
0.62	0.032	112.631	0.97105	858.419
0.62	0.034	110.424	0.968992	858.568
0.62	0.036	108.255	0.967564	859.309
0.62	0.038	105.835	0.96532	859.485
0.62	0.04	103.754	0.963532	859.778
0.62	0.042	101.727	0.961778	860.051
0.62	0.044	99.8994	0.959924	860.025
0.62	0.046	97.9932	0.957642	859.649
0.62	0.048	96.249	0.9567	860.451
0.62	0.05	94.402	0.954372	859.97
0.62	0.052	92.9583	0.95293	859.972
0.62	0.054	91.1921	0.951712	860.52
0.62	0.056	89.6078	0.949558	859.95
0.62	0.058	88.1144	0.947218	859.104
0.62	0.06	86.7138	0.945732	859.018
0.62	0.062	85.3819	0.943848	858.466
0.62	0.064	83.976	0.942096	858.12
0.62	0.066	82.8369	0.94042	857.583
0.62	0.068	81.4509	0.938486	857.035
0.62	0.07	80.1904	0.936854	856.664
0.62	0.072	78.8925	0.934894	856.002
0.62	0.074	77.7854	0.93272	854.935
0.62	0.076	76.2418	0.930582	854.34
0.62	0.078	75.2492	0.929496	854.247
0.62	0.08	74.3545	0.927478	853.124
0.62	0.082	73.1527	0.925768	852.615
0.62	0.084	72.2393	0.923608	851.369
0.62	0.086	70.9843	0.921402	850.418
0.62	0.088	70.1199	0.919786	849.666
0.62	0.09	68.8914	0.918048	849.157
0.62	0.092	68.0182	0.9167	848.682
0.62	0.094	67.0584	0.915208	848.15
0.62	0.096	66.1512	0.91272	846.569
0.62	0.098	65.1573	0.910902	845.745
0.62	0.1	64.2478	0.90981	845.562
0.62	0.102	63.3307	0.907812	844.481
0.62	0.104	62.4482	0.905934	843.486
0.62	0.106	61.8688	0.903456	841.587
0.62	0.108	60.7923	0.901298	840.506
0.62	0.11	59.8601	0.900128	840.268
0.62	0.112	59.2565	0.898416	839.159
0.62	0.114	58.414	0.896298	837.884
0.62	0.116	57.4801	0.894684	837.204
0.62	0.118	56.8537	0.892152	835.298
0.62	0.12	55.917	0.890604	834.687
0.62	0.122	55.3386	0.890098	834.759
0.62	0.124	54.4715	0.88726	832.789
0.62	0.126	53.6836	0.885038	831.354
0.62	0.128	52.917	0.884064	831.147
0.62	0.13	52.164	0.88176	829.596
0.62	0.132	51.4669	0.880066	828.599
0.62	0.134	50.8227	0.877824	827.001
0.62	0.136	50.2528	0.875434	825.181
0.62	0.138	49.5245	0.873886	824.362
0.62	0.14	48.7121	0.872506	823.794
0.62	0.142	48.2621	0.870446	822.184
0.62	0.144	47.4994	0.86852	821.021
0.62	0.146	46.9967	0.866982	819.985
0.62	0.148	46.2117	0.86512	818.908
0.62	0.15	45.5655	0.862484	816.918
0.62	0.152	44.9531	0.861402	816.449
0.62	0.154	44.3518	0.859228	814.876
0.62	0.156	43.7166	0.857176	813.459
0.62	0.158	43.1299	0.855336	812.206
0.62	0.16	42.491	0.852922	810.431
0.62	0.162	42.0574	0.851658	809.601
0.62	0.164	41.3444	0.849816	808.472
0.62	0.166	40.9376	0.848326	807.388
0.62	0.168	40.1556	0.844634	804.478
0.62	0.17	39.7697	0.845096	805.326
0.62	0.172	39.02	0.842382	803.362
0.62	0.174	38.7611	0.841044	802.283
0.62	0.176	38.2822	0.83961	801.328
0.62	0.178	37.5884	0.836642	799.054
0.62	0.18	37.2248	0.835388	798.163
0.62	0.182	36.6177	0.833608	796.99
0.62	0.184	35.9775	0.830966	794.989
0.62	0.186	35.4927	0.82892	793.427
0.62	0.188	35.2748	0.828532	793.257
0.62	0.19	34.6151	0.825832	791.217
0.62	0.192	34.1128	0.823726	789.613
0.62	0.194	33.4926	0.82095	787.457
0.62	0.196	33.0184	0.820516	787.498
0.62	0.198	32.7399	0.819078	786.338
0.62	0.2	32.0496	0.815126	783.076
0.62	0.202	31.8172	0.814424	782.607
0.62	0.204	31.2594	0.812778	781.519
0.62	0.206	30.8988	0.81051	779.611
0.62	0.208	30.6257	0.809272	778.646
0.62	0.21	29.893	0.806326	776.433
0.62	0.212	29.5551	0.804848	775.293
0.62	0.214	29.2837	0.803416	774.132
0.62	0.216	28.7291	0.80076	772.031
0.62	0.218	28.4451	0.800582	772.137
0.62	0.22	27.7492	0.796628	768.879
0.62	0.222	27.5205	0.79623	768.709
0.62	0.224	27.1838	0.79541	768.226
0.62	0.226	26.5848	0.791224	764.639
0.62	0.228	26.2939	0.789294	763
0.62	0.23	25.6376	0.78705	761.412
0.62	0.232	25.4327	0.784714	759.281
0.62	0.234	25.1466	0.78392	758.773
0.62	0.236	24.7853	0.782604	757.819
0.62	0.238	24.2215	0.779072	754.85
0.62	0.24	23.8471	0.777538	753.691
0.62	0.242	23.3809	0.776822	753.441
0.62	0.244	23.3449	0.775226	751.881
0.62	0.246	23.1118	0.774676	751.564
0.62	0.248	22.4723	0.771202	748.73
0.62	0.25	22.3218	0.768798	746.476
0.62	0.252	21.7686	0.767682	745.913
0.62	0.254	21.5727	0.765742	744.169
0.62	0.256	21.0266	0.762706	741.679
0.62	0.258	20.7121	0.76213	741.418
0.62	0.26	20.3504	0.759234	738.884
0.62	0.262	20.1777	0.758134	737.956
0.62	0.264	19.9868	0.757592	737.605
0.62	0.266	19.3188	0.75287	733.551
0.62	0.268	19.2223	0.75261	733.388
0.62	0.27	18.7964	0.749526	730.73
0.62	0.272	18.4177	0.746972	728.554
0.62	0.274	18.3717	0.746972	728.6
0.62	0.276	18.1993	0.747022	728.823
0.62	0.278	17.6061	0.742832	725.226
0.62	0.28	17.4456	0.742064	724.618
0.62	0.282	16.8693	0.738884	722.015
0.62	0.284	16.7129	0.737812	721.099
0.62	0.286	16.6904	0.73613	719.44
0.62	0.288	16.5658	0.735804	719.238
0.62	0.29	15.9538	0.732438	716.484
0.62	0.292	15.8884	0.730798	714.91
0.62	0.294	15.4245	0.727534	712.11
0.62	0.296	15.1252	0.725442	710.317
0.62	0.298	14.5817	0.72185	707.268
0.62	0.3	14.4654	0.722626	708.161
0.622	0.002	207.287	0.998242	790.955
0.622	0.004	184.217	0.996534	812.317
0.622	0.006	170.038	0.994616	824.578
0.622	0.008	160.186	0.992626	832.44
0.622	0.01	152.184	0.991016	838.832
0.622	0.012	145.641	0.98937	843.729
0.622	0.014	140.169	0.98745	847.281
0.622	0.016	135.26	0.985846	850.586
0.622	0.018	130.934	0.983744	852.81
0.622	0.02	127.005	0.982034	855.029
0.622	0.022	123.542	0.980022	856.48
0.622	0.024	120.12	0.978208	858.088
0.622	0.026	117.38	0.976146	858.766
0.622	0.028	114.307	0.97471	860.403
0.622	0.03	111.737	0.97309	861.353
0.622	0.032	109.034	0.971148	862.114
0.622	0.034	106.692	0.969338	862.646
0.622	0.036	104.709	0.967256	862.547
0.622	0.038	102.682	0.96598	863.298
0.622	0.04	100.398	0.96374	863.342
0.622	0.042	98.4885	0.962342	863.853
0.622	0.044	96.8723	0.960364	863.492
0.622	0.046	94.9304	0.958184	863.254
0.622	0.048	93.183	0.956074	862.891
0.622	0.05	91.5514	0.955032	863.481
0.622	0.052	89.811	0.952888	863.077
0.622	0.054	88.3966	0.950954	862.557
0.622	0.056	86.8858	0.94956	862.674
0.622	0.058	85.4806	0.94789	862.409
0.622	0.06	84.0109	0.94578	861.769
0.622	0.062	82.5941	0.943952	861.358
0.622	0.064	81.3881	0.942042	860.654
0.622	0.066	79.981	0.9395	859.519
0.622	0.068	78.7657	0.938064	859.298
0.622	0.07	77.5777	0.936772	859.194
0.622	0.072	76.2315	0.934942	858.71
0.622	0.074	75.1461	0.933024	857.878
0.622	0.076	74.0586	0.931284	857.225
0.622	0.078	72.8121	0.929908	857.096
0.622	0.08	71.8716	0.927618	855.746
0.622	0.082	70.8689	0.925474	854.605
0.622	0.084	69.9492	0.924114	854.165
0.622	0.086	68.8287	0.921552	852.723
0.622	0.088	67.6011	0.919892	852.291
0.622	0.09	66.8461	0.91846	851.614
0.622	0.092	65.7873	0.916384	850.597
0.622	0.094	65.0444	0.914968	849.924
0.622	0.096	63.9582	0.91266	848.702
0.622	0.098	63.1034	0.91163	848.527
0.622	0.1	62.2774	0.909296	847.019
0.622	0.102	61.346	0.907088	845.742
0.622	0.104	60.3794	0.905526	845.147
0.622	0.106	59.6872	0.903492	843.805
0.622	0.108	58.8659	0.902372	843.506
0.622	0.11	57.8496	0.900128	842.278
0.622	0.112	57.2491	0.898138	840.889
0.622	0.114	56.3493	0.897084	840.735
0.622	0.116	55.5831	0.893836	838.253
0.622	0.118	54.7931	0.891844	837.051
0.622	0.12	54.1827	0.891258	837.075
0.622	0.122	53.4162	0.888832	835.416
0.622	0.124	52.7806	0.887232	834.451
0.622	0.126	51.8281	0.885074	833.246
0.622	0.128	51.2886	0.8841	832.811
0.622	0.13	50.4394	0.881442	831.003
0.622	0.132	49.9065	0.880114	830.207
0.622	0.134	49.2507	0.8787	829.449
0.622	0.136	48.4067	0.876438	828.031
0.622	0.138	47.9755	0.87409	826.115
0.622	0.14	47.3743	0.872982	825.608
0.622	0.142	46.7145	0.870714	824
0.622	0.144	46.0481	0.86894	822.892
0.622	0.146	45.3167	0.867568	822.251
0.622	0.148	44.6976	0.86521	820.512
0.622	0.15	44.2821	0.86347	819.188
0.622	0.152	43.4258	0.861058	817.632
0.622	0.154	42.8785	0.859352	816.474
0.622	0.156	42.3777	0.85808	815.702
0.622	0.158	41.9914	0.85704	815.049
0.622	0.16	41.2452	0.854344	813.099
0.622	0.162	40.6864	0.852246	811.56
0.622	0.164	40.0508	0.849908	809.857
0.622	0.166	39.6867	0.848426	808.739
0.622	0.168	39.0919	0.846982	807.89
0.622	0.17	38.6347	0.845302	806.667
0.622	0.172	38.0583	0.844006	805.948
0.622	0.174	37.5334	0.841308	803.775
0.622	0.176	37.0643	0.839338	802.274
0.622	0.178	36.5565	0.837078	800.521
0.622	0.18	36.0346	0.835728	799.693
0.622	0.182	35.4809	0.832906	797.425
0.622	0.184	35.0324	0.832926	797.894
0.622	0.186	34.5179	0.829754	795.236
0.622	0.188	33.9665	0.827456	793.489
0.622	0.19	33.4053	0.824936	791.531
0.622	0.192	32.9464	0.823748	790.802
0.622	0.194	32.4601	0.821854	789.394
0.622	0.196	32.0546	0.82037	788.315
0.622	0.198	31.6797	0.81973	788.05
0.622	0.2	31.2234	0.816864	785.641
0.622	0.202	30.7403	0.815048	784.308
0.622	0.204	30.3591	0.812436	782.077
0.622	0.206	29.8262	0.810066	780.24
0.622	0.208	29.4805	0.81026	780.78
0.622	0.21	29.2723	0.807728	778.456
0.622	0.212	28.7085	0.804838	776.129
0.622	0.214	28.1429	0.80351	775.367
0.622	0.216	27.7737	0.801512	773.738
0.622	0.218	27.3951	0.799614	772.219
0.622	0.22	27.1106	0.798094	770.983
0.622	0.222	26.6509	0.795506	768.855
0.622	0.224	26.3247	0.79454	768.215
0.622	0.226	25.8111	0.792072	766.261
0.622	0.228	25.3117	0.789766	764.454
0.622	0.23	25.3038	0.790418	765.114
0.622	0.232	24.8216	0.787784	762.962
0.622	0.234	24.1891	0.783548	759.359
0.622	0.236	23.966	0.7816	757.634
0.622	0.238	23.4864	0.78	756.514
0.622	0.24	23.251	0.779658	756.407
0.622	0.242	22.9458	0.778334	755.388
0.622	0.244	22.6483	0.776562	753.914
0.622	0.246	22.2711	0.773232	750.961
0.622	0.248	21.7993	0.770508	748.709
0.622	0.25	21.3942	0.76929	747.896
0.622	0.252	21.0907	0.767512	746.421
0.622	0.254	20.5586	0.76489	744.331
0.622	0.256	20.4705	0.76401	743.54
0.622	0.258	20.1438	0.762484	742.34
0.622	0.26	19.9374	0.761264	741.327
0.622	0.262	19.6302	0.758936	739.306
0.622	0.264	19.1905	0.756682	737.491
0.622	0.266	18.6655	0.753356	734.69
0.622	0.268	18.5767	0.75354	734.963
0.622	0.27	18.3818	0.751476	733.094
0.622	0.272	18.0959	0.74858	730.484
0.622	0.274	17.8655	0.747748	729.883
0.622	0.276	17.4856	0.745292	727.806
0.622	0.278	16.926	0.741302	724.376
0.622	0.28	16.8165	0.741918	725.101
0.622	0.282	16.6574	0.740606	723.949
0.622	0.284	16.3805	0.738816	722.435
0.622	0.286	16.2815	0.737512	721.231
0.622	0.288	15.8679	0.734418	718.55
0.622	0.29	15.4071	0.732192	716.785
0.622	0.292	15.2057	0.73012	714.914
0.622	0.294	15.0393	0.727472	712.433
0.622	0.296	14.5453	0.726178	711.633
0.622	0.298	14.1999	0.723706	709.506
0.622	0.3	14.1358	0.722468	708.332
0.624	0.002	200.655	0.998282	797.627
0.624	0.004	178.042	0.996324	818.282
0.624	0.006	164.681	0.994636	829.955
0.624	0.008	154.741	0.992998	838.257
0.624	0.01	146.977	0.990994	844.017
0.624	0.012	141.012	0.989218	848.206
0.624	0.014	135.734	0.987342	851.608
0.624	0.016	130.674	0.985664	854.99
0.624	0.018	126.844	0.983844	857
0.624	0.02	123.103	0.981708	858.605
0.624	0.022	119.391	0.980272	860.881
0.624	0.024	116.23	0.978066	861.836
0.624	0.026	113.467	0.976728	863.261
0.624	0.028	110.576	0.974518	863.942
0.624	0.03	107.931	0.973412	865.481
0.624	0.032	105.541	0.971412	865.871
0.624	0.034	103.317	0.968962	865.645
0.624	0.036	101.231	0.966984	865.753
0.624	0.038	99.2046	0.96573	866.525
0.624	0.04	97.3086	0.96416	866.851
0.624	0.042	95.1656	0.962176	867.01
0.624	0.044	93.6032	0.960252	866.649
0.624	0.046	91.6486	0.958874	867.225
0.624	0.048	90.29	0.957028	866.738
0.624	0.05	88.5096	0.954818	866.308
0.624	0.052	86.856	0.95258	865.724
0.624	0.054	85.5559	0.950764	865.208
0.624	0.056	84.2434	0.94981	865.567
0.624	0.058	82.6585	0.947748	865.09
0.624	0.06	81.3248	0.945592	864.267
0.624	0.062	79.9111	0.943842	863.931
0.624	0.064	78.7641	0.942064	863.3
0.624	0.066	77.2586	0.940382	863.123
0.624	0.068	76.112	0.938238	862.126
0.624	0.07	74.8939	0.936572	861.678
0.624	0.072	73.6759	0.93476	861.084
0.624	0.074	72.6751	0.932558	859.883
0.624	0.076	71.7608	0.931296	859.535
0.624	0.078	70.6124	0.929076	858.464
0.624	0.08	69.8222	0.927952	858.13
0.624	0.082	68.746	0.926514	857.768
0.624	0.084	67.5908	0.923942	856.351
0.624	0.086	66.5254	0.921824	855.299
0.624	0.088	65.4484	0.920372	854.924
0.624	0.09	64.5785	0.91853	853.951
0.624	0.092	63.8977	0.917316	853.418
0.624	0.094	62.8786	0.914816	851.937
0.624	0.096	61.7459	0.912644	850.898
0.624	0.098	61.2672	0.911684	850.417
0.624	0.1	60.3789	0.910248	849.869
0.624	0.102	59.2286	0.906844	847.615
0.624	0.104	58.5274	0.9056	847.073
0.624	0.106	57.9129	0.903926	846.013
0.624	0.108	56.8483	0.901918	845.07
0.624	0.11	56.2269	0.900512	844.285
0.624	0.112	55.5187	0.898748	843.229
0.624	0.114	54.4402	0.8959	841.46
0.624	0.116	54.1577	0.895204	841.046
0.624	0.118	53.089	0.892954	839.865
0.624	0.12	52.267	0.890626	838.359
0.624	0.122	52.0331	0.889562	837.529
0.624	0.124	50.819	0.886228	835.409
0.624	0.126	50.6235	0.887078	836.454
0.624	0.128	49.5107	0.883468	833.957
0.624	0.13	48.983	0.881404	832.421
0.624	0.132	48.3416	0.880772	832.43
0.624	0.134	47.5913	0.877526	829.935
0.624	0.136	47.149	0.875916	828.767
0.624	0.138	46.0505	0.874522	828.472
0.624	0.14	45.9064	0.873408	827.502
0.624	0.142	44.7976	0.87006	825.262
0.624	0.144	44.8046	0.869468	824.663
0.624	0.146	43.6242	0.865822	822.198
0.624	0.148	43.6319	0.865676	822.044
0.624	0.15	42.5246	0.862228	819.703
0.624	0.152	42.3639	0.863286	820.922
0.624	0.154	41.2798	0.858792	817.512
0.624	0.156	41.1974	0.858138	816.941
0.624	0.158	40.2082	0.854316	814.108
0.624	0.16	40.0607	0.854544	814.483
0.624	0.162	39.2453	0.852376	813.131
0.624	0.164	38.928	0.850378	811.45
0.624	0.166	38.3352	0.848806	810.471
0.624	0.168	37.8719	0.84632	808.448
0.624	0.17	37.5111	0.84618	808.669
0.624	0.172	36.7145	0.841194	804.479
0.624	0.174	36.6755	0.843812	807.136
0.624	0.176	35.5466	0.839056	803.509
0.624	0.178	35.5473	0.838938	803.391
0.624	0.18	34.6296	0.834436	799.806
0.624	0.182	34.3963	0.83372	799.324
0.624	0.184	34.0277	0.832288	798.26
0.624	0.186	33.1463	0.829454	796.308
0.624	0.188	33.1532	0.829012	795.859
0.624	0.19	32.2026	0.824334	792.131
0.624	0.192	32.0852	0.825084	792.999
0.624	0.194	31.618	0.822236	790.618
0.624	0.196	31.0189	0.819864	788.845
0.624	0.198	30.9489	0.819942	788.993
0.624	0.2	29.988	0.81566	785.672
0.624	0.202	30.0251	0.815184	785.159
0.624	0.204	29.5031	0.813866	784.363
0.624	0.206	29.0546	0.811864	782.809
0.624	0.208	29.0125	0.81214	783.128
0.624	0.21	27.8677	0.806074	778.206
0.624	0.212	27.8294	0.805906	778.077
0.624	0.214	27.7189	0.805372	777.653
0.624	0.216	26.9247	0.800572	773.647
0.624	0.218	26.7378	0.80237	775.632
0.624	0.22	25.9299	0.796394	770.464
0.624	0.222	25.6417	0.795666	770.024
0.624	0.224	25.5809	0.794168	768.587
0.624	0.226	24.7694	0.791452	766.683
0.624	0.228	24.6905	0.791184	766.494
0.624	0.23	24.7119	0.791072	766.36
0.624	0.232	23.531	0.785898	762.367
0.624	0.234	23.5183	0.784332	760.814
0.624	0.236	23.3719	0.784696	761.324
0.624	0.238	22.782	0.780162	757.38
0.624	0.24	22.7258	0.779668	756.942
0.624	0.242	22.5915	0.779824	757.232
0.624	0.244	21.6633	0.774114	752.451
0.624	0.246	21.6474	0.774516	752.869
0.624	0.248	21.4599	0.773888	752.428
0.624	0.25	20.4832	0.768952	748.469
0.624	0.252	20.4724	0.76812	747.648
0.624	0.254	20.2109	0.765858	745.647
0.624	0.256	19.7814	0.765034	745.253
0.624	0.258	19.81	0.763724	743.914
0.624	0.26	19.5972	0.76316	743.563
0.624	0.262	18.658	0.756874	738.216
0.624	0.264	18.6231	0.756378	737.755
0.624	0.266	18.5452	0.755886	737.341
0.624	0.268	17.9753	0.752694	734.719
0.624	0.27	17.9641	0.75333	735.366
0.624	0.272	17.9147	0.75252	734.605
0.624	0.274	16.8654	0.745102	728.237
0.624	0.276	16.8557	0.744674	727.818
0.624	0.278	16.8351	0.745586	728.751
0.624	0.28	16.2634	0.741174	724.911
0.624	0.282	16.2666	0.740792	724.525
0.624	0.284	16.2587	0.74058	724.321
0.624	0.286	15.1998	0.735054	719.854
0.624	0.288	15.1844	0.73401	718.826
0.624	0.29	15.1942	0.733344	718.15
0.624	0.292	14.3327	0.727394	713.061
0.624	0.294	14.1357	0.725132	710.996
0.624	0.296	14.1652	0.726636	712.471
0.624	0.298	14.1162	0.725468	711.352
0.624	0.3	13.2383	0.719134	705.896
0.626	0.002	194.422	0.998172	803.75
0.626	0.004	172.334	0.996238	823.904
0.626	0.006	159.284	0.994784	835.5
0.626	0.008	150.052	0.992902	842.85
0.626	0.01	142.508	0.991	848.492
0.626	0.012	136.62	0.988936	852.316
0.626	0.014	131.2	0.98722	856.02
0.626	0.016	126.749	0.9858	859.051
0.626	0.018	122.798	0.983832	861.034
0.626	0.02	119.192	0.982162	862.97
0.626	0.022	115.834	0.98057	864.736
0.626	0.024	112.644	0.978388	865.744
0.626	0.026	110.006	0.976702	866.696
0.626	0.028	107.139	0.974666	867.527
0.626	0.03	104.539	0.973122	868.583
0.626	0.032	102.353	0.971166	868.813
0.626	0.034	100.116	0.969558	869.442
0.626	0.036	98.1175	0.967892	869.774
0.626	0.038	96.0801	0.96587	869.79
0.626	0.04	94.2264	0.964182	869.956
0.626	0.042	92.5431	0.962226	869.683
0.626	0.044	90.5398	0.96035	869.81
0.626	0.046	88.9236	0.95824	869.316
0.626	0.048	87.2709	0.956756	869.485
0.626	0.05	85.7625	0.954748	868.985
0.626	0.052	84.3339	0.95259	868.256
0.626	0.054	82.9543	0.951838	868.884
0.626	0.056	81.4725	0.949858	868.385
0.626	0.058	80.0505	0.947824	867.773
0.626	0.06	78.8463	0.945958	867.112
0.626	0.062	77.4541	0.944538	867.084
0.626	0.064	76.2395	0.942494	866.254
0.626	0.066	75.1084	0.940136	865.028
0.626	0.068	73.7908	0.93844	864.649
0.626	0.07	72.5744	0.936544	863.97
0.626	0.072	71.6643	0.935116	863.452
0.626	0.074	70.4562	0.932604	862.148
0.626	0.076	69.503	0.9308	861.297
0.626	0.078	68.5632	0.929786	861.223
0.626	0.08	67.3515	0.927488	860.136
0.626	0.082	66.4705	0.926058	859.588
0.626	0.084	65.4296	0.923914	858.484
0.626	0.086	64.5744	0.922498	857.924
0.626	0.088	63.71	0.920428	856.718
0.626	0.09	62.7584	0.919044	856.286
0.626	0.092	61.7519	0.917438	855.686
0.626	0.094	60.9859	0.914984	853.998
0.626	0.096	60.0784	0.912602	852.524
0.626	0.098	59.1807	0.91142	852.239
0.626	0.1	58.306	0.909432	851.126
[truncated: 20,500 more rows]
