# Supplementary material for: An Extra Dimension to Decision-Making in Animals: The Three-way Trade-off between Speed, Effort per-Unit-Time and Accuracy
Source: PLoS Comput Biol. 2014 Dec 18;10(12):e1003937. doi: 10.1371/journal.pcbi.1003937 (PMC4270426; doi:10.1371/journal.pcbi.1003937)
Supplement: S1 Dataset — Simulation code and output. This dataset contains: (i) C++ code used to simulate and for a discrete grid of and values; (ii) tab-delimited text files containing the output of those simulations; and (iii) matlab code used to calculate the optimum and values for different levels of and to plot figs. 1–4. (ZIP) [file pcbi.1003937.s001.zip › decision_output_fall_10.txt]

0.6	0.002	309.723	0.99817	688.447
0.6	0.004	274.395	0.99642	722.025
0.6	0.006	253.443	0.994682	741.239
0.6	0.008	238.91	0.992908	753.998
0.6	0.01	226.911	0.990908	763.997
0.6	0.012	217.45	0.98912	771.67
0.6	0.014	208.635	0.987212	778.577
0.6	0.016	201.189	0.98519	784.001
0.6	0.018	195.089	0.983344	788.255
0.6	0.02	189.081	0.981566	792.485
0.6	0.022	183.583	0.97983	796.247
0.6	0.024	179.292	0.978322	799.03
0.6	0.026	174.751	0.976014	801.263
0.6	0.028	170.326	0.974346	804.02
0.6	0.03	166.52	0.97227	805.75
0.6	0.032	162.483	0.970474	807.991
0.6	0.034	159.059	0.968608	809.549
0.6	0.036	155.553	0.966694	811.141
0.6	0.038	152.42	0.965466	813.046
0.6	0.04	149.551	0.962968	813.417
0.6	0.042	146.042	0.961584	815.542
0.6	0.044	143.736	0.959906	816.17
0.6	0.046	140.974	0.957838	816.864
0.6	0.048	138.329	0.956242	817.913
0.6	0.05	135.965	0.953988	818.023
0.6	0.052	133.619	0.952042	818.423
0.6	0.054	131.168	0.950438	819.27
0.6	0.056	129.16	0.948702	819.542
0.6	0.058	126.804	0.946042	819.238
0.6	0.06	124.831	0.944716	819.885
0.6	0.062	122.712	0.942728	820.016
0.6	0.064	120.675	0.940574	819.899
0.6	0.066	118.919	0.9389	819.981
0.6	0.068	116.932	0.93756	820.628
0.6	0.07	115.185	0.934956	819.771
0.6	0.072	113.244	0.933896	820.652
0.6	0.074	111.674	0.931918	820.244
0.6	0.076	109.797	0.929744	819.947
0.6	0.078	108.142	0.927836	819.694
0.6	0.08	106.494	0.92629	819.796
0.6	0.082	104.87	0.92367	818.8
0.6	0.084	103.204	0.922462	819.258
0.6	0.086	101.998	0.920528	818.53
0.6	0.088	100.329	0.918588	818.259
0.6	0.09	98.6831	0.917578	818.895
0.6	0.092	97.7193	0.915654	817.935
0.6	0.094	96.2479	0.913944	817.696
0.6	0.096	94.7243	0.91139	816.666
0.6	0.098	93.2703	0.910244	816.974
0.6	0.1	91.8419	0.90751	815.668
0.6	0.102	90.7777	0.905784	815.006
0.6	0.104	89.5983	0.904564	814.966
0.6	0.106	88.2096	0.902146	813.936
0.6	0.108	86.8334	0.899698	812.865
0.6	0.11	85.6851	0.897774	812.089
0.6	0.112	84.5153	0.896808	812.293
0.6	0.114	83.48	0.894286	810.806
0.6	0.116	82.1303	0.892302	810.172
0.6	0.118	81.0571	0.890184	809.127
0.6	0.12	79.9435	0.889446	809.503
0.6	0.122	78.7637	0.887184	808.42
0.6	0.124	77.8603	0.885756	807.896
0.6	0.126	76.7169	0.884068	807.351
0.6	0.128	75.7069	0.881606	805.899
0.6	0.13	74.5653	0.880742	806.177
0.6	0.132	73.6733	0.877658	803.985
0.6	0.134	72.4895	0.875164	802.674
0.6	0.136	71.4625	0.873636	802.174
0.6	0.138	70.5789	0.871912	801.333
0.6	0.14	69.662	0.871092	801.43
0.6	0.142	68.7943	0.867882	799.088
0.6	0.144	67.7111	0.86743	799.719
0.6	0.146	66.7521	0.865132	798.38
0.6	0.148	65.8589	0.86221	796.351
0.6	0.15	65.0469	0.860282	795.235
0.6	0.152	64.1278	0.858946	794.818
0.6	0.154	63.1751	0.856716	793.541
0.6	0.156	62.3106	0.855274	792.963
0.6	0.158	61.5253	0.853094	791.569
0.6	0.16	60.7323	0.852652	791.92
0.6	0.162	59.8309	0.84926	789.429
0.6	0.164	59.0049	0.8474	788.395
0.6	0.166	58.2937	0.844472	786.178
0.6	0.168	57.3976	0.844404	787.006
0.6	0.17	56.6445	0.841904	785.26
0.6	0.172	55.7598	0.839056	783.296
0.6	0.174	55.0464	0.838962	783.916
0.6	0.176	54.3434	0.836086	781.743
0.6	0.178	53.5466	0.83537	781.823
0.6	0.18	52.8834	0.832986	780.103
0.6	0.182	52.0905	0.8317	779.609
0.6	0.184	51.3457	0.829016	777.67
0.6	0.186	50.6047	0.827516	776.911
0.6	0.188	49.8368	0.825966	776.129
0.6	0.19	49.1443	0.824304	775.16
0.6	0.192	48.6136	0.821166	772.552
0.6	0.194	47.7768	0.819378	771.601
0.6	0.196	46.8964	0.8183	771.404
0.6	0.198	46.3738	0.816138	769.764
0.6	0.2	45.8041	0.813746	767.942
0.6	0.202	44.8391	0.811464	766.625
0.6	0.204	44.4523	0.81028	765.828
0.6	0.206	43.6484	0.80705	763.402
0.6	0.208	43.1306	0.80654	763.409
0.6	0.21	42.4907	0.804326	761.835
0.6	0.212	41.8076	0.802172	760.364
0.6	0.214	41.4422	0.802064	760.622
0.6	0.216	40.6959	0.797924	757.228
0.6	0.218	40.0195	0.796922	756.902
0.6	0.22	39.5333	0.794572	755.039
0.6	0.222	38.842	0.793016	754.174
0.6	0.224	38.4144	0.791488	753.074
0.6	0.226	37.5926	0.789114	751.521
0.6	0.228	37.2429	0.787356	750.113
0.6	0.23	36.6009	0.786036	749.435
0.6	0.232	35.8833	0.783626	747.743
0.6	0.234	35.3831	0.780934	745.551
0.6	0.236	34.8629	0.780428	745.565
0.6	0.238	34.4721	0.777998	743.526
0.6	0.24	33.6564	0.775084	741.428
0.6	0.242	33.3603	0.77321	739.85
0.6	0.244	32.7013	0.772452	739.751
0.6	0.246	32.4596	0.769556	737.096
0.6	0.248	31.6911	0.767786	736.095
0.6	0.25	31.3951	0.76665	735.255
0.6	0.252	30.5432	0.763186	732.643
0.6	0.254	30.1881	0.762814	732.626
0.6	0.256	29.8446	0.760952	731.107
0.6	0.258	29.5062	0.758996	729.49
0.6	0.26	28.7054	0.756616	727.911
0.6	0.262	28.2753	0.75453	726.255
0.6	0.264	27.8863	0.75306	725.174
0.6	0.266	27.36	0.751694	724.334
0.6	0.268	26.8434	0.749294	722.451
0.6	0.27	26.4615	0.74636	719.898
0.6	0.272	26.1206	0.745482	719.361
0.6	0.274	25.9021	0.744672	718.77
0.6	0.276	25.0434	0.74057	715.527
0.6	0.278	24.6924	0.739282	714.59
0.6	0.28	24.414	0.738762	714.348
0.6	0.282	24.2027	0.736816	712.613
0.6	0.284	23.3546	0.733578	710.223
0.6	0.286	23.2309	0.73265	709.419
0.6	0.288	22.4412	0.728896	706.455
0.6	0.29	22.3403	0.728708	706.368
0.6	0.292	21.5729	0.725404	703.831
0.6	0.294	21.4214	0.7236	702.179
0.6	0.296	20.6478	0.719832	699.184
0.6	0.298	20.4662	0.720094	699.628
0.6	0.3	20.0901	0.7181	698.01
0.602	0.002	297.807	0.99821	700.403
0.602	0.004	263.912	0.996366	732.454
0.602	0.006	243.759	0.994602	750.843
0.602	0.008	229.409	0.992786	763.377
0.602	0.01	218.087	0.990782	772.695
0.602	0.012	208.747	0.989194	780.447
0.602	0.014	200.577	0.987526	786.949
0.602	0.016	193.84	0.98542	791.58
0.602	0.018	187.494	0.983306	795.812
0.602	0.02	181.909	0.981618	799.709
0.602	0.022	176.647	0.979804	803.157
0.602	0.024	172.248	0.978296	806.048
0.602	0.026	167.719	0.97608	808.361
0.602	0.028	163.407	0.974386	810.979
0.602	0.03	159.72	0.972296	812.576
0.602	0.032	155.99	0.970674	814.684
0.602	0.034	152.855	0.968816	815.961
0.602	0.036	149.618	0.96719	817.572
0.602	0.038	146.654	0.96514	818.486
0.602	0.04	143.557	0.963202	819.645
0.602	0.042	140.714	0.961746	821.032
0.602	0.044	138.134	0.959268	821.134
0.602	0.046	135.733	0.957838	822.105
0.602	0.048	132.821	0.95629	823.469
0.602	0.05	130.641	0.953764	823.123
0.602	0.052	128.44	0.952274	823.834
0.602	0.054	126.071	0.950354	824.283
0.602	0.056	124.009	0.948916	824.907
0.602	0.058	122.023	0.945962	823.939
0.602	0.06	119.841	0.945062	825.221
0.602	0.062	117.903	0.943348	825.445
0.602	0.064	116.158	0.940992	824.834
0.602	0.066	114.083	0.939728	825.645
0.602	0.068	112.218	0.936846	824.628
0.602	0.07	110.707	0.935192	824.485
0.602	0.072	108.741	0.934364	825.623
0.602	0.074	107.133	0.93184	824.707
0.602	0.076	105.747	0.930588	824.841
0.602	0.078	103.895	0.928554	824.659
0.602	0.08	102.4	0.926324	823.924
0.602	0.082	100.907	0.924924	824.017
0.602	0.084	99.5008	0.922766	823.265
0.602	0.086	97.9007	0.920682	822.781
0.602	0.088	96.5644	0.918968	822.404
0.602	0.09	95.3242	0.917028	821.704
0.602	0.092	93.54	0.915016	821.476
0.602	0.094	92.3727	0.913498	821.125
0.602	0.096	91.2229	0.911442	820.219
0.602	0.098	89.8158	0.909442	819.626
0.602	0.1	88.542	0.907998	819.456
0.602	0.102	87.2496	0.906046	818.796
0.602	0.104	86.0394	0.90339	817.351
0.602	0.106	84.8365	0.90219	817.354
0.602	0.108	83.545	0.900252	816.707
0.602	0.11	82.5326	0.898076	815.543
0.602	0.112	81.3678	0.896506	815.138
0.602	0.114	80.168	0.893978	813.81
0.602	0.116	78.9374	0.892462	813.525
0.602	0.118	77.9437	0.891016	813.072
0.602	0.12	76.9764	0.889738	812.762
0.602	0.122	75.7703	0.887286	811.516
0.602	0.124	74.9279	0.88558	810.652
0.602	0.126	73.7829	0.883036	809.253
0.602	0.128	72.6289	0.881124	808.495
0.602	0.13	71.813	0.878906	807.093
0.602	0.132	70.9422	0.877746	806.804
0.602	0.134	69.8731	0.875488	805.615
0.602	0.136	68.7943	0.875022	806.228
0.602	0.138	67.8603	0.87266	804.8
0.602	0.14	66.978	0.870846	803.868
0.602	0.142	66.0634	0.86805	801.987
0.602	0.144	65.2338	0.866778	801.544
0.602	0.146	64.249	0.864632	800.383
0.602	0.148	63.3038	0.862338	799.034
0.602	0.15	62.4692	0.861176	798.707
0.602	0.152	61.5904	0.859618	798.028
0.602	0.154	60.8108	0.856754	795.943
0.602	0.156	59.9314	0.854948	795.017
0.602	0.158	59.1375	0.85441	795.273
0.602	0.16	58.1722	0.851924	793.752
0.602	0.162	57.4609	0.849596	792.135
0.602	0.164	56.7532	0.848526	791.773
0.602	0.166	55.7837	0.845124	789.34
0.602	0.168	55.2099	0.843326	788.116
0.602	0.17	54.415	0.842464	788.049
0.602	0.172	53.6547	0.840906	787.251
0.602	0.174	52.8015	0.837836	785.035
0.602	0.176	52.2396	0.836482	784.242
0.602	0.178	51.3367	0.835356	784.019
0.602	0.18	50.6296	0.832686	782.056
0.602	0.182	50.123	0.832174	782.051
0.602	0.184	49.3323	0.828372	779.04
0.602	0.186	48.6115	0.82763	779.018
0.602	0.188	48.12	0.825834	777.714
0.602	0.19	47.3549	0.823712	776.357
0.602	0.192	46.5362	0.822278	775.742
0.602	0.194	46.0556	0.820716	774.66
0.602	0.196	45.473	0.817756	772.283
0.602	0.198	44.5896	0.815006	770.416
0.602	0.2	43.8645	0.813584	769.72
0.602	0.202	43.3862	0.812126	768.74
0.602	0.204	42.6882	0.81017	767.482
0.602	0.206	42.0615	0.808084	766.022
0.602	0.208	41.5516	0.806004	764.452
0.602	0.21	41.0102	0.80471	763.7
0.602	0.212	40.4366	0.802962	762.525
0.602	0.214	39.7445	0.800456	760.711
0.602	0.216	39.2273	0.79848	759.253
0.602	0.218	38.6705	0.797174	758.504
0.602	0.22	38.0053	0.7955	757.495
0.602	0.222	37.4409	0.793082	755.641
0.602	0.224	36.8033	0.791304	754.501
0.602	0.226	36.4682	0.789748	753.28
0.602	0.228	35.8308	0.787662	751.831
0.602	0.23	35.0599	0.784348	749.288
0.602	0.232	34.7024	0.783442	748.74
0.602	0.234	34.2263	0.781342	747.116
0.602	0.236	33.6238	0.780598	746.974
0.602	0.238	32.9894	0.777726	744.737
0.602	0.24	32.644	0.776696	744.052
0.602	0.242	32.1938	0.774694	742.5
0.602	0.244	31.7052	0.773674	741.969
0.602	0.246	31.0507	0.770944	739.893
0.602	0.248	30.4164	0.768054	737.638
0.602	0.25	30.0914	0.766258	736.167
0.602	0.252	29.8165	0.765202	735.385
0.602	0.254	29.1512	0.761856	732.705
0.602	0.256	28.4665	0.759148	730.682
0.602	0.258	28.2458	0.759152	730.906
0.602	0.26	28.0041	0.756666	728.662
0.602	0.262	27.262	0.754808	727.546
0.602	0.264	26.8508	0.753786	726.935
0.602	0.266	26.3667	0.750998	724.631
0.602	0.268	26.1171	0.749348	723.231
0.602	0.27	25.5009	0.747968	722.467
0.602	0.272	24.99	0.746228	721.238
0.602	0.274	24.5715	0.742252	717.68
0.602	0.276	24.39	0.742812	718.422
0.602	0.278	23.7919	0.741606	717.814
0.602	0.28	23.6086	0.738426	714.817
0.602	0.282	22.9781	0.735906	712.928
0.602	0.284	22.5443	0.733708	711.164
0.602	0.286	22.1643	0.732686	710.522
0.602	0.288	21.7625	0.730856	709.094
0.602	0.29	21.1797	0.72671	705.53
0.602	0.292	20.6164	0.72467	704.054
0.602	0.294	20.3805	0.723228	702.848
0.602	0.296	20.2446	0.722754	702.509
0.602	0.298	19.9549	0.721204	701.249
0.602	0.3	19.4572	0.718186	698.729
0.604	0.002	286.725	0.998146	711.421
0.604	0.004	253.723	0.996266	742.543
0.604	0.006	234.174	0.994534	760.36
0.604	0.008	220.766	0.992608	771.842
0.604	0.01	209.897	0.99082	780.923
0.604	0.012	200.754	0.989134	788.38
0.604	0.014	193.213	0.987328	794.115
0.604	0.016	186.342	0.98558	799.238
0.604	0.018	180.297	0.983666	803.369
0.604	0.02	175.032	0.981558	806.526
0.604	0.022	169.815	0.979782	809.967
0.604	0.024	165.514	0.978038	812.524
0.604	0.026	161.229	0.97657	815.341
0.604	0.028	157.521	0.97436	816.839
0.604	0.03	153.86	0.972642	818.782
0.604	0.032	150.341	0.970912	820.571
0.604	0.034	146.993	0.968632	821.639
0.604	0.036	143.935	0.966474	822.539
0.604	0.038	140.895	0.965194	824.299
0.604	0.04	138.395	0.963052	824.657
0.604	0.042	135.515	0.96145	825.935
0.604	0.044	132.824	0.95939	826.566
0.604	0.046	130.253	0.957966	827.713
0.604	0.048	128.181	0.95586	827.679
0.604	0.05	125.792	0.954612	828.82
0.604	0.052	123.731	0.9528	829.069
0.604	0.054	121.49	0.950978	829.488
0.604	0.056	119.086	0.948342	829.256
0.604	0.058	117.306	0.947128	829.822
0.604	0.06	115.259	0.944718	829.459
0.604	0.062	113.388	0.943302	829.914
0.604	0.064	111.825	0.941986	830.161
0.604	0.066	109.94	0.940184	830.244
0.604	0.068	108.249	0.937148	828.899
0.604	0.07	106.376	0.935544	829.168
0.604	0.072	104.731	0.934302	829.571
0.604	0.074	103.242	0.931752	828.51
0.604	0.076	101.592	0.930864	829.272
0.604	0.078	100.135	0.928562	828.427
0.604	0.08	98.5522	0.926556	828.004
0.604	0.082	97.0227	0.924876	827.853
0.604	0.084	95.5946	0.922846	827.251
0.604	0.086	94.3453	0.920938	826.593
0.604	0.088	92.7532	0.919352	826.599
0.604	0.09	91.493	0.916728	825.235
0.604	0.092	90.2841	0.915388	825.104
0.604	0.094	88.9649	0.914064	825.099
0.604	0.096	87.5993	0.910994	823.395
0.604	0.098	86.6649	0.909862	823.197
0.604	0.1	85.3521	0.907884	822.532
0.604	0.102	83.9183	0.905824	821.906
0.604	0.104	82.858	0.905526	822.668
0.604	0.106	81.6024	0.902628	821.026
0.604	0.108	80.5766	0.900482	819.905
0.604	0.11	79.3037	0.897772	818.468
0.604	0.112	77.9526	0.89566	817.707
0.604	0.114	77.1604	0.895204	818.044
0.604	0.116	76.2878	0.892804	816.516
0.604	0.118	75.0867	0.891968	816.881
0.604	0.12	73.8516	0.889686	815.834
0.604	0.122	72.8134	0.887092	814.279
0.604	0.124	72.1064	0.885442	813.336
0.604	0.126	70.8943	0.882774	811.88
0.604	0.128	70.1625	0.882008	811.846
0.604	0.13	69.0498	0.879658	810.608
0.604	0.132	68.3003	0.878096	809.796
0.604	0.134	67.198	0.87611	808.912
0.604	0.136	66.1651	0.875048	808.883
0.604	0.138	65.367	0.872486	807.119
0.604	0.14	64.6833	0.87131	806.627
0.604	0.142	63.5356	0.86918	805.644
0.604	0.144	62.8449	0.866968	804.123
0.604	0.146	62.024	0.865108	803.084
0.604	0.148	60.9876	0.862724	801.736
0.604	0.15	60.1417	0.861618	801.476
0.604	0.152	59.3645	0.858608	799.244
0.604	0.154	58.4967	0.85676	798.263
0.604	0.156	57.8226	0.855852	798.029
0.604	0.158	57.0878	0.853722	796.634
0.604	0.16	56.1269	0.852026	795.899
0.604	0.162	55.3957	0.849196	793.8
0.604	0.164	55.0115	0.848702	793.69
0.604	0.166	53.9353	0.846764	792.829
0.604	0.168	53.1669	0.84393	790.763
0.604	0.17	52.5356	0.843226	790.69
0.604	0.172	51.6646	0.839582	787.917
0.604	0.174	50.9846	0.837918	786.933
0.604	0.176	50.3571	0.837404	787.047
0.604	0.178	49.6281	0.834752	785.124
0.604	0.18	48.8698	0.833976	785.106
0.604	0.182	48.1771	0.830418	782.241
0.604	0.184	47.6233	0.828836	781.213
0.604	0.186	46.9609	0.827776	780.815
0.604	0.188	45.9385	0.824464	778.526
0.604	0.19	45.5815	0.822986	777.404
0.604	0.192	45.0082	0.821038	776.03
0.604	0.194	44.2057	0.819706	775.5
0.604	0.196	43.633	0.817738	774.105
0.604	0.198	43.0713	0.815706	772.635
0.604	0.2	42.2899	0.814392	772.102
0.604	0.202	41.6575	0.811948	770.29
0.604	0.204	41.1725	0.809996	768.824
0.604	0.206	40.776	0.809776	769
0.604	0.208	40.0765	0.807206	767.13
0.604	0.21	39.391	0.804424	765.033
0.604	0.212	38.8613	0.804314	765.453
0.604	0.214	38.3736	0.800332	761.958
0.604	0.216	37.7601	0.798876	761.116
0.604	0.218	37.0212	0.798214	761.193
0.604	0.22	36.6075	0.795352	758.745
0.604	0.222	36.057	0.793234	757.177
0.604	0.224	35.6162	0.791604	755.988
0.604	0.226	34.9137	0.789694	754.78
0.604	0.228	34.5635	0.786666	752.102
0.604	0.23	33.9402	0.786034	752.094
0.604	0.232	33.2489	0.783252	750.003
0.604	0.234	32.6515	0.780838	748.187
0.604	0.236	32.5305	0.779622	747.092
0.604	0.238	31.9703	0.778086	746.116
0.604	0.24	31.4462	0.77597	744.524
0.604	0.242	30.7549	0.773954	743.199
0.604	0.244	30.3517	0.77153	741.178
0.604	0.246	30.0707	0.771156	741.085
0.604	0.248	29.5151	0.767838	738.323
0.604	0.25	29.0816	0.766772	737.69
0.604	0.252	28.4498	0.76465	736.2
0.604	0.254	28.0741	0.763586	735.512
0.604	0.256	27.833	0.76177	733.937
0.604	0.258	27.2046	0.758994	731.789
0.604	0.26	26.849	0.758458	731.609
0.604	0.262	26.2406	0.754672	728.431
0.604	0.264	26.1219	0.753276	727.154
0.604	0.266	25.5562	0.75158	726.024
0.604	0.268	24.935	0.749668	724.733
0.604	0.27	24.5096	0.747382	722.872
0.604	0.272	24.3422	0.746456	722.114
0.604	0.274	23.8643	0.74486	720.996
0.604	0.276	23.2716	0.741608	718.336
0.604	0.278	22.9541	0.738772	715.818
0.604	0.28	22.3742	0.737572	715.198
0.604	0.282	22.1823	0.736434	714.252
0.604	0.284	21.6521	0.73423	712.578
0.604	0.286	21.2912	0.731884	710.593
0.604	0.288	20.8795	0.728994	708.115
0.604	0.29	20.3542	0.726928	706.574
0.604	0.292	20.2758	0.726862	706.586
0.604	0.294	19.7379	0.723498	703.76
0.604	0.296	19.5135	0.722112	702.598
0.604	0.298	19.2564	0.722348	703.092
0.604	0.3	18.7102	0.718286	699.576
0.606	0.002	275.823	0.998302	722.479
0.606	0.004	244.019	0.996222	752.203
0.606	0.006	225.688	0.994434	768.746
0.606	0.008	212.177	0.992624	780.447
0.606	0.01	201.719	0.990818	789.099
0.606	0.012	193.326	0.989172	795.846
0.606	0.014	185.632	0.987456	801.824
0.606	0.016	179.263	0.98575	806.487
0.606	0.018	173.492	0.983524	810.032
0.606	0.02	168.32	0.981724	813.404
0.606	0.022	163.552	0.980118	816.566
0.606	0.024	159.334	0.978142	818.808
0.606	0.026	155.157	0.976336	821.179
0.606	0.028	151.445	0.974052	822.607
0.606	0.03	148.24	0.97248	824.24
0.606	0.032	144.579	0.970948	826.369
0.606	0.034	141.396	0.96869	827.294
0.606	0.036	138.353	0.966888	828.535
0.606	0.038	135.636	0.964948	829.312
0.606	0.04	132.84	0.96331	830.47
0.606	0.042	130.447	0.961544	831.097
0.606	0.044	127.97	0.959872	831.902
0.606	0.046	125.459	0.95845	832.991
0.606	0.048	123.413	0.955778	832.365
0.606	0.05	121.201	0.953954	832.753
0.606	0.052	119.272	0.952104	832.832
0.606	0.054	117.026	0.950744	833.718
0.606	0.056	114.945	0.94856	833.615
0.606	0.058	113.029	0.94654	833.511
0.606	0.06	111.058	0.944714	833.656
0.606	0.062	109.183	0.943626	834.443
0.606	0.064	107.622	0.941456	833.834
0.606	0.066	105.929	0.939392	833.463
0.606	0.068	104.187	0.93737	833.183
0.606	0.07	102.522	0.936078	833.556
0.606	0.072	100.898	0.933532	832.634
0.606	0.074	99.3752	0.93201	832.635
0.606	0.076	97.8357	0.930374	832.538
0.606	0.078	96.2619	0.92853	832.268
0.606	0.08	95.0241	0.927072	832.048
0.606	0.082	93.4313	0.925206	831.775
0.606	0.084	92.0685	0.923126	831.057
0.606	0.086	90.6814	0.920534	829.853
0.606	0.088	89.3122	0.919022	829.71
0.606	0.09	88.044	0.916894	828.85
0.606	0.092	86.8826	0.91582	828.937
0.606	0.094	85.6487	0.913466	827.817
0.606	0.096	84.584	0.911534	826.95
0.606	0.098	83.2095	0.910358	827.148
0.606	0.1	82.0891	0.907928	825.839
0.606	0.102	81.0261	0.906204	825.178
0.606	0.104	79.9075	0.904504	824.597
0.606	0.106	78.8914	0.903422	824.531
0.606	0.108	77.6122	0.901462	823.85
0.606	0.11	76.5159	0.898686	822.17
0.606	0.112	75.323	0.897588	822.265
0.606	0.114	74.3996	0.895752	821.352
0.606	0.116	73.028	0.892696	819.668
0.606	0.118	72.553	0.89142	818.867
0.606	0.12	71.2158	0.88966	818.444
0.606	0.122	70.3738	0.887858	817.484
0.606	0.124	69.3144	0.88564	816.326
0.606	0.126	68.5263	0.884602	816.076
0.606	0.128	67.4653	0.882228	814.763
0.606	0.13	66.5226	0.879916	813.393
0.606	0.132	65.6276	0.879136	813.508
0.606	0.134	64.8589	0.877208	812.349
0.606	0.136	64.0216	0.875088	811.066
0.606	0.138	63.0119	0.87308	810.068
0.606	0.14	62.0894	0.870594	808.505
0.606	0.142	61.4909	0.86924	807.749
0.606	0.144	60.5195	0.86671	806.191
0.606	0.146	59.8891	0.86552	805.631
0.606	0.148	58.8438	0.863172	804.328
0.606	0.15	57.9792	0.860934	802.955
0.606	0.152	57.3712	0.85941	802.039
0.606	0.154	56.4734	0.857706	801.233
0.606	0.156	55.4508	0.85618	800.729
0.606	0.158	55.0034	0.854914	799.911
0.606	0.16	54.1147	0.852774	798.659
0.606	0.162	53.3462	0.85043	797.084
0.606	0.164	52.6409	0.84788	795.239
0.606	0.166	52.2059	0.847498	795.292
0.606	0.168	51.2185	0.844194	792.975
0.606	0.17	50.4656	0.842554	792.088
0.606	0.172	50.0201	0.841222	791.202
0.606	0.174	49.1838	0.838984	789.8
0.606	0.176	48.3673	0.837034	788.667
0.606	0.178	47.8407	0.83482	786.979
0.606	0.18	47.1235	0.832786	785.662
0.606	0.182	46.3286	0.83146	785.131
0.606	0.184	45.7361	0.830126	784.39
0.606	0.186	45.2914	0.827854	782.563
0.606	0.188	44.7026	0.82499	780.287
0.606	0.19	43.7363	0.823544	779.808
0.606	0.192	43.2785	0.82149	778.212
0.606	0.194	42.7657	0.82069	777.924
0.606	0.196	41.9619	0.818746	776.784
0.606	0.198	41.3099	0.815274	773.964
0.606	0.2	40.8927	0.81445	773.557
0.606	0.202	40.3447	0.811744	771.399
0.606	0.204	39.7358	0.810494	770.758
0.606	0.206	39.0457	0.80837	769.324
0.606	0.208	38.618	0.807224	768.606
0.606	0.21	38.1686	0.80657	768.401
0.606	0.212	37.5686	0.8035	765.931
0.606	0.214	36.8446	0.800788	763.943
0.606	0.216	36.5193	0.800568	764.049
0.606	0.218	35.8767	0.798124	762.247
0.606	0.22	35.2456	0.79415	758.904
0.606	0.222	34.7608	0.795044	760.283
0.606	0.224	34.3343	0.79202	757.686
0.606	0.226	33.7968	0.791318	757.521
0.606	0.228	33.163	0.78858	755.417
0.606	0.23	32.6797	0.7863	753.62
0.606	0.232	32.3291	0.784734	752.405
0.606	0.234	31.8794	0.783278	751.399
0.606	0.236	31.4497	0.780842	749.392
0.606	0.238	30.8014	0.77953	748.729
0.606	0.24	30.1761	0.776054	745.878
0.606	0.242	30.0051	0.775082	745.077
0.606	0.244	29.4488	0.77269	743.241
0.606	0.246	28.8896	0.770714	741.824
0.606	0.248	28.4508	0.768644	740.193
0.606	0.25	28.027	0.767624	739.597
0.606	0.252	27.6248	0.764838	737.213
0.606	0.254	27.0486	0.762704	735.655
0.606	0.256	26.6574	0.761042	734.385
0.606	0.258	26.1456	0.75905	732.904
0.606	0.26	26.0299	0.757852	731.822
0.606	0.262	25.355	0.755848	730.493
0.606	0.264	25.0319	0.75414	729.108
0.606	0.266	24.3733	0.750682	726.309
0.606	0.268	24.3056	0.750466	726.16
0.606	0.27	23.7965	0.74761	723.813
0.606	0.272	23.4258	0.747524	724.098
0.606	0.274	23.0328	0.743116	720.083
0.606	0.276	22.5577	0.742316	719.758
0.606	0.278	22.1663	0.74106	718.894
0.606	0.28	21.6098	0.73639	714.78
0.606	0.282	21.2638	0.734776	713.512
0.606	0.284	20.996	0.73421	713.214
0.606	0.286	20.3106	0.731192	710.881
0.606	0.288	20.2156	0.731172	710.956
0.606	0.29	19.8679	0.728764	708.896
0.606	0.292	19.489	0.727396	707.907
0.606	0.294	19.1582	0.724114	704.956
0.606	0.296	18.7251	0.722222	703.497
0.606	0.298	18.6635	0.72216	703.497
0.606	0.3	18.2212	0.719544	701.323
0.608	0.002	265.123	0.998262	733.139
0.608	0.004	235.229	0.99641	761.181
0.608	0.006	217.325	0.99455	777.225
0.608	0.008	204.368	0.992668	788.3
0.608	0.01	194.841	0.99111	796.269
0.608	0.012	185.969	0.9892	803.231
0.608	0.014	179.085	0.987384	808.299
0.608	0.016	172.792	0.985176	812.384
0.608	0.018	167.33	0.98355	816.22
0.608	0.02	162.174	0.982226	820.052
0.608	0.022	157.601	0.979826	822.225
0.608	0.024	153.282	0.978292	825.01
0.608	0.026	149.675	0.97607	826.395
0.608	0.028	146	0.973898	827.898
0.608	0.03	142.355	0.972406	830.051
0.608	0.032	139.468	0.970792	831.324
0.608	0.034	136.233	0.968866	832.633
0.608	0.036	133.482	0.966878	833.396
0.608	0.038	130.623	0.965086	834.463
0.608	0.04	128.012	0.963806	835.794
0.608	0.042	125.423	0.961514	836.091
0.608	0.044	123.252	0.959966	836.714
0.608	0.046	120.9	0.957602	836.702
0.608	0.048	118.615	0.956108	837.493
0.608	0.05	116.684	0.954424	837.74
0.608	0.052	114.562	0.95259	838.028
0.608	0.054	112.745	0.951332	838.587
0.608	0.056	110.574	0.948524	837.95
0.608	0.058	108.848	0.947076	838.228
0.608	0.06	107.036	0.94499	837.954
0.608	0.062	105.426	0.943306	837.88
0.608	0.064	103.685	0.94171	838.025
0.608	0.066	101.793	0.939646	837.853
0.608	0.068	100.377	0.938606	838.229
0.608	0.07	98.7281	0.936186	837.458
0.608	0.072	97.2077	0.933642	836.434
0.608	0.074	95.8159	0.932572	836.756
0.608	0.076	94.1903	0.930834	836.644
0.608	0.078	93.0626	0.92838	835.317
0.608	0.08	91.4348	0.926672	835.237
0.608	0.082	90.2149	0.924902	834.687
0.608	0.084	88.8194	0.92262	833.801
0.608	0.086	87.4737	0.921008	833.534
0.608	0.088	86.0094	0.919148	833.139
0.608	0.09	84.9969	0.91785	832.853
0.608	0.092	83.9999	0.915998	831.998
0.608	0.094	82.619	0.913338	830.719
0.608	0.096	81.5223	0.911962	830.44
0.608	0.098	80.1136	0.910304	830.19
0.608	0.1	78.9635	0.908564	829.6
0.608	0.102	77.9976	0.906216	828.218
0.608	0.104	76.8644	0.90409	827.226
0.608	0.106	75.6395	0.902648	827.009
0.608	0.108	74.7061	0.900076	825.37
0.608	0.11	73.8632	0.899378	825.515
0.608	0.112	72.7809	0.896486	823.705
0.608	0.114	71.5079	0.895112	823.604
0.608	0.116	70.8482	0.893158	822.31
0.608	0.118	69.5318	0.891114	821.582
0.608	0.12	68.9377	0.889882	820.944
0.608	0.122	67.8644	0.887798	819.934
0.608	0.124	66.6139	0.886406	819.792
0.608	0.126	66.092	0.884056	817.964
0.608	0.128	64.9892	0.881752	816.763
0.608	0.13	64.3011	0.880008	815.707
0.608	0.132	63.4562	0.878954	815.498
0.608	0.134	62.2805	0.876524	814.244
0.608	0.136	61.6712	0.87519	813.519
0.608	0.138	60.7769	0.87242	811.643
0.608	0.14	59.7355	0.870922	811.187
0.608	0.142	59.2394	0.86893	809.691
0.608	0.144	58.4171	0.866992	808.575
0.608	0.146	57.4269	0.865562	808.135
0.608	0.148	56.83	0.864196	807.366
0.608	0.15	56.0783	0.862836	806.758
0.608	0.152	55.1107	0.859138	804.027
0.608	0.154	54.569	0.858412	803.843
0.608	0.156	53.6786	0.85691	803.231
0.608	0.158	52.8021	0.85373	800.928
0.608	0.16	52.2655	0.853272	801.006
0.608	0.162	51.5371	0.850506	798.969
0.608	0.164	50.7027	0.848272	797.569
0.608	0.166	50.0245	0.84609	796.065
0.608	0.168	49.634	0.845714	796.08
0.608	0.17	48.7544	0.843092	794.338
0.608	0.172	48.0309	0.84117	793.139
0.608	0.174	47.5067	0.840562	793.055
0.608	0.176	46.8251	0.836782	789.957
0.608	0.178	46.0603	0.835554	789.494
0.608	0.18	45.3678	0.833472	788.104
0.608	0.182	44.8155	0.831902	787.087
0.608	0.184	44.1131	0.82937	785.257
0.608	0.186	43.5371	0.827918	784.381
0.608	0.188	42.9833	0.826302	783.319
0.608	0.19	42.363	0.82356	781.197
0.608	0.192	41.7963	0.821288	779.492
0.608	0.194	41.0466	0.819828	778.781
0.608	0.196	40.6877	0.8193	778.612
0.608	0.198	40.0278	0.816222	776.194
0.608	0.2	39.5023	0.814606	775.104
0.608	0.202	38.9919	0.81402	775.028
0.608	0.204	38.5087	0.810994	772.485
0.608	0.206	37.8172	0.809008	771.191
0.608	0.208	37.234	0.807986	770.752
0.608	0.21	36.6154	0.80398	767.365
0.608	0.212	36.2979	0.804428	768.13
0.608	0.214	35.5903	0.800978	765.388
0.608	0.216	35.0869	0.79996	764.873
0.608	0.218	34.4669	0.797846	763.379
0.608	0.22	34.0824	0.796388	762.306
0.608	0.222	33.4187	0.794134	760.715
0.608	0.224	32.9924	0.792258	759.266
0.608	0.226	32.6491	0.789738	757.089
0.608	0.228	32.132	0.78805	755.918
0.608	0.23	31.6145	0.786596	754.981
0.608	0.232	31.1635	0.784542	753.379
0.608	0.234	30.761	0.782602	751.841
0.608	0.236	30.289	0.780792	750.503
0.608	0.238	29.6059	0.779172	749.566
0.608	0.24	29.2248	0.777222	747.997
0.608	0.242	28.8996	0.775022	746.122
0.608	0.244	28.592	0.773684	745.092
0.608	0.246	27.9402	0.771772	743.832
0.608	0.248	27.3883	0.768394	741.006
0.608	0.25	26.968	0.767578	740.61
0.608	0.252	26.7608	0.76657	739.809
0.608	0.254	26.0099	0.761816	735.806
0.608	0.256	25.7006	0.761394	735.693
0.608	0.258	25.2526	0.759454	734.201
0.608	0.26	24.9164	0.758198	733.282
0.608	0.262	24.7408	0.756886	732.145
0.608	0.264	24.1774	0.755028	730.851
0.608	0.266	23.6015	0.752154	728.553
0.608	0.268	23.2751	0.750022	726.747
0.608	0.27	23.1265	0.748642	725.515
0.608	0.272	22.7523	0.747968	725.216
0.608	0.274	22.1438	0.744124	721.98
0.608	0.276	21.4262	0.74094	719.514
0.608	0.278	21.2128	0.739234	718.021
0.608	0.28	21.0727	0.73938	718.307
0.608	0.282	20.8731	0.737798	716.925
0.608	0.284	20.2272	0.733498	713.271
0.608	0.286	19.6926	0.730488	710.795
0.608	0.288	19.5407	0.730568	711.027
0.608	0.29	19.3536	0.72997	710.616
0.608	0.292	19.0396	0.728296	709.256
0.608	0.294	18.646	0.725794	707.148
0.608	0.296	18.0944	0.721792	703.698
0.608	0.298	17.9051	0.721722	703.817
0.608	0.3	17.7611	0.721148	703.387
0.61	0.002	255.771	0.99814	742.369
0.61	0.004	226.799	0.996558	769.759
0.61	0.006	209.3	0.994526	785.226
0.61	0.008	196.993	0.992596	795.603
0.61	0.01	187.129	0.99089	803.761
0.61	0.012	179.284	0.98881	809.526
0.61	0.014	172.011	0.987422	815.411
0.61	0.016	166.257	0.985508	819.251
0.61	0.018	161.352	0.983888	822.536
0.61	0.02	156.461	0.98211	825.649
0.61	0.022	152.438	0.980242	827.804
0.61	0.024	147.619	0.977752	830.133
0.61	0.026	143.945	0.976272	832.327
0.61	0.028	140.706	0.974672	833.966
0.61	0.03	137.109	0.972608	835.499
0.61	0.032	134.209	0.970874	836.665
0.61	0.034	131.554	0.969028	837.474
0.61	0.036	129.144	0.967532	838.388
0.61	0.038	125.833	0.965386	839.553
0.61	0.04	123.442	0.963434	839.992
0.61	0.042	120.768	0.961944	841.176
0.61	0.044	118.66	0.95934	840.68
0.61	0.046	116.571	0.958188	841.617
0.61	0.048	114.957	0.956414	841.457
0.61	0.05	112.934	0.955022	842.088
0.61	0.052	110.651	0.953508	842.857
0.61	0.054	108.265	0.950418	842.153
0.61	0.056	106.04	0.948516	842.476
0.61	0.058	105.489	0.94769	842.201
0.61	0.06	103.746	0.945904	842.158
0.61	0.062	101.222	0.943886	842.664
0.61	0.064	99.9161	0.94163	841.714
0.61	0.066	98.678	0.940468	841.79
0.61	0.068	96.5623	0.937602	841.04
0.61	0.07	95.4493	0.936524	841.075
0.61	0.072	93.8625	0.933852	839.989
0.61	0.074	91.825	0.931606	839.781
0.61	0.076	91.4511	0.93139	839.939
0.61	0.078	89.2001	0.928288	839.088
0.61	0.08	88.8224	0.928412	839.59
0.61	0.082	86.6571	0.924896	838.239
0.61	0.084	86.2147	0.923118	836.903
0.61	0.086	84.356	0.921036	836.68
0.61	0.088	83.3471	0.920012	836.665
0.61	0.09	81.6737	0.917588	835.914
0.61	0.092	81.2783	0.917138	835.86
0.61	0.094	79.3695	0.913204	833.834
0.61	0.096	79.2306	0.913048	833.817
0.61	0.098	76.8778	0.910214	833.336
0.61	0.1	77.0273	0.909932	832.905
0.61	0.102	74.4962	0.905358	830.862
0.61	0.104	74.6207	0.906354	831.733
0.61	0.106	72.4726	0.901252	828.779
0.61	0.108	72.3356	0.900616	828.28
0.61	0.11	71.513	0.901064	829.551
0.61	0.112	69.6955	0.896618	826.922
0.61	0.114	69.756	0.896622	826.866
0.61	0.116	67.4376	0.891726	824.288
0.61	0.118	67.2838	0.891666	824.382
0.61	0.12	67.0137	0.891994	824.98
0.61	0.122	64.8788	0.8868	821.921
0.61	0.124	64.9244	0.886752	821.828
0.61	0.126	63.3384	0.883636	820.298
0.61	0.128	62.6064	0.881972	819.366
0.61	0.13	62.5146	0.881444	818.929
0.61	0.132	60.2644	0.877182	816.918
0.61	0.134	60.113	0.877398	817.285
0.61	0.136	60.0596	0.876752	816.692
0.61	0.138	57.7487	0.871792	814.043
0.61	0.14	57.7806	0.87073	812.949
0.61	0.142	57.7726	0.87082	813.047
0.61	0.144	55.5208	0.865392	809.871
0.61	0.146	55.4022	0.865172	809.77
0.61	0.148	55.2688	0.865954	810.685
0.61	0.15	53.1229	0.86013	807.007
0.61	0.152	53.0916	0.860122	807.03
0.61	0.154	53.0242	0.859854	806.83
0.61	0.156	51.2505	0.854762	803.512
0.61	0.158	50.7341	0.853502	802.768
0.61	0.16	50.6774	0.853824	803.147
0.61	0.162	50.4661	0.852538	802.072
0.61	0.164	48.5212	0.848088	799.567
0.61	0.166	48.4664	0.847044	798.578
0.61	0.168	48.5396	0.846724	798.184
0.61	0.17	46.2007	0.84179	795.589
0.61	0.172	46.0416	0.841412	795.37
0.61	0.174	46.1494	0.840978	794.829
0.61	0.176	45.8743	0.839324	793.45
0.61	0.178	43.7666	0.833846	790.079
0.61	0.18	43.8496	0.833402	789.552
0.61	0.182	43.8076	0.832788	788.98
0.61	0.184	42.0359	0.82795	785.914
0.61	0.186	41.6241	0.827098	785.474
0.61	0.188	41.6799	0.826302	784.622
0.61	0.19	41.6324	0.826864	785.232
0.61	0.192	39.5129	0.819452	779.939
0.61	0.194	39.5448	0.819702	780.157
0.61	0.196	39.5199	0.819726	780.206
0.61	0.198	39.4696	0.819392	779.922
0.61	0.2	37.3028	0.812928	775.625
0.61	0.202	37.334	0.812728	775.394
0.61	0.204	37.2783	0.811512	774.234
0.61	0.206	37.3056	0.81236	775.054
0.61	0.208	35.1078	0.804294	769.186
0.61	0.21	35.0933	0.804704	769.611
0.61	0.212	35.0892	0.804516	769.427
0.61	0.214	35.0685	0.803484	768.416
0.61	0.216	33.0226	0.79589	762.867
0.61	0.218	32.9283	0.796586	763.658
0.61	0.22	32.9668	0.797488	764.521
0.61	0.222	32.9494	0.797062	764.113
0.61	0.224	31.9501	0.79334	761.39
0.61	0.226	30.9564	0.788752	757.796
0.61	0.228	30.8939	0.788308	757.414
0.61	0.23	30.9522	0.787932	756.98
0.61	0.232	30.9308	0.788092	757.161
0.61	0.234	28.9899	0.780052	751.062
0.61	0.236	28.8815	0.779586	750.704
0.61	0.238	28.9103	0.780644	751.734
0.61	0.24	28.9518	0.780724	751.772
0.61	0.242	27.1607	0.772938	745.777
0.61	0.244	26.93	0.770454	743.524
0.61	0.246	26.8923	0.771552	744.66
0.61	0.248	26.8834	0.772202	745.319
0.61	0.25	26.9181	0.771714	744.796
0.61	0.252	24.9863	0.762556	737.57
0.61	0.254	24.9409	0.761166	736.225
0.61	0.256	24.9612	0.761672	736.711
0.61	0.258	24.94	0.762178	737.238
0.61	0.26	24.8041	0.762474	737.67
0.61	0.262	23.1166	0.75344	730.323
0.61	0.264	23.1336	0.752464	729.33
0.61	0.266	23.0874	0.754112	731.025
0.61	0.268	23.1391	0.753504	730.365
0.61	0.27	22.4056	0.750064	727.658
0.61	0.272	21.1435	0.742798	721.654
0.61	0.274	21.1435	0.743876	722.732
0.61	0.276	21.1409	0.743566	722.425
0.61	0.278	21.1756	0.744214	723.038
0.61	0.28	20.1134	0.737306	717.193
0.61	0.282	19.4307	0.734344	714.913
0.61	0.284	19.4266	0.734252	714.825
0.61	0.286	19.415	0.73441	714.995
0.61	0.288	19.4487	0.734866	715.417
0.61	0.29	18.974	0.732164	713.19
0.61	0.292	17.8294	0.72474	706.911
0.61	0.294	17.8152	0.724966	707.151
0.61	0.296	17.8328	0.725026	707.193
0.61	0.298	17.8068	0.72475	706.943
0.61	0.3	17.7902	0.725442	707.652
0.612	0.002	246.294	0.998142	751.848
0.612	0.004	218.281	0.996386	778.105
0.612	0.006	201.837	0.9944	792.563
0.612	0.008	189.966	0.992846	802.88
0.612	0.01	180.536	0.99093	810.394
0.612	0.012	172.911	0.98911	816.199
0.612	0.014	166.512	0.987508	820.996
0.612	0.016	160.505	0.985338	824.833
0.612	0.018	155.667	0.98363	827.963
0.612	0.02	150.721	0.982086	831.365
0.612	0.022	146.523	0.980258	833.735
0.612	0.024	142.476	0.978344	835.868
0.612	0.026	139.311	0.976524	837.213
0.612	0.028	135.728	0.974508	838.78
0.612	0.03	132.596	0.972604	840.008
0.612	0.032	129.367	0.970492	841.125
0.612	0.034	126.709	0.968906	842.197
0.612	0.036	124.062	0.967506	843.444
0.612	0.038	121.674	0.965832	844.158
0.612	0.04	119.581	0.963368	843.787
0.612	0.042	116.725	0.961998	845.273
0.612	0.044	114.762	0.960038	845.276
0.612	0.046	112.625	0.95822	845.595
0.612	0.048	110.323	0.956028	845.705
0.612	0.05	108.456	0.954494	846.038
0.612	0.052	106.31	0.952038	845.728
0.612	0.054	104.766	0.951206	846.44
0.612	0.056	103.265	0.948886	845.621
0.612	0.058	101.086	0.947016	845.93
0.612	0.06	99.3343	0.944844	845.51
0.612	0.062	98.0677	0.942854	844.786
0.612	0.064	96.5969	0.942092	845.495
0.612	0.066	94.856	0.939866	845.01
0.612	0.068	93.593	0.938624	845.031
0.612	0.07	91.8878	0.936396	844.508
0.612	0.072	90.6361	0.93438	843.744
0.612	0.074	89.241	0.933132	843.891
0.612	0.076	87.6089	0.93009	842.481
0.612	0.078	86.5077	0.928882	842.374
0.612	0.08	84.9238	0.926122	841.198
0.612	0.082	83.9357	0.92593	841.994
0.612	0.084	82.5623	0.923214	840.652
0.612	0.086	81.5149	0.921488	839.973
0.612	0.088	80.0521	0.919478	839.426
0.612	0.09	79.2803	0.917554	838.274
0.612	0.092	77.7156	0.9152	837.484
0.612	0.094	76.9959	0.914328	837.332
0.612	0.096	75.678	0.912312	836.634
0.612	0.098	74.8396	0.910422	835.582
0.612	0.1	73.5561	0.90921	835.654
0.612	0.102	72.8163	0.907514	834.698
0.612	0.104	71.4624	0.904958	833.496
0.612	0.106	70.5101	0.903568	833.058
0.612	0.108	69.7577	0.901688	831.93
0.612	0.11	68.4878	0.899418	830.93
0.612	0.112	67.8753	0.89834	830.465
0.612	0.114	66.8349	0.895946	829.111
0.612	0.116	65.6831	0.8934	827.717
0.612	0.118	65.0699	0.89291	827.84
0.612	0.12	63.8219	0.888816	824.994
0.612	0.122	63.2996	0.889134	825.834
0.612	0.124	62.3875	0.886962	824.574
0.612	0.126	61.4768	0.88438	822.903
0.612	0.128	60.7333	0.883458	822.725
0.612	0.13	59.7259	0.881094	821.368
0.612	0.132	58.8599	0.879066	820.206
0.612	0.134	58.2536	0.877328	819.074
0.612	0.136	57.4358	0.875166	817.73
0.612	0.138	56.4666	0.873106	816.639
0.612	0.14	55.824	0.871614	815.79
0.612	0.142	55.082	0.869808	814.726
0.612	0.144	54.0953	0.867632	813.537
0.612	0.146	53.6134	0.865724	812.111
0.612	0.148	52.9392	0.864422	811.483
0.612	0.15	52.062	0.861304	809.242
0.612	0.152	51.592	0.86042	808.828
0.612	0.154	50.7078	0.858646	807.938
0.612	0.156	50.1789	0.85616	805.981
0.612	0.158	49.2578	0.854548	805.29
0.612	0.16	48.7283	0.852518	803.79
0.612	0.162	47.9594	0.850216	802.257
0.612	0.164	47.4131	0.849048	801.635
0.612	0.166	46.8895	0.848244	801.355
0.612	0.168	45.9644	0.84456	798.596
0.612	0.17	45.4422	0.84426	798.818
0.612	0.172	44.851	0.842016	797.165
0.612	0.174	43.9786	0.839872	795.893
0.612	0.176	43.6241	0.837958	794.334
0.612	0.178	43.0492	0.83562	792.571
0.612	0.18	42.5209	0.83593	793.409
0.612	0.182	41.7587	0.831792	790.033
0.612	0.184	41.2175	0.830328	789.11
0.612	0.186	40.5225	0.828664	788.142
0.612	0.188	40.3274	0.82792	787.593
0.612	0.19	39.6006	0.824624	785.023
0.612	0.192	39.0095	0.822936	783.927
0.612	0.194	38.4598	0.82054	782.08
0.612	0.196	38.0164	0.81925	781.234
0.612	0.198	37.3027	0.817548	780.245
0.612	0.2	36.9874	0.81527	778.283
0.612	0.202	36.2809	0.813766	777.485
0.612	0.204	35.7123	0.810696	774.984
0.612	0.206	35.1278	0.810016	774.888
0.612	0.208	34.8039	0.80829	773.486
0.612	0.21	34.2632	0.806768	772.505
0.612	0.212	33.844	0.804908	771.064
0.612	0.214	33.1414	0.801896	768.755
0.612	0.216	32.76	0.800614	767.854
0.612	0.218	32.2805	0.798624	766.343
0.612	0.22	31.7522	0.797472	765.72
0.612	0.222	31.2277	0.79401	762.782
0.612	0.224	30.8911	0.792556	761.665
0.612	0.226	30.5561	0.791488	760.932
0.612	0.228	29.8501	0.788026	758.176
0.612	0.23	29.3596	0.786086	756.726
0.612	0.232	28.9328	0.784906	755.973
0.612	0.234	28.7574	0.783618	754.861
0.612	0.236	28.4344	0.78206	753.626
0.612	0.238	27.856	0.77988	752.024
0.612	0.24	27.1053	0.776072	748.967
0.612	0.242	26.8542	0.776108	749.254
0.612	0.244	26.6683	0.774458	747.79
0.612	0.246	26.2038	0.771696	745.492
0.612	0.248	25.4809	0.76867	743.189
0.612	0.25	25.0539	0.766456	741.402
0.612	0.252	24.8223	0.766508	741.686
0.612	0.254	24.6986	0.766272	741.573
0.612	0.256	24.2173	0.762736	738.519
0.612	0.258	23.5635	0.759958	736.395
0.612	0.26	23.1538	0.75757	734.416
0.612	0.262	23.0311	0.757192	734.161
0.612	0.264	22.773	0.755662	732.889
0.612	0.266	22.3288	0.754532	732.203
0.612	0.268	21.4372	0.749142	727.705
0.612	0.27	21.1763	0.7468	725.624
0.612	0.272	21.0318	0.747152	726.12
0.612	0.274	20.9187	0.747252	726.333
0.612	0.276	20.3477	0.742468	722.12
0.612	0.278	19.6206	0.738958	719.337
0.612	0.28	19.4498	0.738648	719.198
0.612	0.282	19.3811	0.737758	718.377
0.612	0.284	19.2407	0.73737	718.129
0.612	0.286	18.6067	0.731836	713.229
0.612	0.288	18.2184	0.730668	712.45
0.612	0.29	17.8447	0.727276	709.431
0.612	0.292	17.7586	0.728822	711.063
0.612	0.294	17.6683	0.728396	710.728
0.612	0.296	17.3148	0.726448	709.133
0.612	0.298	16.9419	0.72326	706.318
0.612	0.3	16.3529	0.719192	702.839
0.614	0.002	237.717	0.998228	760.511
0.614	0.004	211.047	0.996308	785.261
0.614	0.006	194.927	0.994422	799.495
0.614	0.008	183.682	0.992606	808.924
0.614	0.01	174.475	0.99109	816.615
0.614	0.012	166.929	0.988994	822.065
0.614	0.014	160.546	0.98716	826.614
0.614	0.016	154.944	0.985548	830.604
0.614	0.018	149.988	0.983616	833.628
0.614	0.02	145.592	0.981964	836.372
0.614	0.022	141.332	0.980002	838.67
0.614	0.024	137.62	0.978232	840.612
0.614	0.026	134.213	0.976374	842.161
0.614	0.028	131.189	0.974712	843.523
0.614	0.03	127.841	0.972636	844.795
0.614	0.032	125.214	0.971212	845.998
0.614	0.034	122.252	0.96933	847.078
0.614	0.036	119.836	0.967232	847.396
0.614	0.038	117.296	0.965698	848.402
0.614	0.04	115.23	0.964204	848.974
0.614	0.042	112.834	0.961872	849.038
0.614	0.044	110.788	0.959964	849.176
0.614	0.046	108.616	0.95835	849.734
0.614	0.048	106.651	0.956074	849.423
0.614	0.05	104.78	0.954788	850.008
0.614	0.052	102.849	0.95241	849.561
0.614	0.054	100.942	0.950286	849.344
0.614	0.056	99.5815	0.948678	849.097
0.614	0.058	97.5649	0.94725	849.685
0.614	0.06	96.1166	0.945372	849.255
0.614	0.062	94.6401	0.943614	848.974
0.614	0.064	93.0327	0.94197	848.937
0.614	0.066	91.4278	0.940058	848.63
0.614	0.068	90.1037	0.937982	847.878
0.614	0.07	88.6168	0.936016	847.399
0.614	0.072	87.4172	0.934778	847.361
0.614	0.074	85.9823	0.93283	846.848
0.614	0.076	84.8668	0.930702	845.835
0.614	0.078	83.5753	0.9293	845.725
0.614	0.08	82.092	0.927186	845.094
0.614	0.082	81.0285	0.925514	844.485
0.614	0.084	79.7025	0.923164	843.462
0.614	0.086	78.7954	0.921386	842.591
0.614	0.088	77.4239	0.920004	842.58
0.614	0.09	76.389	0.918496	842.107
0.614	0.092	75.2131	0.916092	840.879
0.614	0.094	74.2524	0.914508	840.256
0.614	0.096	73.0067	0.912396	839.389
0.614	0.098	72.0649	0.91061	838.545
0.614	0.1	71.1396	0.908656	837.516
0.614	0.102	69.992	0.906952	836.96
0.614	0.104	69.1442	0.906142	836.998
0.614	0.106	68.0842	0.902568	834.484
0.614	0.108	67.1623	0.901104	833.942
0.614	0.11	66.3425	0.898636	832.293
0.614	0.112	65.2876	0.897702	832.414
0.614	0.114	64.5832	0.895582	830.999
0.614	0.116	63.4922	0.893766	830.274
0.614	0.118	62.7458	0.891526	828.78
0.614	0.12	61.8176	0.890368	828.55
0.614	0.122	60.8499	0.88817	827.32
0.614	0.124	60.0578	0.885362	825.304
0.614	0.126	59.4291	0.884734	825.305
0.614	0.128	58.5299	0.88279	824.26
0.614	0.13	57.8533	0.88075	822.897
0.614	0.132	57.0529	0.879034	821.981
0.614	0.134	56.047	0.87746	821.413
0.614	0.136	55.5337	0.875542	820.008
0.614	0.138	54.5216	0.873122	818.6
0.614	0.14	53.7877	0.871452	817.664
0.614	0.142	53.3728	0.870684	817.311
0.614	0.144	52.4569	0.867682	815.225
0.614	0.146	51.6584	0.866014	814.356
0.614	0.148	51.1414	0.863794	812.653
0.614	0.15	50.5542	0.861712	811.158
0.614	0.152	49.5876	0.860142	810.554
0.614	0.154	49.0289	0.858288	809.259
0.614	0.156	48.4745	0.857618	809.143
0.614	0.158	47.6821	0.85499	807.308
0.614	0.16	46.938	0.852776	805.838
0.614	0.162	46.513	0.850524	804.011
0.614	0.164	45.8951	0.850468	804.573
0.614	0.166	45.2197	0.847208	801.988
0.614	0.168	44.4805	0.844972	800.492
0.614	0.17	44.0725	0.844074	800.001
0.614	0.172	43.305	0.841668	798.363
0.614	0.174	42.5805	0.83917	796.589
0.614	0.176	42.2349	0.839112	796.877
0.614	0.178	41.6506	0.837004	795.353
0.614	0.18	40.9008	0.83502	794.119
0.614	0.182	40.1566	0.832338	792.181
0.614	0.184	39.9764	0.831526	791.55
0.614	0.186	39.5178	0.830176	790.658
0.614	0.188	38.8327	0.827334	788.501
0.614	0.19	38.049	0.824284	786.235
0.614	0.192	37.8004	0.823038	785.238
0.614	0.194	37.1983	0.822418	785.22
0.614	0.196	36.5657	0.819434	782.868
0.614	0.198	35.9094	0.817236	781.327
0.614	0.2	35.6607	0.815916	780.255
0.614	0.202	35.0971	0.813794	778.697
0.614	0.204	34.4727	0.812294	777.821
0.614	0.206	34.0233	0.8101	776.077
0.614	0.208	33.6513	0.808728	775.077
0.614	0.21	33.0265	0.806104	773.078
0.614	0.212	32.534	0.804084	771.55
0.614	0.214	31.9605	0.80215	770.189
0.614	0.216	31.5881	0.801192	769.604
0.614	0.218	31.1231	0.798488	767.365
0.614	0.22	30.7798	0.79741	766.63
0.614	0.222	30.3014	0.795066	764.765
0.614	0.224	29.7541	0.793138	763.384
0.614	0.226	29.4504	0.791312	761.862
0.614	0.228	28.9712	0.789904	760.933
0.614	0.23	28.4971	0.78738	758.883
0.614	0.232	28.1722	0.784214	756.042
0.614	0.234	27.6906	0.783216	755.525
0.614	0.236	27.3498	0.78187	754.52
0.614	0.238	26.8766	0.779892	753.015
0.614	0.24	26.469	0.777942	751.473
0.614	0.242	25.7662	0.775104	749.338
0.614	0.244	25.6807	0.77541	749.729
0.614	0.246	25.236	0.771266	746.03
0.614	0.248	24.8619	0.77033	745.468
0.614	0.25	24.5334	0.768452	743.919
0.614	0.252	23.8293	0.765596	741.767
0.614	0.254	23.7799	0.765468	741.688
0.614	0.256	23.3379	0.76216	738.822
0.614	0.258	23.0014	0.761228	738.227
0.614	0.26	22.6115	0.759168	736.556
0.614	0.262	22.3006	0.758366	736.065
0.614	0.264	21.6326	0.753798	732.165
0.614	0.266	21.298	0.752706	731.408
0.614	0.268	20.9791	0.750174	729.195
0.614	0.27	20.6668	0.748736	728.069
0.614	0.272	20.2742	0.747036	726.762
0.614	0.274	20.2413	0.745322	725.081
0.614	0.276	19.5805	0.742232	722.651
0.614	0.278	19.3564	0.742426	723.07
0.614	0.28	18.9347	0.740444	721.509
0.614	0.282	18.557	0.737124	718.567
0.614	0.284	18.5374	0.737916	719.379
0.614	0.286	18.0735	0.734562	716.488
0.614	0.288	17.845	0.732158	714.313
0.614	0.29	17.5542	0.729506	711.952
0.614	0.292	17.2795	0.727934	710.655
0.614	0.294	16.8765	0.727528	710.652
0.614	0.296	16.5654	0.724528	707.963
0.614	0.298	16.3503	0.722016	705.666
0.614	0.3	16.2191	0.72269	706.471
0.616	0.002	229.332	0.998258	768.926
0.616	0.004	203.582	0.996312	792.73
0.616	0.006	188.094	0.994666	806.572
0.616	0.008	177.254	0.992612	815.358
0.616	0.01	168.044	0.990844	822.8
0.616	0.012	161.105	0.98872	827.615
0.616	0.014	154.957	0.987566	832.609
0.616	0.016	149.825	0.9855	835.675
0.616	0.018	144.976	0.98373	838.754
0.616	0.02	140.596	0.981948	841.352
0.616	0.022	136.601	0.979818	843.217
0.616	0.024	132.919	0.97839	845.471
0.616	0.026	129.609	0.976518	846.909
0.616	0.028	126.375	0.974744	848.369
0.616	0.03	123.551	0.973446	849.895
0.616	0.032	120.597	0.970768	850.171
0.616	0.034	118.244	0.969288	851.044
0.616	0.036	115.825	0.967462	851.637
0.616	0.038	113.41	0.965172	851.762
0.616	0.04	111.106	0.963248	852.142
0.616	0.042	108.898	0.961526	852.628
0.616	0.044	106.854	0.959686	852.832
0.616	0.046	104.773	0.958328	853.555
0.616	0.048	102.961	0.956826	853.865
0.616	0.05	101.204	0.954782	853.578
0.616	0.052	99.4491	0.95275	853.301
0.616	0.054	97.7598	0.95117	853.41
0.616	0.056	96.0548	0.948932	852.877
0.616	0.058	94.5015	0.946804	852.303
0.616	0.06	92.8954	0.945192	852.297
0.616	0.062	91.2052	0.943878	852.673
0.616	0.064	89.6703	0.941928	852.258
0.616	0.066	88.5324	0.940762	852.23
0.616	0.068	87.2678	0.938292	851.024
0.616	0.07	85.7369	0.936346	850.609
0.616	0.072	84.3307	0.934622	850.291
0.616	0.074	83.2243	0.933068	849.844
0.616	0.076	81.8546	0.931176	849.321
0.616	0.078	80.622	0.928836	848.214
0.616	0.08	79.3962	0.927354	847.958
0.616	0.082	78.4494	0.925206	846.757
0.616	0.084	77.1888	0.923244	846.055
0.616	0.086	75.8616	0.921436	845.574
0.616	0.088	74.9378	0.919756	844.818
0.616	0.09	73.8285	0.918818	844.989
0.616	0.092	72.7092	0.915792	843.083
0.616	0.094	71.7445	0.91375	842.005
0.616	0.096	70.6252	0.912024	841.399
0.616	0.098	69.767	0.910258	840.491
0.616	0.1	68.6333	0.908816	840.183
0.616	0.102	67.7618	0.90708	839.318
0.616	0.104	66.7555	0.905112	838.356
0.616	0.106	65.8625	0.902888	837.025
0.616	0.108	64.9969	0.901056	836.059
0.616	0.11	64.0404	0.900392	836.352
0.616	0.112	63.2938	0.897102	833.808
0.616	0.114	62.4246	0.895712	833.287
0.616	0.116	61.5955	0.89431	832.714
0.616	0.118	60.5467	0.892854	832.307
0.616	0.12	59.7954	0.889908	830.113
0.616	0.122	58.8553	0.888006	829.151
0.616	0.124	58.1229	0.887222	829.099
0.616	0.126	57.3373	0.885336	827.999
0.616	0.128	56.493	0.882924	826.431
0.616	0.13	55.753	0.88078	825.027
0.616	0.132	55.0506	0.879696	824.645
0.616	0.134	54.3547	0.876724	822.369
0.616	0.136	53.4136	0.87498	821.566
0.616	0.138	53.0537	0.874042	820.988
0.616	0.14	52.2559	0.872534	820.278
0.616	0.142	51.2783	0.869746	818.468
0.616	0.144	50.6269	0.868656	818.029
0.616	0.146	50.0262	0.86577	815.744
0.616	0.148	49.3086	0.864826	815.517
0.616	0.15	48.8049	0.861752	812.947
0.616	0.152	48.1499	0.861086	812.936
0.616	0.154	47.3722	0.85864	811.268
0.616	0.156	46.6398	0.856406	809.766
0.616	0.158	46.162	0.854642	808.48
0.616	0.16	45.597	0.85375	808.153
0.616	0.162	44.7227	0.85015	805.427
0.616	0.164	44.1742	0.849854	805.68
0.616	0.166	43.7618	0.848068	804.306
0.616	0.168	42.9944	0.846508	803.514
0.616	0.17	42.2881	0.842568	800.28
0.616	0.172	41.8673	0.841814	799.947
0.616	0.174	41.2674	0.840752	799.485
0.616	0.176	40.6214	0.838806	798.185
0.616	0.178	40.0275	0.836994	796.966
0.616	0.18	39.6483	0.8346	794.952
0.616	0.182	39.1099	0.832734	793.624
0.616	0.184	38.503	0.831198	792.695
0.616	0.186	37.9289	0.829456	791.527
0.616	0.188	37.6049	0.826856	789.251
0.616	0.19	37.0142	0.825796	788.782
0.616	0.192	36.4732	0.824188	787.715
0.616	0.194	35.8412	0.820996	785.155
0.616	0.196	35.4857	0.819052	783.566
0.616	0.198	34.8846	0.81854	783.655
0.616	0.2	34.3085	0.815094	780.786
0.616	0.202	33.7466	0.812676	778.929
0.616	0.204	33.4557	0.812388	778.932
0.616	0.206	32.8648	0.809978	777.113
0.616	0.208	32.3884	0.807752	775.364
0.616	0.21	31.9423	0.805718	773.776
0.616	0.212	31.5092	0.804768	773.259
0.616	0.214	31.2159	0.803912	772.696
0.616	0.216	30.6135	0.800026	769.412
0.616	0.218	30.2527	0.800008	769.755
0.616	0.22	29.6956	0.797588	767.892
0.616	0.222	29.5168	0.796068	766.551
0.616	0.224	29.006	0.794424	765.418
0.616	0.226	28.4238	0.791946	763.522
0.616	0.228	27.9435	0.789188	761.245
0.616	0.23	27.6788	0.788074	760.395
0.616	0.232	27.4216	0.787602	760.18
0.616	0.234	26.8414	0.783158	756.317
0.616	0.236	26.3589	0.782294	755.935
0.616	0.238	25.784	0.77949	753.706
0.616	0.24	25.5793	0.778064	752.485
0.616	0.242	25.4303	0.778168	752.738
0.616	0.244	24.8201	0.774196	749.376
0.616	0.246	24.3111	0.771176	746.865
0.616	0.248	23.8287	0.768586	744.757
0.616	0.25	23.6534	0.769526	745.873
0.616	0.252	23.4374	0.768352	744.915
0.616	0.254	22.9338	0.765144	742.21
0.616	0.256	22.4634	0.762674	740.211
0.616	0.258	22.2675	0.761738	739.471
0.616	0.26	21.8523	0.758994	737.142
0.616	0.262	21.4068	0.756482	735.075
0.616	0.264	20.8893	0.754226	733.337
0.616	0.266	20.6804	0.752994	732.314
0.616	0.268	20.2193	0.750276	730.057
0.616	0.27	20.1708	0.75037	730.199
0.616	0.272	19.752	0.747682	727.93
0.616	0.274	19.2495	0.745532	726.282
0.616	0.276	19.0856	0.744418	725.332
0.616	0.278	18.5463	0.740714	722.168
0.616	0.28	18.5222	0.74048	721.958
0.616	0.282	18.3727	0.740034	721.661
0.616	0.284	17.8525	0.737842	719.989
0.616	0.286	17.4683	0.734028	716.56
0.616	0.288	17.3014	0.73307	715.769
0.616	0.29	16.8797	0.731164	714.284
0.616	0.292	16.8217	0.73115	714.328
0.616	0.294	16.3867	0.729452	713.065
0.616	0.296	16.2986	0.726704	710.405
0.616	0.298	15.8979	0.724604	708.706
0.616	0.3	15.7836	0.72262	706.836
0.618	0.002	221.881	0.998192	776.311
0.618	0.004	196.665	0.996376	799.711
0.618	0.006	181.734	0.99464	812.906
0.618	0.008	171.006	0.992644	821.638
0.618	0.01	162.784	0.99086	828.076
0.618	0.012	155.611	0.989272	833.661
0.618	0.014	149.887	0.987546	837.659
0.618	0.016	144.721	0.985362	840.641
0.618	0.018	139.869	0.9838	843.931
0.618	0.02	135.872	0.981844	845.972
0.618	0.022	131.723	0.979806	848.083
0.618	0.024	128.526	0.97866	850.134
0.618	0.026	125.582	0.976536	850.954
0.618	0.028	122.177	0.97462	852.443
0.618	0.03	119.399	0.97316	853.761
0.618	0.032	116.83	0.971056	854.226
0.618	0.034	114.207	0.969454	855.247
0.618	0.036	111.83	0.967696	855.866
0.618	0.038	109.567	0.965974	856.407
0.618	0.04	107.346	0.963634	856.288
0.618	0.042	105.301	0.962272	856.971
0.618	0.044	103.398	0.960496	857.098
0.618	0.046	101.302	0.958774	857.472
0.618	0.048	99.4748	0.956502	857.027
0.618	0.05	97.7463	0.95515	857.404
0.618	0.052	96.0559	0.953052	856.996
0.618	0.054	94.4594	0.951034	856.575
0.618	0.056	92.749	0.949332	856.583
0.618	0.058	91.4419	0.94733	855.888
0.618	0.06	89.6993	0.945876	856.177
0.618	0.062	88.2823	0.944004	855.722
0.618	0.064	86.9413	0.942058	855.117
0.618	0.066	85.5854	0.939726	854.141
0.618	0.068	84.2121	0.938492	854.28
0.618	0.07	82.7913	0.936296	853.505
0.618	0.072	81.6204	0.934786	853.166
0.618	0.074	80.3147	0.932866	852.551
0.618	0.076	79.0449	0.931232	852.187
0.618	0.078	77.7658	0.928974	851.208
0.618	0.08	76.6602	0.927666	851.006
0.618	0.082	75.68	0.925968	850.288
0.618	0.084	74.4445	0.923196	848.751
0.618	0.086	73.4824	0.92241	848.928
0.618	0.088	72.5575	0.919646	847.089
0.618	0.09	71.2072	0.918132	846.925
0.618	0.092	70.3177	0.91594	845.622
0.618	0.094	69.3534	0.91436	845.007
0.618	0.096	68.3767	0.912778	844.401
0.618	0.098	67.2395	0.911032	843.792
0.618	0.1	66.4221	0.908444	842.022
0.618	0.102	65.3594	0.907258	841.899
0.618	0.104	64.6	0.905116	840.516
0.618	0.106	63.6495	0.903992	840.343
0.618	0.108	62.7897	0.902014	839.224
0.618	0.11	62.0158	0.89957	837.554
0.618	0.112	61.1438	0.897634	836.49
0.618	0.114	60.2831	0.89647	836.187
0.618	0.116	59.3624	0.894162	834.8
0.618	0.118	58.7862	0.892368	833.582
0.618	0.12	57.799	0.890252	832.453
0.618	0.122	57.0236	0.888286	831.262
0.618	0.124	56.2412	0.886964	830.723
0.618	0.126	55.5474	0.884582	829.035
0.618	0.128	54.7908	0.884088	829.297
0.618	0.13	54.0555	0.881388	827.333
0.618	0.132	53.3296	0.880236	826.906
0.618	0.134	52.5331	0.877576	825.043
0.618	0.136	51.7687	0.875166	823.397
0.618	0.138	50.9775	0.872858	821.88
0.618	0.14	50.5492	0.871972	821.423
0.618	0.142	49.7489	0.870498	820.749
0.618	0.144	49.1624	0.868596	819.434
0.618	0.146	48.405	0.865604	817.199
0.618	0.148	47.9127	0.864984	817.071
0.618	0.15	47.0507	0.862134	815.083
0.618	0.152	46.4307	0.86116	814.729
0.618	0.154	45.8923	0.859514	813.622
0.618	0.156	45.2185	0.857536	812.317
0.618	0.158	44.5656	0.85532	810.754
0.618	0.16	43.8572	0.85366	809.803
0.618	0.162	43.4777	0.851786	808.308
0.618	0.164	42.739	0.84922	806.481
0.618	0.166	42.1658	0.848278	806.112
0.618	0.168	41.5616	0.845922	804.36
0.618	0.17	41.0425	0.844076	803.033
0.618	0.172	40.4316	0.841402	800.97
0.618	0.174	39.9311	0.841308	801.377
0.618	0.176	39.3844	0.837844	798.46
0.618	0.178	39.0726	0.83666	797.587
0.618	0.18	38.3077	0.834506	796.198
0.618	0.182	37.8196	0.8331	795.28
0.618	0.184	37.4053	0.830726	793.321
0.618	0.186	36.8049	0.82944	792.635
0.618	0.188	36.2438	0.827374	791.13
0.618	0.19	35.7232	0.825656	789.933
0.618	0.192	35.223	0.82423	789.007
0.618	0.194	34.7196	0.82111	786.39
0.618	0.196	34.2166	0.819116	784.899
0.618	0.198	33.7244	0.818282	784.558
0.618	0.2	33.1962	0.816494	783.298
0.618	0.202	32.9736	0.814212	781.238
0.618	0.204	32.1504	0.811796	779.646
0.618	0.206	31.6847	0.810512	778.827
0.618	0.208	31.3582	0.80857	777.212
0.618	0.21	31.1487	0.807092	775.943
0.618	0.212	30.6647	0.805	774.335
0.618	0.214	30.1248	0.802984	772.859
0.618	0.216	29.6364	0.802174	772.538
0.618	0.218	29.3709	0.799754	770.383
0.618	0.22	28.7985	0.797112	768.313
0.618	0.222	28.544	0.79612	767.576
0.618	0.224	27.8654	0.792452	764.587
0.618	0.226	27.5892	0.792044	764.455
0.618	0.228	27.3395	0.790746	763.406
0.618	0.23	26.6414	0.78762	760.979
0.618	0.232	26.526	0.785824	759.298
0.618	0.234	25.731	0.783412	757.681
0.618	0.236	25.5193	0.782392	756.873
0.618	0.238	25.3392	0.78182	756.481
0.618	0.24	24.7795	0.778728	753.949
0.618	0.242	24.4107	0.776238	751.827
0.618	0.244	23.8355	0.774568	750.733
0.618	0.246	23.521	0.772926	749.405
0.618	0.248	23.3295	0.770324	746.995
0.618	0.25	22.9049	0.768372	745.467
0.618	0.252	22.5018	0.76774	745.238
0.618	0.254	22.2369	0.765564	743.327
0.618	0.256	21.9002	0.76387	741.97
0.618	0.258	21.3802	0.76121	739.83
0.618	0.26	21.0625	0.75966	738.598
0.618	0.262	20.485	0.757346	736.861
0.618	0.264	20.3657	0.755338	734.972
0.618	0.266	20.2114	0.75484	734.629
0.618	0.268	19.9712	0.753362	733.391
0.618	0.27	19.3655	0.750108	730.743
0.618	0.272	18.9938	0.746666	727.672
0.618	0.274	18.6234	0.744112	725.489
0.618	0.276	18.4081	0.743992	725.584
0.618	0.278	18.3051	0.742566	724.261
0.618	0.28	17.8427	0.739576	721.733
0.618	0.282	17.611	0.739446	721.835
0.618	0.284	17.3809	0.737844	720.463
0.618	0.286	16.889	0.736	719.111
0.618	0.288	16.7614	0.73404	717.279
0.618	0.29	16.6414	0.732988	716.347
0.618	0.292	16.2521	0.730798	714.546
0.618	0.294	15.9822	0.728582	712.6
0.618	0.296	15.8126	0.726208	710.395
0.618	0.298	15.2937	0.72508	709.786
0.618	0.3	14.6713	0.71893	704.259
0.62	0.002	214.098	0.9982	784.102
0.62	0.004	190.26	0.996462	806.202
0.62	0.006	175.928	0.994644	818.716
0.62	0.008	165.331	0.992614	827.283
0.62	0.01	157.255	0.99101	833.755
0.62	0.012	150.63	0.989218	838.588
0.62	0.014	144.731	0.987388	842.657
0.62	0.016	140.157	0.985604	845.447
0.62	0.018	135.414	0.98337	847.956
0.62	0.02	131.252	0.982184	850.932
0.62	0.022	127.727	0.980044	852.317
0.62	0.024	124.204	0.978372	854.168
0.62	0.026	121.223	0.97652	855.297
0.62	0.028	117.992	0.974916	856.924
0.62	0.03	115.417	0.973262	857.845
0.62	0.032	112.89	0.971214	858.324
0.62	0.034	110.366	0.969916	859.55
0.62	0.036	108.192	0.96758	859.388
0.62	0.038	105.824	0.965404	859.58
0.62	0.04	103.727	0.964404	860.677
0.62	0.042	101.783	0.962516	860.733
0.62	0.044	99.8043	0.960254	860.45
0.62	0.046	97.9254	0.958396	860.471
0.62	0.048	96.3058	0.956248	859.942
0.62	0.05	94.4793	0.955276	860.797
0.62	0.052	92.8217	0.952762	859.94
0.62	0.054	91.3025	0.951372	860.069
0.62	0.056	89.69	0.949466	859.776
0.62	0.058	88.1619	0.947174	859.012
0.62	0.06	86.684	0.945416	858.732
0.62	0.062	85.6404	0.94466	859.02
0.62	0.064	83.9685	0.94203	858.062
0.62	0.066	82.7241	0.9402	857.476
0.62	0.068	81.4098	0.938204	856.794
0.62	0.07	80.0177	0.93617	856.152
0.62	0.072	78.8396	0.934594	855.754
0.62	0.074	77.6822	0.933266	855.584
0.62	0.076	76.4306	0.930854	854.423
0.62	0.078	75.273	0.929374	854.101
0.62	0.08	74.2669	0.927464	853.197
0.62	0.082	73.1697	0.925248	852.078
0.62	0.084	72.0924	0.92392	851.828
0.62	0.086	71.0189	0.92162	850.601
0.62	0.088	70.0223	0.920578	850.556
0.62	0.09	68.8687	0.917524	848.655
0.62	0.092	68.0072	0.91626	848.253
0.62	0.094	67.0267	0.914592	847.565
0.62	0.096	66.251	0.913018	846.767
0.62	0.098	65.1384	0.911794	846.656
0.62	0.1	64.4165	0.908332	843.916
0.62	0.102	63.3697	0.907886	844.516
0.62	0.104	62.5495	0.905668	843.118
0.62	0.106	61.72	0.903172	841.452
0.62	0.108	60.7628	0.901416	840.653
0.62	0.11	59.7362	0.899404	839.668
0.62	0.112	59.2631	0.898258	838.995
0.62	0.114	58.2043	0.897218	839.014
0.62	0.116	57.4694	0.893762	836.293
0.62	0.118	56.8433	0.893512	836.669
0.62	0.12	56.0236	0.890074	834.05
0.62	0.122	55.3175	0.889362	834.045
0.62	0.124	54.4134	0.887258	832.845
0.62	0.126	53.7624	0.885256	831.494
0.62	0.128	52.9113	0.883188	830.277
0.62	0.13	52.3266	0.881894	829.567
0.62	0.132	51.2842	0.879786	828.502
0.62	0.134	50.7022	0.87725	826.548
0.62	0.136	50.2063	0.876106	825.9
0.62	0.138	49.5504	0.873962	824.412
0.62	0.14	48.6367	0.87235	823.713
0.62	0.142	48.2161	0.869694	821.478
0.62	0.144	47.5377	0.868132	820.594
0.62	0.146	47.0162	0.867192	820.176
0.62	0.148	46.239	0.864098	817.859
0.62	0.15	45.4944	0.862422	816.928
0.62	0.152	44.9294	0.860298	815.369
0.62	0.154	44.3543	0.859136	814.782
0.62	0.156	43.6583	0.857456	813.798
0.62	0.158	43.1552	0.855694	812.539
0.62	0.16	42.5058	0.853528	811.022
0.62	0.162	41.9158	0.851418	809.502
0.62	0.164	41.3334	0.849266	807.933
0.62	0.166	40.805	0.84768	806.875
0.62	0.168	40.1298	0.845566	805.436
0.62	0.17	39.8053	0.844344	804.539
0.62	0.172	39.0447	0.84226	803.215
0.62	0.174	38.8395	0.841254	802.415
0.62	0.176	38.2532	0.83965	801.397
0.62	0.178	37.5814	0.838082	800.501
0.62	0.18	37.2013	0.834644	797.443
0.62	0.182	36.654	0.833398	796.744
0.62	0.184	35.9854	0.83082	794.835
0.62	0.186	35.4586	0.829794	794.335
0.62	0.188	35.2956	0.828468	793.172
0.62	0.19	34.6481	0.826804	792.156
0.62	0.192	34.0299	0.823264	789.234
0.62	0.194	33.5289	0.822048	788.519
0.62	0.196	33.1341	0.8205	787.366
0.62	0.198	32.751	0.818188	785.437
0.62	0.2	32.0919	0.814728	782.636
0.62	0.202	31.7555	0.814644	782.889
0.62	0.204	31.2516	0.81245	781.198
0.62	0.206	30.8438	0.811568	780.724
0.62	0.208	30.5874	0.810134	779.547
0.62	0.21	29.896	0.807046	777.15
0.62	0.212	29.6125	0.805374	775.762
0.62	0.214	29.3187	0.804368	775.049
0.62	0.216	28.7153	0.80077	772.055
0.62	0.218	28.4811	0.800082	771.601
0.62	0.22	27.7472	0.796998	769.251
0.62	0.222	27.582	0.796542	768.96
0.62	0.224	27.2328	0.794102	766.869
0.62	0.226	26.5358	0.791582	765.046
0.62	0.228	26.3348	0.790112	763.777
0.62	0.23	25.6484	0.786002	760.354
0.62	0.232	25.4059	0.78627	760.864
0.62	0.234	25.0943	0.784308	759.214
0.62	0.236	24.8448	0.782194	757.349
0.62	0.238	24.2354	0.779466	755.231
0.62	0.24	23.8889	0.778594	754.705
0.62	0.242	23.3848	0.775486	752.101
0.62	0.244	23.3678	0.77552	752.152
0.62	0.246	23.1569	0.773814	750.657
0.62	0.248	22.5189	0.77048	747.961
0.62	0.25	22.2677	0.76972	747.452
0.62	0.252	21.7561	0.766432	744.676
0.62	0.254	21.5647	0.76576	744.195
0.62	0.256	21.0074	0.762588	741.581
0.62	0.258	20.7085	0.761044	740.335
0.62	0.26	20.2775	0.759028	738.751
0.62	0.262	20.1876	0.758286	738.098
0.62	0.264	19.9993	0.75585	735.851
0.62	0.266	19.318	0.753774	734.456
0.62	0.268	19.184	0.752262	733.078
0.62	0.27	18.8132	0.750478	731.665
0.62	0.272	18.4141	0.74671	728.296
0.62	0.274	18.3867	0.747996	729.609
0.62	0.276	18.1686	0.74631	728.141
0.62	0.278	17.614	0.741958	724.344
0.62	0.28	17.4645	0.742282	724.818
0.62	0.282	16.8961	0.738682	721.786
0.62	0.284	16.6789	0.736318	719.639
0.62	0.286	16.6958	0.73553	718.834
0.62	0.288	16.5175	0.736366	719.848
0.62	0.29	15.9662	0.732016	716.05
0.62	0.292	15.862	0.731164	715.302
0.62	0.294	15.3607	0.728156	712.795
0.62	0.296	15.1025	0.725952	710.85
0.62	0.298	14.5645	0.722152	707.587
0.62	0.3	14.4722	0.721786	707.314
0.622	0.002	207.815	0.998172	790.357
0.622	0.004	184.079	0.996424	812.345
0.622	0.006	169.772	0.994644	824.872
0.622	0.008	159.969	0.992928	832.959
0.622	0.01	152.042	0.990838	838.796
0.622	0.012	145.855	0.989438	843.583
0.622	0.014	140.077	0.987416	847.339
0.622	0.016	135.285	0.985502	850.217
0.622	0.018	130.95	0.983962	853.012
0.622	0.02	127.213	0.981882	854.669
0.622	0.022	123.596	0.98026	856.664
0.622	0.024	120.23	0.978414	858.184
0.622	0.026	117.138	0.97671	859.572
0.622	0.028	114.329	0.974996	860.667
0.622	0.03	111.617	0.972934	861.317
0.622	0.032	109.157	0.971004	861.847
0.622	0.034	106.853	0.969572	862.719
0.622	0.036	104.714	0.96718	862.466
0.622	0.038	102.475	0.966064	863.589
0.622	0.04	100.519	0.963952	863.433
0.622	0.042	98.4457	0.962434	863.988
0.622	0.044	96.7252	0.960022	863.297
0.622	0.046	95.0132	0.958582	863.569
0.622	0.048	93.1288	0.956836	863.707
0.622	0.05	91.4686	0.954964	863.495
0.622	0.052	89.8771	0.952834	862.957
0.622	0.054	88.2519	0.95123	862.978
0.622	0.056	86.9969	0.94934	862.343
0.622	0.058	85.5468	0.947982	862.435
0.622	0.06	84.0371	0.945322	861.285
0.622	0.062	82.5652	0.943836	861.271
0.622	0.064	81.3418	0.94208	860.738
0.622	0.066	79.957	0.94035	860.393
0.622	0.068	78.7112	0.938512	859.801
0.622	0.07	77.6964	0.9364	858.704
0.622	0.072	76.3653	0.934378	858.013
0.622	0.074	75.163	0.932894	857.731
0.622	0.076	74.0671	0.93086	856.793
0.622	0.078	72.7871	0.929462	856.675
0.622	0.08	71.9573	0.927622	855.665
0.622	0.082	70.8507	0.925858	855.007
0.622	0.084	69.8872	0.923888	854.001
0.622	0.086	68.6682	0.922328	853.66
0.622	0.088	67.7787	0.920478	852.699
0.622	0.09	66.8133	0.917484	850.671
0.622	0.092	65.7357	0.917098	851.362
0.622	0.094	65.1413	0.915894	850.753
0.622	0.096	63.8959	0.912672	848.776
0.622	0.098	63.0774	0.911678	848.601
0.622	0.1	62.2087	0.909042	846.833
0.622	0.102	61.3742	0.90799	846.616
0.622	0.104	60.4387	0.90589	845.451
0.622	0.106	59.5947	0.903708	844.113
0.622	0.108	58.849	0.901612	842.763
0.622	0.11	57.822	0.90005	842.228
0.622	0.112	57.1942	0.898318	841.124
0.622	0.114	56.5207	0.896334	839.813
0.622	0.116	55.5094	0.893578	838.069
0.622	0.118	54.8053	0.892522	837.717
0.622	0.12	54.0921	0.891138	837.046
0.622	0.122	53.3451	0.889552	836.207
0.622	0.124	52.7744	0.887032	834.258
0.622	0.126	51.8938	0.885124	833.23
0.622	0.128	51.3147	0.884064	832.749
0.622	0.13	50.4677	0.881624	831.156
0.622	0.132	49.891	0.879292	829.401
0.622	0.134	49.2618	0.878414	829.152
0.622	0.136	48.5385	0.87534	826.802
0.622	0.138	48.0294	0.87402	825.991
0.622	0.14	47.238	0.87266	825.422
0.622	0.142	46.6503	0.871028	824.378
0.622	0.144	46.2029	0.868932	822.729
0.622	0.146	45.3191	0.867308	821.989
0.622	0.148	44.6523	0.86553	820.878
0.622	0.15	44.2746	0.86447	820.195
0.622	0.152	43.3906	0.860648	817.257
0.622	0.154	42.9394	0.860632	817.693
0.622	0.156	42.3401	0.858094	815.754
0.622	0.158	41.9382	0.856348	814.41
0.622	0.16	41.3166	0.854284	812.967
0.622	0.162	40.6737	0.852232	811.558
0.622	0.164	40.0624	0.849482	809.42
0.622	0.166	39.6709	0.84847	808.799
0.622	0.168	39.0979	0.84677	807.672
0.622	0.17	38.6294	0.845458	806.829
0.622	0.172	38.0297	0.843818	805.788
0.622	0.174	37.497	0.84129	803.793
0.622	0.176	37.0938	0.83901	801.916
0.622	0.178	36.5288	0.837968	801.439
0.622	0.18	36.0966	0.8351	799.003
0.622	0.182	35.5104	0.833702	798.192
0.622	0.184	35.1191	0.83241	797.291
0.622	0.186	34.5114	0.828676	794.165
0.622	0.188	33.9091	0.827244	793.335
0.622	0.19	33.4591	0.82626	792.801
0.622	0.192	32.9197	0.823274	790.354
0.622	0.194	32.5228	0.822628	790.105
0.622	0.196	31.9731	0.819634	787.661
0.622	0.198	31.6557	0.818254	786.598
0.622	0.2	31.2368	0.815694	784.457
0.622	0.202	30.7076	0.815298	784.59
0.622	0.204	30.3654	0.81275	782.385
0.622	0.206	29.9068	0.81111	781.203
0.622	0.208	29.5253	0.808724	779.199
0.622	0.21	29.2342	0.80754	778.306
0.622	0.212	28.7135	0.805426	776.713
0.622	0.214	28.1962	0.803114	774.918
0.622	0.216	27.7735	0.801962	774.189
0.622	0.218	27.402	0.799974	772.572
0.622	0.22	27.079	0.798694	771.615
0.622	0.222	26.7086	0.796546	769.837
0.622	0.224	26.3224	0.79462	768.298
0.622	0.226	25.8038	0.792382	766.578
0.622	0.228	25.2899	0.790602	765.312
0.622	0.23	25.2706	0.789956	764.685
0.622	0.232	24.834	0.787272	762.438
0.622	0.234	24.1873	0.784196	760.009
0.622	0.236	23.9614	0.781728	757.767
0.622	0.238	23.4941	0.781186	757.692
0.622	0.24	23.283	0.779816	756.533
0.622	0.242	23.0012	0.777932	754.931
0.622	0.244	22.5966	0.775872	753.275
0.622	0.246	22.2813	0.773584	751.303
0.622	0.248	21.8106	0.77159	749.779
0.622	0.25	21.4727	0.769264	747.791
0.622	0.252	21.0621	0.767862	746.8
0.622	0.254	20.6167	0.763768	743.151
0.622	0.256	20.4687	0.763746	743.277
0.622	0.258	20.1665	0.761498	741.332
0.622	0.26	19.9045	0.761378	741.474
0.622	0.262	19.6269	0.75987	740.243
0.622	0.264	19.2361	0.756082	736.846
0.622	0.266	18.7169	0.752976	734.259
0.622	0.268	18.5349	0.75246	733.925
0.622	0.27	18.2913	0.751332	733.041
0.622	0.272	18.1279	0.749424	731.296
0.622	0.274	17.8245	0.748254	730.43
0.622	0.276	17.4717	0.745126	727.654
0.622	0.278	16.9184	0.740968	724.05
0.622	0.28	16.8313	0.741832	725.001
0.622	0.282	16.6338	0.740088	723.454
0.622	0.284	16.4073	0.739666	723.259
0.622	0.286	16.3054	0.737908	721.603
0.622	0.288	15.8417	0.733746	717.904
0.622	0.29	15.424	0.73027	714.846
0.622	0.292	15.2156	0.730302	715.086
0.622	0.294	15.0509	0.729032	713.981
0.622	0.296	14.5261	0.725148	710.622
0.622	0.298	14.1896	0.72247	708.28
0.622	0.3	14.095	0.723624	709.529
0.624	0.002	200.653	0.998016	797.363
0.624	0.004	177.923	0.99643	818.507
0.624	0.006	164.685	0.994432	829.747
0.624	0.008	155.008	0.992986	837.978
0.624	0.01	147.039	0.990986	843.947
0.624	0.012	140.795	0.989232	848.437
0.624	0.014	135.379	0.987526	852.147
0.624	0.016	130.673	0.985342	854.669
0.624	0.018	126.785	0.984242	857.457
0.624	0.02	123.096	0.981724	858.628
0.624	0.022	119.456	0.980478	861.022
0.624	0.024	116.147	0.978312	862.165
0.624	0.026	113.286	0.976286	863
0.624	0.028	110.711	0.975206	864.495
0.624	0.03	107.995	0.9727	864.705
0.624	0.032	105.612	0.971124	865.512
0.624	0.034	103.311	0.969438	866.127
0.624	0.036	101.08	0.96747	866.39
0.624	0.038	99.11	0.965688	866.578
0.624	0.04	97.1759	0.964444	867.268
0.624	0.042	95.3777	0.961758	866.38
0.624	0.044	93.7243	0.960372	866.648
0.624	0.046	91.8595	0.958242	866.383
0.624	0.048	90.1524	0.956674	866.522
0.624	0.05	88.409	0.954648	866.239
0.624	0.052	86.7546	0.953022	866.267
0.624	0.054	85.6116	0.951636	866.024
0.624	0.056	84.1639	0.949544	865.38
0.624	0.058	82.7296	0.947478	864.748
0.624	0.06	81.4331	0.946366	864.933
0.624	0.062	79.9145	0.944082	864.167
0.624	0.064	78.6068	0.941724	863.117
0.624	0.066	77.2087	0.940168	862.959
0.624	0.068	76.1262	0.938768	862.642
0.624	0.07	74.9811	0.936154	861.173
0.624	0.072	73.7161	0.93576	862.044
0.624	0.074	72.7379	0.933164	860.426
0.624	0.076	71.699	0.931466	859.767
0.624	0.078	70.7073	0.929208	858.501
0.624	0.08	69.7753	0.928044	858.269
0.624	0.082	68.6336	0.926202	857.568
0.624	0.084	67.667	0.923684	856.017
0.624	0.086	66.3827	0.922192	855.809
0.624	0.088	65.3986	0.919958	854.559
0.624	0.09	64.6502	0.918408	853.758
0.624	0.092	63.8704	0.91744	853.57
0.624	0.094	62.8348	0.914526	851.691
0.624	0.096	61.6571	0.912232	850.575
0.624	0.098	61.3298	0.910896	849.566
0.624	0.1	60.4197	0.909672	849.252
0.624	0.102	59.3074	0.90772	848.413
0.624	0.104	58.5859	0.905878	847.292
0.624	0.106	57.9629	0.904168	846.205
0.624	0.108	56.8787	0.901548	844.669
0.624	0.11	56.0849	0.899512	843.427
0.624	0.112	55.4861	0.899194	843.708
0.624	0.114	54.3674	0.896392	842.025
0.624	0.116	54.1465	0.895494	841.348
0.624	0.118	53.1345	0.892792	839.658
0.624	0.12	52.221	0.890608	838.387
0.624	0.122	51.7444	0.889014	837.27
0.624	0.124	50.7501	0.886102	835.352
0.624	0.126	50.6307	0.885452	834.821
0.624	0.128	49.5365	0.883586	834.049
0.624	0.13	49.1173	0.882086	832.969
0.624	0.132	48.3013	0.879812	831.511
0.624	0.134	47.6092	0.878232	830.623
0.624	0.136	47.1528	0.876798	829.645
0.624	0.138	46.1313	0.873648	827.517
0.624	0.14	46.0197	0.873034	827.014
0.624	0.142	44.9488	0.870658	825.709
0.624	0.144	44.8526	0.87003	825.177
0.624	0.146	43.614	0.86544	821.826
0.624	0.148	43.6691	0.865634	821.965
0.624	0.15	42.4504	0.862114	819.664
0.624	0.152	42.3373	0.86226	819.923
0.624	0.154	41.2733	0.857472	816.199
0.624	0.156	41.2529	0.85852	817.267
0.624	0.158	40.1093	0.85559	815.481
0.624	0.16	40.0767	0.854154	814.077
0.624	0.162	39.1988	0.851696	812.497
0.624	0.164	38.9632	0.849914	810.951
0.624	0.166	38.2911	0.84962	811.329
0.624	0.168	37.9147	0.84656	808.645
0.624	0.17	37.5234	0.845476	807.953
0.624	0.172	36.7308	0.84281	806.079
0.624	0.174	36.6202	0.842342	805.722
0.624	0.176	35.5708	0.83788	802.309
0.624	0.178	35.5337	0.83859	803.056
0.624	0.18	34.6145	0.835444	800.829
0.624	0.182	34.4797	0.833566	799.086
0.624	0.184	34.0395	0.83151	797.47
0.624	0.186	33.2035	0.829944	796.741
0.624	0.188	33.1517	0.83025	797.098
0.624	0.19	32.1791	0.824436	792.257
0.624	0.192	32.1384	0.825384	793.246
0.624	0.194	31.667	0.82229	790.623
0.624	0.196	31.0216	0.819894	788.872
0.624	0.198	30.9575	0.819182	788.224
0.624	0.2	29.999	0.81553	785.531
0.624	0.202	29.961	0.815362	785.401
0.624	0.204	29.5172	0.813904	784.387
0.624	0.206	28.9759	0.811692	782.716
0.624	0.208	28.9433	0.810938	781.995
0.624	0.21	27.8244	0.80498	777.156
0.624	0.212	27.8214	0.806142	778.321
0.624	0.214	27.6893	0.805786	778.097
0.624	0.216	26.863	0.801002	774.139
0.624	0.218	26.8892	0.801746	774.857
0.624	0.22	25.9629	0.797038	771.075
0.624	0.222	25.6135	0.79453	768.917
0.624	0.224	25.6154	0.795174	769.559
0.624	0.226	24.8252	0.792196	767.371
0.624	0.228	24.6755	0.790764	766.088
0.624	0.23	24.6799	0.791932	767.252
0.624	0.232	23.5382	0.78515	761.612
0.624	0.234	23.5569	0.784576	761.019
0.624	0.236	23.4716	0.78458	761.108
0.624	0.238	22.6821	0.780334	757.652
0.624	0.24	22.7301	0.779864	757.134
0.624	0.242	22.5772	0.77953	756.953
0.624	0.244	21.6359	0.773992	752.356
0.624	0.246	21.6832	0.775352	753.669
0.624	0.248	21.4092	0.77354	752.131
0.624	0.25	20.5376	0.768516	747.978
0.624	0.252	20.5293	0.767714	747.185
0.624	0.254	20.2138	0.76678	746.566
0.624	0.256	19.7699	0.763328	743.558
0.624	0.258	19.8143	0.763496	743.682
0.624	0.26	19.5798	0.761214	741.634
0.624	0.262	18.658	0.75644	737.782
0.624	0.264	18.6045	0.757586	738.982
0.624	0.266	18.5118	0.755806	737.294
0.624	0.268	18.0003	0.751982	733.982
0.624	0.27	17.9783	0.751828	733.85
0.624	0.272	17.8875	0.751692	733.805
0.624	0.274	16.8434	0.74538	728.537
0.624	0.276	16.8701	0.745564	728.694
0.624	0.278	16.8434	0.744998	728.155
0.624	0.28	16.2603	0.74134	725.08
0.624	0.282	16.2425	0.74027	724.028
0.624	0.284	16.259	0.741472	725.213
0.624	0.286	15.2329	0.733844	718.611
0.624	0.288	15.1783	0.734166	718.988
0.624	0.29	15.2215	0.734062	718.84
0.624	0.292	14.3634	0.72769	713.327
0.624	0.294	14.1247	0.726528	712.403
0.624	0.296	14.1496	0.724908	710.758
0.624	0.298	14.1167	0.725412	711.295
0.624	0.3	13.2622	0.718746	705.484
0.626	0.002	194.325	0.998268	803.943
0.626	0.004	172.276	0.996388	824.112
0.626	0.006	159.336	0.994678	835.342
0.626	0.008	149.914	0.992772	842.858
0.626	0.01	142.685	0.99106	848.375
0.626	0.012	136.538	0.989152	852.614
0.626	0.014	131.113	0.9873	856.187
0.626	0.016	126.634	0.985348	858.714
0.626	0.018	122.732	0.983736	861.004
0.626	0.02	118.898	0.98213	863.232
0.626	0.022	115.896	0.980232	864.336
0.626	0.024	112.643	0.978146	865.503
0.626	0.026	109.698	0.976566	866.868
0.626	0.028	107.193	0.974824	867.631
0.626	0.03	104.719	0.973024	868.305
0.626	0.032	102.257	0.971458	869.201
0.626	0.034	100.206	0.969696	869.49
0.626	0.036	98.0651	0.967288	869.223
0.626	0.038	95.9936	0.96575	869.756
0.626	0.04	94.1607	0.964154	869.993
0.626	0.042	92.4695	0.962488	870.019
0.626	0.044	90.6295	0.960388	869.759
0.626	0.046	88.9937	0.95914	870.146
0.626	0.048	87.4283	0.956816	869.388
0.626	0.05	85.8425	0.95511	869.267
0.626	0.052	84.4996	0.952818	868.318
0.626	0.054	82.763	0.951416	868.653
0.626	0.056	81.4529	0.949576	868.123
0.626	0.058	80.0874	0.948088	868.001
0.626	0.06	78.6571	0.94576	867.103
0.626	0.062	77.4147	0.94418	866.765
0.626	0.064	76.2067	0.942134	865.927
0.626	0.066	74.92	0.940032	865.112
0.626	0.068	73.8044	0.93883	865.026
0.626	0.07	72.725	0.936978	864.253
0.626	0.072	71.6132	0.935144	863.531
0.626	0.074	70.4023	0.933812	863.41
0.626	0.076	69.3873	0.93203	862.643
0.626	0.078	68.4738	0.92957	861.096
0.626	0.08	67.292	0.927398	860.106
0.626	0.082	66.4883	0.926106	859.618
0.626	0.084	65.4257	0.924834	859.408
0.626	0.086	64.5762	0.922348	857.772
0.626	0.088	63.6203	0.920016	856.396
0.626	0.09	62.8055	0.918398	855.592
0.626	0.092	61.7989	0.917054	855.255
0.626	0.094	60.7873	0.915252	854.465
0.626	0.096	60.0923	0.913278	853.186
0.626	0.098	59.3062	0.911622	852.316
0.626	0.1	58.2517	0.909036	850.784
[truncated: 20,500 more rows]
