# Supplementary material for: An Extra Dimension to Decision-Making in Animals: The Three-way Trade-off between Speed, Effort per-Unit-Time and Accuracy
Source: PLoS Comput Biol. 2014 Dec 18;10(12):e1003937. doi: 10.1371/journal.pcbi.1003937 (PMC4270426; doi:10.1371/journal.pcbi.1003937)
Supplement: S1 Dataset — Simulation code and output. This dataset contains: (i) C++ code used to simulate and for a discrete grid of and values; (ii) tab-delimited text files containing the output of those simulations; and (iii) matlab code used to calculate the optimum and values for different levels of and to plot figs. 1–4. (ZIP) [file pcbi.1003937.s001.zip › decision_output_fall_11.txt]

0.6	0.002	309.669	0.998226	688.557
0.6	0.004	274.605	0.996414	721.809
0.6	0.006	253.88	0.994454	740.574
0.6	0.008	238.639	0.992682	754.043
0.6	0.01	227.262	0.990816	763.554
0.6	0.012	217.554	0.988954	771.4
0.6	0.014	209.243	0.987388	778.145
0.6	0.016	201.615	0.985132	783.517
0.6	0.018	194.924	0.98362	788.696
0.6	0.02	189.112	0.981628	792.516
0.6	0.022	184.099	0.979868	795.769
0.6	0.024	178.88	0.977924	799.044
0.6	0.026	174.737	0.976122	801.385
0.6	0.028	170.066	0.974112	804.046
0.6	0.03	166.229	0.972418	806.189
0.6	0.032	162.42	0.970634	808.214
0.6	0.034	159.05	0.968608	809.558
0.6	0.036	155.681	0.966942	811.261
0.6	0.038	152.411	0.965182	812.771
0.6	0.04	149.404	0.963056	813.652
0.6	0.042	146.535	0.96131	814.775
0.6	0.044	143.85	0.959552	815.702
0.6	0.046	141.174	0.958174	817
0.6	0.048	138.424	0.956214	817.79
0.6	0.05	136.037	0.954426	818.389
0.6	0.052	133.265	0.952032	818.767
0.6	0.054	131.225	0.949886	818.661
0.6	0.056	129.345	0.948824	819.479
0.6	0.058	126.782	0.94701	820.228
0.6	0.06	124.778	0.945066	820.288
0.6	0.062	122.666	0.942542	819.876
0.6	0.064	120.61	0.940612	820.002
0.6	0.066	118.988	0.939914	820.926
0.6	0.068	116.962	0.937756	820.794
0.6	0.07	115.032	0.935632	820.6
0.6	0.072	113.237	0.93363	820.393
0.6	0.074	111.412	0.931308	819.896
0.6	0.076	109.743	0.929452	819.709
0.6	0.078	108.28	0.92852	820.24
0.6	0.08	106.663	0.925896	819.233
0.6	0.082	104.891	0.924928	820.037
0.6	0.084	103.45	0.92179	818.34
0.6	0.086	102.001	0.921444	819.443
0.6	0.088	100.356	0.919068	818.712
0.6	0.09	98.8083	0.917698	818.89
0.6	0.092	97.4495	0.914996	817.547
0.6	0.094	95.9252	0.913536	817.611
0.6	0.096	94.834	0.911946	817.112
0.6	0.098	93.4235	0.908662	815.239
0.6	0.1	92.0214	0.90807	816.049
0.6	0.102	90.6947	0.905374	814.679
0.6	0.104	89.3395	0.904348	815.009
0.6	0.106	88.0315	0.901942	813.911
0.6	0.108	86.9211	0.90145	814.529
0.6	0.11	85.8547	0.89897	813.115
0.6	0.112	84.3523	0.896214	811.862
0.6	0.114	83.2122	0.893604	810.392
0.6	0.116	82.1456	0.892272	810.126
0.6	0.118	81.0106	0.890012	809.001
0.6	0.12	80.0472	0.88939	809.343
0.6	0.122	79.0645	0.887378	808.314
0.6	0.124	77.7538	0.88617	808.416
0.6	0.126	76.7135	0.883232	806.518
0.6	0.128	75.7727	0.882508	806.735
0.6	0.13	74.6452	0.879532	804.887
0.6	0.132	73.6539	0.877372	803.718
0.6	0.134	72.507	0.875788	803.281
0.6	0.136	71.4365	0.87408	802.644
0.6	0.138	70.6291	0.87192	801.291
0.6	0.14	69.7236	0.870332	800.608
0.6	0.142	68.7278	0.868366	799.638
0.6	0.144	67.8314	0.866652	798.821
0.6	0.146	66.8169	0.864938	798.121
0.6	0.148	65.9317	0.863108	797.176
0.6	0.15	65.0944	0.86085	795.756
0.6	0.152	64.0147	0.858618	794.603
0.6	0.154	63.2379	0.856618	793.38
0.6	0.156	62.3873	0.8554	793.013
0.6	0.158	61.4679	0.852986	791.518
0.6	0.16	60.6645	0.852024	791.36
0.6	0.162	59.8957	0.849158	789.262
0.6	0.164	59.0661	0.846992	787.926
0.6	0.166	58.2134	0.846308	788.095
0.6	0.168	57.3195	0.843362	786.042
0.6	0.17	56.487	0.842904	786.417
0.6	0.172	55.7858	0.839674	783.888
0.6	0.174	55.031	0.839074	784.043
0.6	0.176	54.2258	0.836954	782.728
0.6	0.178	53.4638	0.83409	780.626
0.6	0.18	52.7609	0.833418	780.657
0.6	0.182	52.025	0.830694	778.669
0.6	0.184	51.3798	0.828402	777.022
0.6	0.186	50.5415	0.827312	776.77
0.6	0.188	49.9131	0.825266	775.353
0.6	0.19	49.1068	0.822084	772.977
0.6	0.192	48.6135	0.821354	772.74
0.6	0.194	47.784	0.819254	771.47
0.6	0.196	46.9436	0.817056	770.112
0.6	0.198	46.3226	0.814778	768.455
0.6	0.2	45.7026	0.812826	767.123
0.6	0.202	44.8959	0.810312	765.416
0.6	0.204	44.3935	0.810154	765.76
0.6	0.206	43.7448	0.807692	763.947
0.6	0.208	43.1843	0.807208	764.024
0.6	0.21	42.4877	0.80498	762.492
0.6	0.212	41.8494	0.802566	760.717
0.6	0.214	41.4025	0.800592	759.19
0.6	0.216	40.7036	0.798884	758.18
0.6	0.218	40.1096	0.796694	756.584
0.6	0.22	39.4722	0.794766	755.294
0.6	0.222	38.7903	0.793282	754.492
0.6	0.224	38.4192	0.79107	752.651
0.6	0.226	37.5691	0.788664	751.095
0.6	0.228	37.2067	0.787916	750.709
0.6	0.23	36.5958	0.78527	748.674
0.6	0.232	35.9681	0.783212	747.244
0.6	0.234	35.3509	0.78178	746.429
0.6	0.236	34.9272	0.779744	744.817
0.6	0.238	34.4132	0.77722	742.807
0.6	0.24	33.6777	0.77483	741.152
0.6	0.242	33.3927	0.774028	740.635
0.6	0.244	32.7314	0.77037	737.639
0.6	0.246	32.3267	0.77064	738.313
0.6	0.248	31.6401	0.767016	735.376
0.6	0.25	31.3492	0.76672	735.371
0.6	0.252	30.6145	0.764062	733.447
0.6	0.254	30.1636	0.763028	732.864
0.6	0.256	29.7859	0.761094	731.308
0.6	0.258	29.4997	0.760676	731.176
0.6	0.26	28.6681	0.756342	727.674
0.6	0.262	28.2802	0.755322	727.042
0.6	0.264	27.8816	0.752676	724.794
0.6	0.266	27.3496	0.749676	722.326
0.6	0.268	26.8214	0.748466	721.645
0.6	0.27	26.4754	0.747244	720.769
0.6	0.272	26.109	0.745588	719.479
0.6	0.274	25.825	0.74323	717.405
0.6	0.276	25.0537	0.740976	715.922
0.6	0.278	24.7012	0.738818	714.117
0.6	0.28	24.3938	0.738362	713.968
0.6	0.282	24.1451	0.736342	712.197
0.6	0.284	23.3876	0.734388	711
0.6	0.286	23.2658	0.732036	708.77
0.6	0.288	22.4121	0.729322	706.91
0.6	0.29	22.3679	0.72857	706.202
0.6	0.292	21.6099	0.723796	702.186
0.6	0.294	21.4572	0.724736	703.279
0.6	0.296	20.5878	0.718962	698.374
0.6	0.298	20.518	0.720172	699.654
0.6	0.3	20.13	0.71906	698.93
0.602	0.002	298.04	0.998052	700.012
0.602	0.004	263.728	0.99633	732.602
0.602	0.006	243.877	0.994526	750.649
0.602	0.008	229.207	0.992668	763.461
0.602	0.01	217.778	0.990904	773.126
0.602	0.012	208.466	0.98902	780.554
0.602	0.014	200.762	0.986982	786.22
0.602	0.016	193.623	0.985158	791.535
0.602	0.018	187.506	0.983306	795.8
0.602	0.02	181.737	0.982052	800.315
0.602	0.022	176.702	0.97968	802.978
0.602	0.024	172.254	0.978068	805.814
0.602	0.026	167.475	0.975902	808.427
0.602	0.028	163.587	0.974278	810.691
0.602	0.03	159.702	0.97209	812.388
0.602	0.032	156.289	0.970732	814.443
0.602	0.034	152.963	0.968834	815.871
0.602	0.036	149.787	0.96683	817.043
0.602	0.038	146.303	0.965156	818.853
0.602	0.04	143.707	0.963404	819.697
0.602	0.042	140.711	0.961836	821.125
0.602	0.044	138.261	0.959538	821.277
0.602	0.046	135.65	0.95793	822.28
0.602	0.048	132.974	0.955788	822.814
0.602	0.05	130.602	0.954194	823.592
0.602	0.052	128.078	0.952838	824.76
0.602	0.054	125.932	0.950224	824.292
0.602	0.056	123.911	0.948438	824.527
0.602	0.058	122.051	0.947352	825.301
0.602	0.06	119.94	0.944716	824.776
0.602	0.062	118.018	0.942754	824.736
0.602	0.064	116.058	0.94106	825.002
0.602	0.066	114.196	0.939576	825.38
0.602	0.068	112.337	0.937528	825.191
0.602	0.07	110.726	0.936338	825.612
0.602	0.072	108.816	0.933338	824.522
0.602	0.074	107.221	0.931606	824.385
0.602	0.076	105.646	0.93035	824.704
0.602	0.078	103.958	0.92828	824.322
0.602	0.08	102.427	0.926094	823.667
0.602	0.082	100.996	0.92509	824.094
0.602	0.084	99.4046	0.922804	823.399
0.602	0.086	97.8354	0.920756	822.921
0.602	0.088	96.5694	0.919428	822.859
0.602	0.09	95.194	0.917558	822.364
0.602	0.092	93.6436	0.914886	821.242
0.602	0.094	92.3987	0.91376	821.361
0.602	0.096	91.0003	0.911464	820.464
0.602	0.098	89.8428	0.910216	820.373
0.602	0.1	88.4771	0.906946	818.469
0.602	0.102	87.2658	0.905782	818.516
0.602	0.104	86.1715	0.904358	818.186
0.602	0.106	84.7383	0.902714	817.976
0.602	0.108	83.6101	0.900078	816.468
0.602	0.11	82.3389	0.897756	815.417
0.602	0.112	81.2163	0.896676	815.46
0.602	0.114	80.3419	0.894328	813.986
0.602	0.116	78.9852	0.89309	814.105
0.602	0.118	78.079	0.891668	813.589
0.602	0.12	76.9352	0.888158	811.223
0.602	0.122	75.7135	0.887932	812.218
0.602	0.124	74.8281	0.884784	809.956
0.602	0.126	73.7455	0.882906	809.161
0.602	0.128	72.7954	0.882504	809.709
0.602	0.13	71.7596	0.879412	807.652
0.602	0.132	70.7901	0.877684	806.894
0.602	0.134	69.737	0.8761	806.363
0.602	0.136	68.8423	0.874322	805.48
0.602	0.138	67.9299	0.871856	803.926
0.602	0.14	67.0571	0.870148	803.091
0.602	0.142	66.1171	0.869388	803.271
0.602	0.144	65.274	0.866036	800.762
0.602	0.146	64.1865	0.864398	800.211
0.602	0.148	63.255	0.862896	799.641
0.602	0.15	62.6236	0.860364	797.74
0.602	0.152	61.5774	0.858396	796.819
0.602	0.154	60.8964	0.856828	795.932
0.602	0.156	60.0654	0.856876	796.811
0.602	0.158	59.2399	0.853712	794.472
0.602	0.16	58.247	0.850712	792.465
0.602	0.162	57.424	0.848946	791.522
0.602	0.164	56.8505	0.847804	790.954
0.602	0.166	55.8166	0.845804	789.987
0.602	0.168	55.2049	0.843436	788.231
0.602	0.17	54.2683	0.841972	787.704
0.602	0.172	53.579	0.84005	786.471
0.602	0.174	52.9195	0.838868	785.948
0.602	0.176	52.4084	0.837168	784.76
0.602	0.178	51.5611	0.83475	783.189
0.602	0.18	50.649	0.832468	781.819
0.602	0.182	50.2057	0.831034	780.828
0.602	0.184	49.1972	0.82909	779.893
0.602	0.186	48.6589	0.827936	779.277
0.602	0.188	48.0203	0.825598	777.578
0.602	0.19	47.3387	0.823566	776.227
0.602	0.192	46.4613	0.820064	773.603
0.602	0.194	46.0642	0.820532	774.468
0.602	0.196	45.3179	0.817888	772.57
0.602	0.198	44.5493	0.81647	771.921
0.602	0.2	43.8611	0.813856	769.995
0.602	0.202	43.3794	0.812162	768.783
0.602	0.204	42.7597	0.809974	767.214
0.602	0.206	42.0883	0.808108	766.02
0.602	0.208	41.538	0.806116	764.578
0.602	0.21	41.1246	0.804374	763.249
0.602	0.212	40.3371	0.802496	762.159
0.602	0.214	39.709	0.800834	761.125
0.602	0.216	39.242	0.79889	759.648
0.602	0.218	38.7913	0.798362	759.571
0.602	0.22	37.9723	0.794558	756.586
0.602	0.222	37.4125	0.79273	755.318
0.602	0.224	36.8515	0.791576	754.724
0.602	0.226	36.4443	0.791048	754.604
0.602	0.228	35.7858	0.788096	752.31
0.602	0.23	35.029	0.786736	751.707
0.602	0.232	34.7159	0.7834	748.684
0.602	0.234	34.1472	0.781842	747.695
0.602	0.236	33.6244	0.781328	747.704
0.602	0.238	32.9464	0.77739	744.444
0.602	0.24	32.6987	0.775808	743.109
0.602	0.242	32.1663	0.774704	742.538
0.602	0.244	31.7387	0.772422	740.683
0.602	0.246	31.0278	0.769374	738.346
0.602	0.248	30.3862	0.7686	738.214
0.602	0.25	30.0996	0.766486	736.386
0.602	0.252	29.9119	0.765638	735.726
0.602	0.254	29.1487	0.76184	732.691
0.602	0.256	28.4879	0.759444	730.956
0.602	0.258	28.2431	0.759226	730.983
0.602	0.26	27.9407	0.756752	728.811
0.602	0.262	27.2701	0.756608	729.338
0.602	0.264	26.7742	0.753292	726.518
0.602	0.266	26.3512	0.751446	725.095
0.602	0.268	26.1625	0.750156	723.994
0.602	0.27	25.5053	0.747178	721.673
0.602	0.272	24.9897	0.745468	720.478
0.602	0.274	24.595	0.742374	717.779
0.602	0.276	24.4299	0.74222	717.79
0.602	0.278	23.7856	0.740688	716.902
0.602	0.28	23.5699	0.738962	715.392
0.602	0.282	22.9831	0.736212	713.229
0.602	0.284	22.5338	0.734662	712.128
0.602	0.286	22.1967	0.732466	710.269
0.602	0.288	21.7697	0.730042	708.272
0.602	0.29	21.2382	0.728034	706.796
0.602	0.292	20.6342	0.723568	702.934
0.602	0.294	20.4125	0.723222	702.81
0.602	0.296	20.2686	0.720702	700.433
0.602	0.298	19.8954	0.719818	699.923
0.602	0.3	19.4774	0.717006	697.529
0.604	0.002	286.115	0.99824	712.125
0.604	0.004	253.604	0.99642	742.816
0.604	0.006	234.445	0.994654	760.209
0.604	0.008	220.453	0.992802	772.349
0.604	0.01	209.635	0.991064	781.429
0.604	0.012	200.768	0.989222	788.454
0.604	0.014	193.422	0.987182	793.76
0.604	0.016	186.087	0.985728	799.641
0.604	0.018	180.085	0.983338	803.253
0.604	0.02	175.158	0.981974	806.816
0.604	0.022	169.898	0.979684	809.786
0.604	0.024	165.45	0.97828	812.83
0.604	0.026	161.473	0.975906	814.433
0.604	0.028	157.366	0.974276	816.91
0.604	0.03	153.583	0.972398	818.815
0.604	0.032	150.169	0.970718	820.549
0.604	0.034	146.829	0.968274	821.445
0.604	0.036	143.868	0.967202	823.334
0.604	0.038	140.967	0.964806	823.839
0.604	0.04	138.185	0.963712	825.527
0.604	0.042	135.483	0.961642	826.159
0.604	0.044	132.748	0.960114	827.366
0.604	0.046	130.353	0.95803	827.677
0.604	0.048	127.983	0.95574	827.757
0.604	0.05	125.58	0.954492	828.912
0.604	0.052	123.629	0.952356	828.727
0.604	0.054	121.388	0.950542	829.154
0.604	0.056	119.454	0.948646	829.192
0.604	0.058	117.536	0.946862	829.326
0.604	0.06	115.27	0.94493	829.66
0.604	0.062	113.544	0.942832	829.288
0.604	0.064	111.641	0.941252	829.611
0.604	0.066	109.853	0.93979	829.937
0.604	0.068	108.509	0.937754	829.245
0.604	0.07	106.489	0.936014	829.525
0.604	0.072	104.799	0.93396	829.161
0.604	0.074	103.26	0.93202	828.76
0.604	0.076	101.663	0.929962	828.299
0.604	0.078	100.138	0.928034	827.896
0.604	0.08	98.5258	0.92658	828.054
0.604	0.082	97.1937	0.92445	827.256
0.604	0.084	95.6664	0.923116	827.45
0.604	0.086	94.0897	0.92136	827.27
0.604	0.088	92.6498	0.918332	825.682
0.604	0.09	91.4157	0.91739	825.974
0.604	0.092	90.1933	0.915972	825.779
0.604	0.094	88.8785	0.913314	824.436
0.604	0.096	87.6537	0.912078	824.424
0.604	0.098	86.5247	0.90988	823.355
0.604	0.1	85.3395	0.907872	822.533
0.604	0.102	84.1772	0.906492	822.315
0.604	0.104	82.7022	0.904794	822.092
0.604	0.106	81.6722	0.902406	820.734
0.604	0.108	80.6217	0.900994	820.372
0.604	0.11	79.363	0.89917	819.807
0.604	0.112	78.0978	0.896642	818.544
0.604	0.114	77.2679	0.89512	817.852
0.604	0.116	76.2208	0.894188	817.967
0.604	0.118	75.0919	0.891574	816.482
0.604	0.12	74.0025	0.888724	814.722
0.604	0.122	72.9731	0.886724	813.751
0.604	0.124	72.0717	0.88597	813.898
0.604	0.126	70.6811	0.883372	812.691
0.604	0.128	70.2609	0.88195	811.689
0.604	0.13	69.0897	0.879074	809.984
0.604	0.132	68.1029	0.878684	810.581
0.604	0.134	67.2838	0.876406	809.122
0.604	0.136	66.1393	0.874332	808.193
0.604	0.138	65.3715	0.872614	807.243
0.604	0.14	64.6008	0.871508	806.907
0.604	0.142	63.6175	0.868948	805.33
0.604	0.144	62.9005	0.867758	804.857
0.604	0.146	61.9684	0.864878	802.91
0.604	0.148	61.0606	0.863082	802.021
0.604	0.15	60.2143	0.86109	800.876
0.604	0.152	59.4495	0.86007	800.62
0.604	0.154	58.485	0.857184	798.699
0.604	0.156	57.8346	0.8565	798.665
0.604	0.158	57.1297	0.853814	796.684
0.604	0.16	56.1857	0.851986	795.8
0.604	0.162	55.3818	0.850606	795.224
0.604	0.164	54.862	0.848616	793.754
0.604	0.166	53.8885	0.845352	791.464
0.604	0.168	53.1458	0.843788	790.642
0.604	0.17	52.46	0.843306	790.846
0.604	0.172	51.7265	0.841082	789.356
0.604	0.174	50.9189	0.838708	787.789
0.604	0.176	50.361	0.837348	786.987
0.604	0.178	49.6024	0.834708	785.106
0.604	0.18	48.8861	0.832676	783.79
0.604	0.182	48.0516	0.83123	783.178
0.604	0.184	47.4986	0.830144	782.645
0.604	0.186	46.9105	0.82832	781.409
0.604	0.188	46.033	0.82552	779.487
0.604	0.19	45.5952	0.82355	777.955
0.604	0.192	45.1207	0.822692	777.571
0.604	0.194	44.2407	0.819696	775.455
0.604	0.196	43.5607	0.818466	774.905
0.604	0.198	43.0444	0.816722	773.678
0.604	0.2	42.2782	0.813298	771.02
0.604	0.202	41.5666	0.811842	770.275
0.604	0.204	41.1015	0.811822	770.721
0.604	0.206	40.7617	0.808784	768.022
0.604	0.208	40.1321	0.80673	766.598
0.604	0.21	39.4215	0.804814	765.393
0.604	0.212	38.8296	0.802882	764.052
0.604	0.214	38.4121	0.802004	763.592
0.604	0.216	37.6891	0.799104	761.415
0.604	0.218	37.0075	0.79679	759.783
0.604	0.22	36.6325	0.794934	758.301
0.604	0.222	36.0545	0.79315	757.095
0.604	0.224	35.574	0.791148	755.574
0.604	0.226	34.9054	0.789752	754.847
0.604	0.228	34.4646	0.788296	753.831
0.604	0.23	33.9653	0.785946	751.981
0.604	0.232	33.3207	0.783502	750.181
0.604	0.234	32.6581	0.780396	747.738
0.604	0.236	32.5337	0.780402	747.868
0.604	0.238	31.9612	0.778988	747.027
0.604	0.24	31.3127	0.77643	745.117
0.604	0.242	30.7269	0.774194	743.467
0.604	0.244	30.3623	0.772732	742.37
0.604	0.246	30.063	0.770728	740.665
0.604	0.248	29.4714	0.768844	739.373
0.604	0.25	29.1229	0.767546	738.423
0.604	0.252	28.4422	0.764428	735.986
0.604	0.254	28.1009	0.76298	734.879
0.604	0.256	27.8538	0.76131	733.456
0.604	0.258	27.1582	0.758954	731.796
0.604	0.26	26.8492	0.757394	730.545
0.604	0.262	26.2677	0.755894	729.626
0.604	0.264	26.1146	0.75406	727.945
0.604	0.266	25.5467	0.752108	726.561
0.604	0.268	24.9539	0.748852	723.898
0.604	0.27	24.5079	0.747538	723.03
0.604	0.272	24.3075	0.747072	722.765
0.604	0.274	23.8733	0.7439	720.027
0.604	0.276	23.328	0.741848	718.52
0.604	0.278	22.9884	0.740498	717.51
0.604	0.28	22.3712	0.735112	712.741
0.604	0.282	22.1949	0.736942	714.747
0.604	0.284	21.6998	0.734006	712.306
0.604	0.286	21.3279	0.732184	710.856
0.604	0.288	20.9283	0.729598	708.67
0.604	0.29	20.357	0.72711	706.753
0.604	0.292	20.2664	0.726192	705.926
0.604	0.294	19.7367	0.724344	704.607
0.604	0.296	19.4409	0.722238	702.797
0.604	0.298	19.2719	0.720364	701.092
0.604	0.3	18.7574	0.718774	700.017
0.606	0.002	275.538	0.998248	722.71
0.606	0.004	244.406	0.99632	751.914
0.606	0.006	225.651	0.994554	768.903
0.606	0.008	212.289	0.99278	780.491
0.606	0.01	201.491	0.991092	789.601
0.606	0.012	193.123	0.989202	796.079
0.606	0.014	185.605	0.987404	801.799
0.606	0.016	179.219	0.98542	806.201
0.606	0.018	173.742	0.983646	809.904
0.606	0.02	168.173	0.981862	813.689
0.606	0.022	163.621	0.979806	816.185
0.606	0.024	159.256	0.978144	818.888
0.606	0.026	155.434	0.976036	820.602
0.606	0.028	151.559	0.97415	822.591
0.606	0.03	147.857	0.972412	824.555
0.606	0.032	144.685	0.971044	826.359
0.606	0.034	141.326	0.9687	827.374
0.606	0.036	138.436	0.966498	828.062
0.606	0.038	135.83	0.964962	829.132
0.606	0.04	132.965	0.963472	830.507
0.606	0.042	130.626	0.96143	830.804
0.606	0.044	127.976	0.95959	831.614
0.606	0.046	125.455	0.95815	832.695
0.606	0.048	123.397	0.95544	832.043
0.606	0.05	120.94	0.954318	833.378
0.606	0.052	118.926	0.952792	833.866
0.606	0.054	116.639	0.94996	833.321
0.606	0.056	114.564	0.949262	834.698
0.606	0.058	112.789	0.946526	833.737
0.606	0.06	111.143	0.944908	833.765
0.606	0.062	109.059	0.943132	834.073
0.606	0.064	107.553	0.9416	834.047
0.606	0.066	105.639	0.939372	833.733
0.606	0.068	104.405	0.937966	833.561
0.606	0.07	102.507	0.936134	833.627
0.606	0.072	100.758	0.934002	833.244
0.606	0.074	99.2282	0.932354	833.126
0.606	0.076	97.8199	0.929864	832.044
0.606	0.078	96.2043	0.928326	832.122
0.606	0.08	95.0828	0.925952	830.869
0.606	0.082	93.407	0.92447	831.063
0.606	0.084	92.1614	0.923104	830.943
0.606	0.086	90.854	0.920278	829.424
0.606	0.088	89.4263	0.918346	828.92
0.606	0.09	87.9348	0.917462	829.527
0.606	0.092	86.8565	0.915478	828.621
0.606	0.094	85.8308	0.913388	827.557
0.606	0.096	84.4743	0.911752	827.278
0.606	0.098	83.1684	0.9099	826.732
0.606	0.1	82.0047	0.908202	826.197
0.606	0.102	80.886	0.90566	824.774
0.606	0.104	79.7227	0.904198	824.475
0.606	0.106	78.9636	0.902402	823.438
0.606	0.108	77.4523	0.900078	822.626
0.606	0.11	76.5493	0.89881	822.261
0.606	0.112	75.4686	0.89705	821.581
0.606	0.114	74.4004	0.895828	821.428
0.606	0.116	73.3128	0.891744	818.431
0.606	0.118	72.4957	0.89128	818.784
0.606	0.12	71.2866	0.88997	818.683
0.606	0.122	70.3973	0.887586	817.189
0.606	0.124	69.4439	0.885118	815.674
0.606	0.126	68.4367	0.883278	814.841
0.606	0.128	67.5694	0.88237	814.801
0.606	0.13	66.6324	0.880024	813.392
0.606	0.132	65.5455	0.878074	812.528
0.606	0.134	64.7918	0.876202	811.41
0.606	0.136	63.9714	0.874426	810.455
0.606	0.138	62.8524	0.873584	810.732
0.606	0.14	62.1413	0.870606	808.465
0.606	0.142	61.4578	0.868898	807.44
0.606	0.144	60.4068	0.866896	806.489
0.606	0.146	59.7292	0.86466	804.931
0.606	0.148	58.8921	0.863952	805.06
0.606	0.15	57.8808	0.861404	803.523
0.606	0.152	57.3693	0.859716	802.347
0.606	0.154	56.485	0.857744	801.259
0.606	0.156	55.5206	0.8541	798.579
0.606	0.158	54.8736	0.854772	799.898
0.606	0.16	54.1641	0.851962	797.798
0.606	0.162	53.5106	0.850126	796.615
0.606	0.164	52.7359	0.848808	796.072
0.606	0.166	52.1824	0.847334	795.152
0.606	0.168	51.1374	0.84392	792.783
0.606	0.17	50.4874	0.842076	791.589
0.606	0.172	50.1539	0.841206	791.052
0.606	0.174	49.1251	0.838702	789.577
0.606	0.176	48.4241	0.836998	788.574
0.606	0.178	47.8574	0.83544	787.583
0.606	0.18	47.2337	0.832568	785.334
0.606	0.182	46.5193	0.830848	784.329
0.606	0.184	45.8509	0.82921	783.359
0.606	0.186	45.3373	0.827954	782.617
0.606	0.188	44.6309	0.826612	781.981
0.606	0.19	43.7527	0.823516	779.763
0.606	0.192	43.2521	0.822248	778.996
0.606	0.194	42.6887	0.82076	778.071
0.606	0.196	41.9955	0.817686	775.69
0.606	0.198	41.3081	0.816782	775.474
0.606	0.2	40.8869	0.814466	773.579
0.606	0.202	40.3953	0.812112	771.717
0.606	0.204	39.7143	0.810544	770.83
0.606	0.206	39.0475	0.808062	769.014
0.606	0.208	38.5932	0.808488	769.895
0.606	0.21	38.1887	0.805038	766.849
0.606	0.212	37.4757	0.804246	766.77
0.606	0.214	36.8576	0.801852	764.994
0.606	0.216	36.5079	0.800478	763.97
0.606	0.218	35.948	0.797394	761.446
0.606	0.22	35.286	0.795594	760.308
0.606	0.222	34.7563	0.793338	758.582
0.606	0.224	34.3388	0.792728	758.389
0.606	0.226	33.8242	0.791058	757.234
0.606	0.228	33.1174	0.788142	755.025
0.606	0.23	32.7369	0.786426	753.689
0.606	0.232	32.2947	0.785096	752.801
0.606	0.234	31.8832	0.781996	750.113
0.606	0.236	31.3583	0.781746	750.388
0.606	0.238	30.8287	0.77849	747.661
0.606	0.24	30.1523	0.77671	746.558
0.606	0.242	30.052	0.775824	745.772
0.606	0.244	29.5182	0.77368	744.162
0.606	0.246	28.8529	0.770376	741.523
0.606	0.248	28.5176	0.769248	740.73
0.606	0.25	28.1059	0.766894	738.788
0.606	0.252	27.5836	0.765952	738.368
0.606	0.254	27.0559	0.764022	736.966
0.606	0.256	26.6758	0.760862	734.186
0.606	0.258	26.14	0.758336	732.196
0.606	0.26	26.034	0.759034	733
0.606	0.262	25.3418	0.755214	729.872
0.606	0.264	24.9978	0.75411	729.112
0.606	0.266	24.3464	0.750188	725.842
0.606	0.268	24.3107	0.750696	726.385
0.606	0.27	23.7799	0.748694	724.914
0.606	0.272	23.3838	0.746124	722.74
0.606	0.274	23.0631	0.744322	721.259
0.606	0.276	22.5826	0.742504	719.921
0.606	0.278	22.1906	0.74063	718.439
0.606	0.28	21.5309	0.737134	715.603
0.606	0.282	21.2762	0.735196	713.92
0.606	0.284	21.0304	0.734634	713.604
0.606	0.286	20.2923	0.730232	709.94
0.606	0.288	20.2201	0.731	710.78
0.606	0.29	19.8548	0.728396	708.541
0.606	0.292	19.4837	0.726254	706.77
0.606	0.294	19.1783	0.72414	704.962
0.606	0.296	18.6893	0.722934	704.245
0.606	0.298	18.6348	0.721414	702.779
0.606	0.3	18.229	0.719488	701.259
0.608	0.002	265.158	0.998072	732.914
0.608	0.004	235.299	0.99639	761.091
0.608	0.006	217.054	0.994506	777.452
0.608	0.008	204.576	0.99286	788.284
0.608	0.01	194.297	0.991166	796.869
0.608	0.012	186.27	0.989066	802.796
0.608	0.014	178.893	0.987342	808.449
0.608	0.016	172.772	0.985148	812.376
0.608	0.018	167.459	0.983616	816.157
0.608	0.02	162.117	0.981612	819.495
0.608	0.022	157.508	0.97992	822.412
0.608	0.024	153.348	0.978798	825.45
0.608	0.026	149.449	0.97623	826.781
0.608	0.028	145.709	0.97432	828.611
0.608	0.03	142.32	0.973	830.68
0.608	0.032	139.687	0.970734	831.047
0.608	0.034	135.932	0.969292	833.36
0.608	0.036	133.372	0.96715	833.778
0.608	0.038	130.654	0.965254	834.6
0.608	0.04	128.056	0.963024	834.968
0.608	0.042	125.667	0.961956	836.289
0.608	0.044	123.296	0.95917	835.874
0.608	0.046	120.861	0.957462	836.601
0.608	0.048	118.558	0.956102	837.544
0.608	0.05	116.569	0.95373	837.161
0.608	0.052	114.464	0.952374	837.91
0.608	0.054	112.815	0.94985	837.035
0.608	0.056	110.636	0.948586	837.95
0.608	0.058	108.49	0.94653	838.04
0.608	0.06	107.097	0.945118	838.021
0.608	0.062	105.333	0.94329	837.957
0.608	0.064	103.545	0.941656	838.111
0.608	0.066	101.844	0.939044	837.2
0.608	0.068	100.465	0.93814	837.675
0.608	0.07	98.6047	0.936704	838.099
0.608	0.072	97.3287	0.934228	836.899
0.608	0.074	96.0278	0.932962	836.934
0.608	0.076	94.191	0.930102	835.911
0.608	0.078	92.9057	0.928864	835.958
0.608	0.08	91.416	0.927242	835.826
0.608	0.082	90.2336	0.92481	834.576
0.608	0.084	88.9175	0.92364	834.722
0.608	0.086	87.4805	0.921032	833.551
0.608	0.088	86.3099	0.919528	833.218
0.608	0.09	85.036	0.916882	831.846
0.608	0.092	83.7927	0.91598	832.187
0.608	0.094	82.3897	0.914028	831.638
0.608	0.096	81.3993	0.911628	830.229
0.608	0.098	80.2484	0.909838	829.59
0.608	0.1	78.913	0.907462	828.549
0.608	0.102	77.9975	0.90639	828.392
0.608	0.104	76.6594	0.90414	827.481
0.608	0.106	75.9237	0.902652	826.728
0.608	0.108	74.6401	0.901268	826.628
0.608	0.11	73.7999	0.898904	825.104
0.608	0.112	72.6632	0.89746	824.797
0.608	0.114	71.6675	0.895044	823.377
0.608	0.116	70.7001	0.893538	822.838
0.608	0.118	69.6168	0.892004	822.387
0.608	0.12	69.0306	0.89032	821.289
0.608	0.122	67.9103	0.887556	819.646
0.608	0.124	66.7858	0.886476	819.69
0.608	0.126	66.1853	0.88424	818.055
0.608	0.128	65.0628	0.8817	816.637
0.608	0.13	64.2347	0.87999	815.755
0.608	0.132	63.3435	0.879262	815.918
0.608	0.134	62.2554	0.876064	813.809
0.608	0.136	61.7448	0.875384	813.639
0.608	0.138	60.8335	0.87302	812.187
0.608	0.14	59.677	0.870146	810.469
0.608	0.142	59.2367	0.870058	810.821
0.608	0.144	58.3636	0.867354	808.99
0.608	0.146	57.3364	0.865236	807.9
0.608	0.148	56.9979	0.864056	807.058
0.608	0.15	56.1177	0.862722	806.604
0.608	0.152	55.0777	0.859582	804.504
0.608	0.154	54.5704	0.858052	803.482
0.608	0.156	53.7529	0.856216	802.463
0.608	0.158	52.866	0.853416	800.55
0.608	0.16	52.329	0.8514	799.071
0.608	0.162	51.5937	0.850398	798.804
0.608	0.164	50.5824	0.84821	797.628
0.608	0.166	50.0336	0.84626	796.226
0.608	0.168	49.596	0.84511	795.514
0.608	0.17	48.7945	0.842042	793.248
0.608	0.172	48.0086	0.84091	792.901
0.608	0.174	47.5676	0.838446	790.878
0.608	0.176	46.8272	0.837876	791.049
0.608	0.178	46.0176	0.835922	789.904
0.608	0.18	45.3028	0.83335	788.047
0.608	0.182	44.8647	0.832266	787.401
0.608	0.184	44.1624	0.829894	785.732
0.608	0.186	43.4271	0.827924	784.497
0.608	0.188	43.0122	0.826196	783.184
0.608	0.19	42.3322	0.823552	781.22
0.608	0.192	41.7075	0.82244	780.733
0.608	0.194	41.1252	0.819514	778.389
0.608	0.196	40.7522	0.81888	778.128
0.608	0.198	39.9287	0.816876	776.947
0.608	0.2	39.5144	0.815086	775.572
0.608	0.202	39.0198	0.813254	774.234
0.608	0.204	38.5448	0.81151	772.965
0.608	0.206	37.8453	0.808938	771.093
0.608	0.208	37.2626	0.807826	770.563
0.608	0.21	36.7068	0.804728	768.021
0.608	0.212	36.2694	0.802904	766.635
0.608	0.214	35.524	0.80156	766.036
0.608	0.216	35.0663	0.799596	764.53
0.608	0.218	34.5081	0.797404	762.896
0.608	0.22	34.1326	0.796534	762.401
0.608	0.222	33.3587	0.793702	760.343
0.608	0.224	32.9946	0.79181	758.815
0.608	0.226	32.6139	0.790544	757.93
0.608	0.228	32.0893	0.787762	755.673
0.608	0.23	31.6129	0.787592	755.979
0.608	0.232	31.1407	0.78437	753.229
0.608	0.234	30.6847	0.783274	752.589
0.608	0.236	30.1684	0.780476	750.308
0.608	0.238	29.6401	0.778514	748.874
0.608	0.24	29.2548	0.776582	747.327
0.608	0.242	28.8361	0.774878	746.042
0.608	0.244	28.5598	0.773586	745.026
0.608	0.246	27.9631	0.771006	743.043
0.608	0.248	27.4046	0.769664	742.259
0.608	0.25	26.9328	0.767734	740.801
0.608	0.252	26.7706	0.765856	739.085
0.608	0.254	26.0494	0.764012	737.963
0.608	0.256	25.6957	0.762186	736.49
0.608	0.258	25.2201	0.759638	734.418
0.608	0.26	24.9759	0.758248	733.272
0.608	0.262	24.8201	0.756728	731.908
0.608	0.264	24.2167	0.754482	730.265
0.608	0.266	23.5954	0.751934	728.339
0.608	0.268	23.2742	0.75075	727.476
0.608	0.27	23.1262	0.749406	726.28
0.608	0.272	22.7554	0.748228	725.473
0.608	0.274	22.1436	0.744424	722.28
0.608	0.276	21.4212	0.74027	718.849
0.608	0.278	21.2538	0.739926	718.672
0.608	0.28	21.085	0.73921	718.125
0.608	0.282	20.8778	0.737716	716.838
0.608	0.284	20.1923	0.735238	715.046
0.608	0.286	19.6672	0.731408	711.741
0.608	0.288	19.5013	0.731512	712.011
0.608	0.29	19.3234	0.730458	711.135
0.608	0.292	19.0131	0.727288	708.275
0.608	0.294	18.6145	0.725236	706.621
0.608	0.296	18.0613	0.722176	704.115
0.608	0.298	17.9164	0.721132	703.216
0.608	0.3	17.7469	0.721442	703.695
0.61	0.002	255.738	0.998254	742.516
0.61	0.004	226.781	0.996272	769.491
0.61	0.006	209.361	0.994342	784.981
0.61	0.008	197.154	0.992792	795.638
0.61	0.01	187.268	0.991008	803.74
0.61	0.012	179.096	0.989086	809.99
0.61	0.014	172.322	0.98712	814.798
0.61	0.016	166.432	0.985314	818.882
0.61	0.018	160.989	0.983632	822.643
0.61	0.02	156.71	0.982208	825.498
0.61	0.022	152.441	0.980056	827.615
0.61	0.024	147.915	0.978134	830.219
0.61	0.026	144.001	0.976414	832.413
0.61	0.028	141.01	0.97424	833.23
0.61	0.03	137.26	0.9726	835.34
0.61	0.032	134.084	0.97084	836.756
0.61	0.034	131.706	0.96931	837.604
0.61	0.036	129.034	0.96792	838.886
0.61	0.038	126.112	0.9652	839.088
0.61	0.04	123.408	0.9631	839.692
0.61	0.042	120.727	0.961984	841.257
0.61	0.044	118.682	0.95973	841.048
0.61	0.046	116.643	0.958138	841.495
0.61	0.048	115.181	0.956972	841.791
0.61	0.05	113.097	0.9554	842.303
0.61	0.052	110.737	0.952992	842.255
0.61	0.054	108.214	0.950844	842.63
0.61	0.056	105.99	0.948018	842.028
0.61	0.058	105.468	0.947618	842.15
0.61	0.06	103.774	0.945084	841.31
0.61	0.062	101.198	0.943304	842.106
0.61	0.064	99.9445	0.942	842.055
0.61	0.066	98.7611	0.940192	841.431
0.61	0.068	96.488	0.937542	841.054
0.61	0.07	95.3962	0.936336	840.94
0.61	0.072	94.1031	0.93434	840.237
0.61	0.074	91.6263	0.931256	839.63
0.61	0.076	91.5882	0.930952	839.364
0.61	0.078	89.0093	0.927432	838.423
0.61	0.08	89.066	0.92809	839.024
0.61	0.082	86.6062	0.924952	838.346
0.61	0.084	86.1832	0.923672	837.489
0.61	0.086	84.4519	0.921438	836.986
0.61	0.088	83.5561	0.919582	836.026
0.61	0.09	81.6246	0.917984	836.359
0.61	0.092	81.2678	0.916036	834.768
0.61	0.094	79.3443	0.913004	833.66
0.61	0.096	79.3525	0.913522	834.17
0.61	0.098	76.9822	0.909806	832.824
0.61	0.1	77.0935	0.909632	832.538
0.61	0.102	74.7537	0.90502	830.266
0.61	0.104	74.5069	0.905472	830.965
0.61	0.106	72.373	0.902142	829.769
0.61	0.108	72.1611	0.900862	828.701
0.61	0.11	71.7014	0.900456	828.755
0.61	0.112	69.7378	0.896284	826.546
0.61	0.114	69.7894	0.896522	826.733
0.61	0.116	67.3155	0.891368	824.053
0.61	0.118	67.2246	0.892142	824.917
0.61	0.12	66.9919	0.892054	825.062
0.61	0.122	65.073	0.887268	822.195
0.61	0.124	64.9648	0.88798	823.015
0.61	0.126	63.2773	0.883762	820.485
0.61	0.128	62.469	0.88197	819.501
0.61	0.13	62.4513	0.882704	820.253
0.61	0.132	60.2271	0.87743	817.203
0.61	0.134	60.1845	0.876428	816.244
0.61	0.136	60.176	0.876692	816.516
0.61	0.138	57.9291	0.871146	813.217
0.61	0.14	57.8057	0.871186	813.38
0.61	0.142	57.7689	0.871128	813.359
0.61	0.144	55.5441	0.865892	810.348
0.61	0.146	55.3158	0.866418	811.102
0.61	0.148	55.4206	0.864652	809.231
0.61	0.15	53.1221	0.860046	806.924
0.61	0.152	53.0687	0.858708	805.639
0.61	0.154	53.0838	0.859516	806.432
0.61	0.156	51.1499	0.855264	804.114
0.61	0.158	50.7135	0.853962	803.249
0.61	0.16	50.766	0.853826	803.06
0.61	0.162	50.5736	0.853906	803.332
0.61	0.164	48.4396	0.846124	797.684
0.61	0.166	48.3877	0.846882	798.494
0.61	0.168	48.4672	0.846838	798.371
0.61	0.17	46.159	0.841776	795.617
0.61	0.172	46.083	0.840982	794.899
0.61	0.174	46.2214	0.841546	795.325
0.61	0.176	45.8815	0.840264	794.383
0.61	0.178	43.8658	0.834262	790.396
0.61	0.18	43.8336	0.833022	789.188
0.61	0.182	43.8678	0.833058	789.19
0.61	0.184	42.0004	0.828378	786.378
0.61	0.186	41.6738	0.827702	786.028
0.61	0.188	41.5697	0.826738	785.168
0.61	0.19	41.6301	0.826588	784.958
0.61	0.192	39.4822	0.820166	780.684
0.61	0.194	39.5107	0.820848	781.337
0.61	0.196	39.4796	0.819764	780.284
0.61	0.198	39.4999	0.819586	780.086
0.61	0.2	37.2755	0.812386	775.111
0.61	0.202	37.3061	0.812014	774.708
0.61	0.204	37.2904	0.8124	775.11
0.61	0.206	37.2296	0.81212	774.89
0.61	0.208	35.0692	0.805402	770.333
0.61	0.21	35.0463	0.804176	769.13
0.61	0.212	35.0774	0.805738	770.661
0.61	0.214	35.0758	0.80352	768.444
0.61	0.216	33.0447	0.797074	764.029
0.61	0.218	32.9443	0.79586	762.916
0.61	0.22	33.0067	0.796716	763.709
0.61	0.222	32.9389	0.796038	763.099
0.61	0.224	31.9881	0.792436	760.448
0.61	0.226	30.9656	0.788942	757.976
0.61	0.228	30.9502	0.789124	758.174
0.61	0.23	30.9599	0.787928	756.968
0.61	0.232	30.8845	0.787242	756.357
0.61	0.234	28.9753	0.780394	751.419
0.61	0.236	28.9168	0.780804	751.887
0.61	0.238	28.8819	0.780326	751.444
0.61	0.24	28.9053	0.780908	752.003
0.61	0.242	27.224	0.774056	746.832
0.61	0.244	26.9535	0.77233	745.377
0.61	0.246	26.9239	0.771742	744.818
0.61	0.248	26.9143	0.7719	744.986
0.61	0.25	26.907	0.771214	744.307
0.61	0.252	24.9984	0.762054	737.056
0.61	0.254	24.9804	0.761766	736.786
0.61	0.256	24.8744	0.762512	737.638
0.61	0.258	24.9309	0.762438	737.507
0.61	0.26	24.8758	0.762108	737.232
0.61	0.262	23.0907	0.753262	730.171
0.61	0.264	23.1206	0.752658	729.537
0.61	0.266	23.1106	0.753766	730.655
0.61	0.268	23.1205	0.753922	730.802
0.61	0.27	22.4271	0.751096	728.669
0.61	0.272	21.1194	0.743476	722.357
0.61	0.274	21.1563	0.744388	723.232
0.61	0.276	21.0993	0.74376	722.661
0.61	0.278	21.1208	0.743988	722.867
0.61	0.28	20.1655	0.73839	718.225
0.61	0.282	19.3351	0.733644	714.309
0.61	0.284	19.4194	0.734602	715.183
0.61	0.286	19.441	0.733704	714.263
0.61	0.288	19.4219	0.733652	714.23
0.61	0.29	18.9722	0.731694	712.722
0.61	0.292	17.8131	0.725842	708.029
0.61	0.294	17.783	0.724768	706.985
0.61	0.296	17.8413	0.725232	707.391
0.61	0.298	17.7867	0.72538	707.593
0.61	0.3	17.7811	0.725512	707.731
0.612	0.002	246.422	0.998202	751.78
0.612	0.004	218.681	0.996444	777.763
0.612	0.006	202.225	0.99444	792.215
0.612	0.008	190.097	0.992946	802.849
0.612	0.01	180.384	0.991072	810.688
0.612	0.012	173.092	0.98919	816.098
0.612	0.014	166.32	0.987088	820.768
0.612	0.016	160.647	0.98558	824.933
0.612	0.018	155.591	0.98349	827.899
0.612	0.02	150.64	0.981608	830.968
0.612	0.022	146.804	0.980184	833.38
0.612	0.024	142.751	0.97828	835.529
0.612	0.026	139.273	0.976468	837.195
0.612	0.028	135.485	0.974946	839.461
0.612	0.03	132.732	0.972532	839.8
0.612	0.032	129.298	0.970756	841.458
0.612	0.034	126.653	0.969012	842.359
0.612	0.036	124.009	0.967566	843.557
0.612	0.038	121.649	0.965666	844.017
0.612	0.04	119.126	0.96331	844.184
0.612	0.042	117.076	0.961906	844.83
0.612	0.044	114.774	0.960258	845.484
0.612	0.046	112.577	0.95796	845.383
0.612	0.048	110.355	0.956228	845.873
0.612	0.05	108.44	0.954178	845.738
0.612	0.052	106.373	0.95263	846.257
0.612	0.054	104.606	0.950938	846.332
0.612	0.056	103.084	0.949384	846.3
0.612	0.058	101.28	0.947644	846.364
0.612	0.06	99.498	0.945136	845.638
0.612	0.062	97.9104	0.9439	845.99
0.612	0.064	96.3588	0.94213	845.771
0.612	0.066	94.6944	0.940102	845.408
0.612	0.068	93.5155	0.937784	844.268
0.612	0.07	91.7775	0.935814	844.036
0.612	0.072	90.3549	0.934124	843.769
0.612	0.074	88.9614	0.932558	843.597
0.612	0.076	87.5732	0.9307	843.127
0.612	0.078	86.6698	0.929302	842.632
0.612	0.08	84.9779	0.927056	842.078
0.612	0.082	83.999	0.92534	841.341
0.612	0.084	82.5052	0.922762	840.257
0.612	0.086	81.4671	0.921628	840.161
0.612	0.088	80.2203	0.918736	838.516
0.612	0.09	79.1551	0.917518	838.363
0.612	0.092	77.6309	0.915634	838.003
0.612	0.094	77.129	0.91424	837.111
0.612	0.096	75.6245	0.911928	836.304
0.612	0.098	74.8297	0.910056	835.226
0.612	0.1	73.7643	0.907946	834.182
0.612	0.102	72.6187	0.90595	833.331
0.612	0.104	71.7017	0.90429	832.588
0.612	0.106	70.5007	0.90295	832.449
0.612	0.108	69.5986	0.901246	831.647
0.612	0.11	68.4559	0.899468	831.012
0.612	0.112	67.9057	0.89834	830.434
0.612	0.114	66.7667	0.896144	829.377
0.612	0.116	65.7872	0.894142	828.355
0.612	0.118	65.0327	0.892068	827.035
0.612	0.12	63.8426	0.889278	825.435
0.612	0.122	63.2698	0.888118	824.848
0.612	0.124	62.3164	0.88673	824.414
0.612	0.126	61.372	0.884666	823.294
0.612	0.128	60.7766	0.88285	822.073
0.612	0.13	59.8634	0.881268	821.405
0.612	0.132	58.8752	0.87921	820.335
0.612	0.134	58.2891	0.877788	819.499
0.612	0.136	57.3115	0.875712	818.401
0.612	0.138	56.4791	0.873038	816.559
0.612	0.14	55.7833	0.872018	816.235
0.612	0.142	54.975	0.868826	813.851
0.612	0.144	54.2541	0.867212	812.958
0.612	0.146	53.6886	0.866646	812.957
0.612	0.148	52.9214	0.863662	810.741
0.612	0.15	51.9946	0.862574	810.579
0.612	0.152	51.4957	0.86111	809.614
0.612	0.154	50.7586	0.858072	807.313
0.612	0.156	50.1387	0.85646	806.321
0.612	0.158	49.3051	0.854318	805.013
0.612	0.16	48.7398	0.852426	803.686
0.612	0.162	47.9586	0.851346	803.387
0.612	0.164	47.399	0.849516	802.117
0.612	0.166	46.9185	0.84825	801.332
0.612	0.168	46.096	0.844666	798.57
0.612	0.17	45.5312	0.843876	798.345
0.612	0.172	44.6844	0.841348	796.664
0.612	0.174	44.0546	0.839756	795.701
0.612	0.176	43.5047	0.838196	794.691
0.612	0.178	43.0598	0.83562	792.56
0.612	0.18	42.4571	0.83364	791.183
0.612	0.182	41.7271	0.833096	791.369
0.612	0.184	41.2657	0.831244	789.978
0.612	0.186	40.6099	0.829114	788.504
0.612	0.188	40.2505	0.826846	786.596
0.612	0.19	39.5413	0.825088	785.547
0.612	0.192	39.073	0.823048	783.975
0.612	0.194	38.471	0.820318	781.847
0.612	0.196	38.01	0.82045	782.44
0.612	0.198	37.2692	0.817652	780.383
0.612	0.2	36.8738	0.81558	778.706
0.612	0.202	36.2638	0.812382	776.118
0.612	0.204	35.7361	0.81276	777.024
0.612	0.206	35.1382	0.80809	772.952
0.612	0.208	34.7862	0.807876	773.09
0.612	0.21	34.3344	0.80642	772.086
0.612	0.212	33.808	0.803116	769.308
0.612	0.214	33.1085	0.80192	768.812
0.612	0.216	32.7687	0.799664	766.895
0.612	0.218	32.3829	0.79881	766.427
0.612	0.22	31.7467	0.797152	765.405
0.612	0.222	31.2405	0.794142	762.901
0.612	0.224	30.8287	0.79285	762.021
0.612	0.226	30.5504	0.791232	760.682
0.612	0.228	29.8499	0.78935	759.5
0.612	0.23	29.3464	0.785378	756.032
0.612	0.232	28.9447	0.78431	755.365
0.612	0.234	28.7306	0.782934	754.203
0.612	0.236	28.4048	0.782306	753.901
0.612	0.238	27.8358	0.77991	752.074
0.612	0.24	27.0815	0.776376	749.295
0.612	0.242	26.8356	0.77444	747.604
0.612	0.244	26.662	0.775272	748.61
0.612	0.246	26.0844	0.772184	746.1
0.612	0.248	25.4466	0.768306	742.859
0.612	0.25	25.1007	0.766722	741.621
0.612	0.252	24.8512	0.766582	741.731
0.612	0.254	24.6701	0.765458	740.788
0.612	0.256	24.1957	0.762364	738.168
0.612	0.258	23.5131	0.759772	736.259
0.612	0.26	23.1146	0.75754	734.425
0.612	0.262	22.9978	0.757176	734.178
0.612	0.264	22.8074	0.755452	732.645
0.612	0.266	22.3232	0.753956	731.633
0.612	0.268	21.4803	0.749218	727.738
0.612	0.27	21.1009	0.747428	726.327
0.612	0.272	21.0213	0.747562	726.541
0.612	0.274	20.9342	0.745952	725.018
0.612	0.276	20.3326	0.743084	722.751
0.612	0.278	19.6688	0.740236	720.567
0.612	0.28	19.4762	0.739038	719.562
0.612	0.282	19.3858	0.738748	719.362
0.612	0.284	19.2688	0.737232	717.963
0.612	0.286	18.5866	0.733788	715.201
0.612	0.288	18.2163	0.731166	712.95
0.612	0.29	17.8095	0.72878	710.971
0.612	0.292	17.8004	0.728142	710.342
0.612	0.294	17.7099	0.72911	711.4
0.612	0.296	17.3488	0.726342	708.993
0.612	0.298	16.8803	0.72451	707.63
0.612	0.3	16.3486	0.719718	703.369
0.614	0.002	238.086	0.99807	759.984
0.614	0.004	210.823	0.996384	785.561
0.614	0.006	194.917	0.99452	799.603
0.614	0.008	183.51	0.992716	809.206
0.614	0.01	174.41	0.991084	816.674
0.614	0.012	166.797	0.98907	822.273
0.614	0.014	160.445	0.987306	826.861
0.614	0.016	154.966	0.98568	830.714
0.614	0.018	150.1	0.98342	833.32
0.614	0.02	145.612	0.981854	836.242
0.614	0.022	141.54	0.980152	838.612
0.614	0.024	137.608	0.978052	840.444
0.614	0.026	134.14	0.976148	842.008
0.614	0.028	130.705	0.974364	843.659
0.614	0.03	128.134	0.972736	844.602
0.614	0.032	125.198	0.9709	845.702
0.614	0.034	122.314	0.969334	847.02
0.614	0.036	119.821	0.96757	847.749
0.614	0.038	117.387	0.965348	847.961
0.614	0.04	115.148	0.963822	848.674
0.614	0.042	112.843	0.961914	849.071
0.614	0.044	110.648	0.959932	849.284
0.614	0.046	108.778	0.95796	849.182
0.614	0.048	106.833	0.956292	849.459
0.614	0.05	104.769	0.95478	850.011
0.614	0.052	102.855	0.952204	849.349
0.614	0.054	101.259	0.951128	849.869
0.614	0.056	99.4307	0.948688	849.257
0.614	0.058	97.6376	0.947216	849.578
0.614	0.06	96.0555	0.945452	849.396
0.614	0.062	94.5498	0.943866	849.316
0.614	0.064	93.1035	0.942124	849.02
0.614	0.066	91.5598	0.940014	848.454
0.614	0.068	90.2265	0.938428	848.202
0.614	0.07	88.8453	0.936408	847.563
0.614	0.072	87.3848	0.933942	846.557
0.614	0.074	85.9375	0.932996	847.058
0.614	0.076	84.5043	0.930416	845.912
0.614	0.078	83.5265	0.92872	845.193
0.614	0.08	82.3338	0.92731	844.976
0.614	0.082	80.9937	0.92536	844.366
0.614	0.084	79.7779	0.923834	844.056
0.614	0.086	78.778	0.92187	843.092
0.614	0.088	77.5209	0.920156	842.635
0.614	0.09	76.3995	0.91767	841.27
0.614	0.092	75.392	0.916396	841.004
0.614	0.094	74.2542	0.914368	840.114
0.614	0.096	73.1421	0.911856	838.714
0.614	0.098	72.1741	0.91087	838.696
0.614	0.1	71.1327	0.908574	837.441
0.614	0.102	70.1479	0.906624	836.476
0.614	0.104	69.1933	0.904836	835.643
0.614	0.106	68.1795	0.903072	834.892
0.614	0.108	67.1806	0.90123	834.049
0.614	0.11	66.2595	0.899336	833.077
0.614	0.112	65.239	0.89748	832.241
0.614	0.114	64.6348	0.896156	831.521
0.614	0.116	63.4888	0.89384	830.351
0.614	0.118	62.681	0.892212	829.531
0.614	0.12	61.9415	0.890862	828.92
0.614	0.122	60.9052	0.88825	827.345
0.614	0.124	60.3156	0.886452	826.136
0.614	0.126	59.4423	0.884592	825.15
0.614	0.128	58.5039	0.882886	824.382
0.614	0.13	57.8605	0.880334	822.473
0.614	0.132	56.855	0.87835	821.495
0.614	0.134	56.1788	0.878176	821.997
0.614	0.136	55.4964	0.876136	820.64
0.614	0.138	54.6216	0.873784	819.162
0.614	0.14	53.7502	0.871152	817.402
0.614	0.142	53.2804	0.869876	816.596
0.614	0.144	52.4424	0.866882	814.44
0.614	0.146	51.6802	0.865344	813.664
0.614	0.148	51.1032	0.863944	812.841
0.614	0.15	50.5073	0.86261	812.103
0.614	0.152	49.7529	0.860258	810.505
0.614	0.154	48.8688	0.85866	809.791
0.614	0.156	48.3604	0.857266	808.906
0.614	0.158	47.7166	0.855808	808.091
0.614	0.16	46.8715	0.852956	806.085
0.614	0.162	46.5169	0.85152	805.003
0.614	0.164	45.8061	0.85037	804.564
0.614	0.166	45.1889	0.847832	802.643
0.614	0.168	44.4115	0.845364	800.952
0.614	0.17	44.0009	0.844608	800.607
0.614	0.172	43.2675	0.841374	798.106
0.614	0.174	42.6895	0.840072	797.383
0.614	0.176	42.1493	0.839674	797.525
0.614	0.178	41.5463	0.83647	794.924
0.614	0.18	40.9044	0.83509	794.186
0.614	0.182	40.1458	0.832268	792.122
0.614	0.184	40.0681	0.83098	790.912
0.614	0.186	39.3711	0.829026	789.655
0.614	0.188	38.8458	0.827528	788.682
0.614	0.19	38.0796	0.824628	786.548
0.614	0.192	37.7699	0.824714	786.944
0.614	0.194	37.1906	0.821416	784.225
0.614	0.196	36.6089	0.819916	783.307
0.614	0.198	35.997	0.817266	781.269
0.614	0.2	35.657	0.816634	780.977
0.614	0.202	35.0675	0.81396	778.892
0.614	0.204	34.5804	0.812166	777.586
0.614	0.206	34.0182	0.809046	775.028
0.614	0.208	33.6623	0.808996	775.334
0.614	0.21	33.0966	0.8063	773.203
0.614	0.212	32.6121	0.8039	771.288
0.614	0.214	31.9916	0.800758	768.766
0.614	0.216	31.5664	0.799548	767.982
0.614	0.218	31.1656	0.798726	767.56
0.614	0.22	30.7838	0.797104	766.32
0.614	0.222	30.3134	0.794696	764.383
0.614	0.224	29.8231	0.793378	763.555
0.614	0.226	29.4456	0.79113	761.684
0.614	0.228	28.9723	0.7893	760.328
0.614	0.23	28.6321	0.787368	758.736
0.614	0.232	28.1642	0.785188	757.024
0.614	0.234	27.7758	0.78383	756.054
0.614	0.236	27.277	0.783418	756.141
0.614	0.238	26.8461	0.780692	753.846
0.614	0.24	26.4123	0.777826	751.414
0.614	0.242	25.7778	0.775728	749.95
0.614	0.244	25.7465	0.774882	749.135
0.614	0.246	25.2127	0.772258	747.045
0.614	0.248	24.8835	0.770828	745.945
0.614	0.25	24.446	0.769336	744.89
0.614	0.252	23.8414	0.764164	740.323
0.614	0.254	23.7471	0.765544	741.797
0.614	0.256	23.2999	0.762668	739.368
0.614	0.258	23.0242	0.761166	738.142
0.614	0.26	22.6283	0.758538	735.91
0.614	0.262	22.2553	0.757928	735.673
0.614	0.264	21.6661	0.754624	732.958
0.614	0.266	21.2747	0.751928	730.653
0.614	0.268	20.9528	0.750898	729.945
0.614	0.27	20.6958	0.748184	727.488
0.614	0.272	20.2816	0.747876	727.594
0.614	0.274	20.2428	0.746378	726.135
0.614	0.276	19.5296	0.741922	722.392
0.614	0.278	19.3432	0.74166	722.317
0.614	0.28	18.9333	0.738604	719.671
0.614	0.282	18.564	0.736982	718.418
0.614	0.284	18.5357	0.736748	718.212
0.614	0.286	18.0667	0.734744	716.677
0.614	0.288	17.8296	0.733076	715.246
0.614	0.29	17.5487	0.731512	713.963
0.614	0.292	17.3017	0.728912	711.61
0.614	0.294	16.8792	0.7273	710.421
0.614	0.296	16.5273	0.724954	708.427
0.614	0.298	16.3365	0.723168	706.831
0.614	0.3	16.2236	0.721752	705.528
0.616	0.002	229.776	0.998152	768.376
0.616	0.004	203.619	0.996452	792.833
0.616	0.006	188.215	0.994658	806.443
0.616	0.008	176.996	0.99266	815.664
0.616	0.01	168.753	0.991056	822.303
0.616	0.012	161.104	0.989216	828.112
0.616	0.014	154.907	0.98728	832.373
0.616	0.016	149.645	0.985712	836.067
0.616	0.018	144.981	0.983774	838.793
0.616	0.02	140.595	0.981872	841.277
0.616	0.022	136.604	0.980166	843.562
0.616	0.024	133.044	0.978684	845.64
0.616	0.026	129.643	0.976244	846.601
0.616	0.028	126.576	0.974588	848.012
0.616	0.03	123.66	0.972854	849.194
0.616	0.032	120.706	0.971034	850.328
0.616	0.034	118.21	0.968936	850.726
0.616	0.036	115.71	0.967236	851.526
0.616	0.038	113.24	0.965738	852.498
0.616	0.04	111.09	0.963696	852.606
0.616	0.042	108.809	0.962236	853.427
0.616	0.044	106.852	0.960314	853.462
0.616	0.046	104.942	0.958238	853.296
0.616	0.048	103.018	0.957038	854.02
0.616	0.05	101.221	0.954772	853.551
0.616	0.052	99.5928	0.95268	853.087
0.616	0.054	97.6902	0.951132	853.442
0.616	0.056	96.0414	0.949032	852.991
0.616	0.058	94.3575	0.947326	852.969
0.616	0.06	92.9195	0.94545	852.53
0.616	0.062	91.3966	0.94365	852.253
0.616	0.064	89.9802	0.942254	852.274
0.616	0.066	88.6979	0.94067	851.972
0.616	0.068	87.0408	0.938076	851.035
0.616	0.07	85.5914	0.936638	851.047
0.616	0.072	84.3652	0.934898	850.533
0.616	0.074	83.0834	0.93316	850.077
0.616	0.076	81.8079	0.930942	849.134
0.616	0.078	80.5752	0.929004	848.429
0.616	0.08	79.3406	0.926972	847.631
0.616	0.082	78.3821	0.925892	847.51
0.616	0.084	77.1248	0.92436	847.235
0.616	0.086	75.9456	0.921948	846.002
0.616	0.088	74.9158	0.919822	844.906
0.616	0.09	73.8146	0.918932	845.117
0.616	0.092	72.7424	0.91597	843.228
0.616	0.094	71.6967	0.914132	842.435
0.616	0.096	70.6507	0.91218	841.529
0.616	0.098	69.9421	0.910628	840.686
0.616	0.1	68.7665	0.909112	840.346
0.616	0.102	67.8027	0.907948	840.145
0.616	0.104	66.9266	0.90525	838.323
0.616	0.106	65.8161	0.903524	837.708
0.616	0.108	64.9106	0.902052	837.141
0.616	0.11	64.0191	0.899374	835.355
0.616	0.112	63.1408	0.898104	834.963
0.616	0.114	62.2353	0.895884	833.649
0.616	0.116	61.4953	0.892926	831.431
0.616	0.118	60.6546	0.892582	831.927
0.616	0.12	59.5866	0.890048	830.461
0.616	0.122	59.0346	0.888936	829.901
0.616	0.124	58.1296	0.88671	828.58
0.616	0.126	57.3616	0.885344	827.982
0.616	0.128	56.5628	0.882756	826.193
0.616	0.13	55.8657	0.881374	825.508
0.616	0.132	55.1053	0.879598	824.493
0.616	0.134	54.3576	0.877748	823.39
0.616	0.136	53.5346	0.875296	821.761
0.616	0.138	52.9873	0.87343	820.443
0.616	0.14	52.2082	0.87209	819.882
0.616	0.142	51.2689	0.8705	819.231
0.616	0.144	50.7701	0.868088	817.318
0.616	0.146	50.0686	0.866338	816.269
0.616	0.148	49.4164	0.864558	815.142
0.616	0.15	48.738	0.862738	814
0.616	0.152	48.0234	0.861336	813.313
0.616	0.154	47.4554	0.858388	810.933
0.616	0.156	46.6875	0.85702	810.333
0.616	0.158	46.0662	0.855062	808.996
0.616	0.16	45.5151	0.853818	808.303
0.616	0.162	44.7623	0.85098	806.218
0.616	0.164	44.1228	0.849238	805.115
0.616	0.166	43.7942	0.847624	803.83
0.616	0.168	42.9597	0.84511	802.15
0.616	0.17	42.259	0.843444	801.185
0.616	0.172	41.8427	0.841416	799.573
0.616	0.174	41.3105	0.839516	798.206
0.616	0.176	40.6033	0.837396	796.793
0.616	0.178	40.0951	0.835212	795.117
0.616	0.18	39.6783	0.835618	795.94
0.616	0.182	39.0225	0.83291	793.887
0.616	0.184	38.5356	0.830768	792.232
0.616	0.186	37.9201	0.828672	790.752
0.616	0.188	37.5332	0.826838	789.305
0.616	0.19	37.0911	0.82577	788.679
0.616	0.192	36.3935	0.823466	787.073
0.616	0.194	35.8827	0.82154	785.657
0.616	0.196	35.4924	0.821052	785.56
0.616	0.198	34.8233	0.816856	782.033
0.616	0.2	34.2012	0.815196	780.995
0.616	0.202	33.74	0.813836	780.096
0.616	0.204	33.4379	0.8109	777.462
0.616	0.206	32.9042	0.810222	777.318
0.616	0.208	32.2906	0.809062	776.771
0.616	0.21	31.9239	0.806346	774.422
0.616	0.212	31.5401	0.803998	772.458
0.616	0.214	31.2264	0.80351	772.284
0.616	0.216	30.6195	0.80051	769.89
0.616	0.218	30.3013	0.799444	769.143
0.616	0.22	29.6403	0.797218	767.578
0.616	0.222	29.467	0.795972	766.505
0.616	0.224	28.9619	0.79419	765.228
0.616	0.226	28.403	0.791636	763.233
0.616	0.228	27.8902	0.788204	760.314
0.616	0.23	27.6537	0.787154	759.5
0.616	0.232	27.4874	0.786752	759.265
0.616	0.234	26.8742	0.784626	757.752
0.616	0.236	26.3445	0.781138	754.794
0.616	0.238	25.8102	0.778112	752.302
0.616	0.24	25.5798	0.778806	753.226
0.616	0.242	25.4254	0.777872	752.447
0.616	0.244	24.8394	0.774986	750.147
0.616	0.246	24.3193	0.772178	747.859
0.616	0.248	23.8004	0.768852	745.052
0.616	0.25	23.6678	0.769592	745.924
0.616	0.252	23.4796	0.767956	744.476
0.616	0.254	22.93	0.765688	742.758
0.616	0.256	22.4411	0.76254	740.099
0.616	0.258	22.2197	0.7613	739.08
0.616	0.26	21.9136	0.758628	736.714
0.616	0.262	21.4017	0.756482	735.08
0.616	0.264	20.8929	0.754108	733.215
0.616	0.266	20.6625	0.75261	731.948
0.616	0.268	20.2161	0.751208	730.992
0.616	0.27	20.1597	0.749648	729.488
0.616	0.272	19.6673	0.74746	727.793
0.616	0.274	19.3226	0.745618	726.295
0.616	0.276	19.0994	0.7441	725.001
0.616	0.278	18.597	0.740508	721.911
0.616	0.28	18.46	0.741512	723.052
0.616	0.282	18.3606	0.739948	721.587
0.616	0.284	17.8706	0.737722	719.851
0.616	0.286	17.405	0.733636	716.231
0.616	0.288	17.3101	0.732848	715.538
0.616	0.29	16.8885	0.730022	713.134
0.616	0.292	16.7677	0.730678	713.91
0.616	0.294	16.3997	0.726486	710.086
0.616	0.296	16.2764	0.727176	710.9
0.616	0.298	15.8747	0.72321	707.335
0.616	0.3	15.7738	0.724226	708.452
0.618	0.002	222.043	0.998264	776.221
0.618	0.004	196.64	0.996378	799.738
0.618	0.006	182.049	0.994496	812.447
0.618	0.008	171.354	0.992708	821.354
0.618	0.01	162.678	0.99091	828.232
0.618	0.012	155.779	0.989254	833.475
0.618	0.014	149.909	0.987268	837.359
0.618	0.016	144.607	0.985496	840.889
0.618	0.018	139.995	0.983582	843.587
0.618	0.02	135.758	0.981814	846.056
0.618	0.022	132.079	0.980128	848.049
0.618	0.024	128.457	0.978664	850.207
0.618	0.026	125.421	0.976664	851.243
0.618	0.028	122.294	0.974704	852.41
0.618	0.03	119.359	0.972924	853.565
0.618	0.032	116.593	0.971508	854.915
0.618	0.034	114.172	0.969226	855.054
0.618	0.036	111.925	0.967548	855.623
0.618	0.038	109.437	0.966208	856.771
0.618	0.04	107.33	0.963444	856.114
0.618	0.042	105.176	0.96202	856.844
0.618	0.044	103.323	0.959604	856.281
0.618	0.046	101.324	0.958216	856.892
0.618	0.048	99.497	0.95682	857.323
0.618	0.05	97.8042	0.954768	856.964
0.618	0.052	96.1322	0.952998	856.866
0.618	0.054	94.3767	0.950904	856.527
0.618	0.056	92.8587	0.948744	855.885
0.618	0.058	91.4436	0.94774	856.296
0.618	0.06	89.7197	0.945462	855.742
0.618	0.062	88.2347	0.943822	855.587
0.618	0.064	86.8666	0.941828	854.961
0.618	0.066	85.6207	0.940156	854.535
0.618	0.068	84.1817	0.938478	854.296
0.618	0.07	82.9048	0.936822	853.917
0.618	0.072	81.6466	0.934226	852.579
0.618	0.074	80.2967	0.93346	853.163
0.618	0.076	79.2959	0.931174	851.878
0.618	0.078	77.9454	0.928706	850.761
0.618	0.08	76.7385	0.927204	850.466
0.618	0.082	75.4104	0.925604	850.194
0.618	0.084	74.4596	0.9242	849.74
0.618	0.086	73.5287	0.921648	848.119
0.618	0.088	72.3528	0.920208	847.855
0.618	0.09	71.3402	0.918252	846.912
0.618	0.092	70.293	0.916166	845.873
0.618	0.094	69.3992	0.91401	844.611
0.618	0.096	68.3848	0.913132	844.747
0.618	0.098	67.244	0.910842	843.598
0.618	0.1	66.3989	0.9095	843.101
0.618	0.102	65.4784	0.906744	841.266
0.618	0.104	64.4749	0.90489	840.415
0.618	0.106	63.8693	0.903512	839.643
0.618	0.108	62.8818	0.901684	838.802
0.618	0.11	61.8715	0.89979	837.918
0.618	0.112	61.104	0.897788	836.684
0.618	0.114	60.2746	0.896034	835.759
0.618	0.116	59.3622	0.893974	834.612
0.618	0.118	58.7188	0.892154	833.435
0.618	0.12	57.7698	0.890412	832.642
0.618	0.122	56.9463	0.888516	831.57
0.618	0.124	56.2622	0.887118	830.856
0.618	0.126	55.6935	0.886278	830.584
0.618	0.128	54.6481	0.883024	828.376
0.618	0.13	53.9468	0.882286	828.339
0.618	0.132	53.3073	0.880034	826.727
0.618	0.134	52.5904	0.878	825.41
0.618	0.136	51.7474	0.875068	823.321
0.618	0.138	50.9491	0.873176	822.227
0.618	0.14	50.4133	0.87146	821.047
0.618	0.142	49.8131	0.871212	821.399
0.618	0.144	49.0574	0.868966	819.909
0.618	0.146	48.4636	0.866282	817.818
0.618	0.148	47.7803	0.864332	816.552
0.618	0.15	46.9328	0.862722	815.789
0.618	0.152	46.4787	0.860192	813.713
0.618	0.154	45.7785	0.859292	813.513
0.618	0.156	45.2067	0.85833	813.123
0.618	0.158	44.6891	0.854564	809.875
0.618	0.16	43.9284	0.853272	809.344
0.618	0.162	43.4409	0.851516	808.075
0.618	0.164	42.8268	0.850216	807.389
0.618	0.166	42.1469	0.847946	805.799
0.618	0.168	41.6164	0.8456	803.984
0.618	0.17	41.0483	0.843852	802.804
0.618	0.172	40.4224	0.843764	803.342
0.618	0.174	39.8625	0.841016	801.154
0.618	0.176	39.3538	0.83903	799.676
0.618	0.178	39.044	0.836268	797.224
0.618	0.18	38.2759	0.83419	795.914
0.618	0.182	37.7443	0.832402	794.658
0.618	0.184	37.2984	0.8315	794.202
0.618	0.186	36.821	0.829744	792.923
0.618	0.188	36.252	0.827742	791.49
0.618	0.19	35.7629	0.825474	789.711
0.618	0.192	35.1711	0.82409	788.919
0.618	0.194	34.715	0.821182	786.467
0.618	0.196	34.1405	0.820382	786.241
0.618	0.198	33.7167	0.817542	783.825
0.618	0.2	33.2409	0.815786	782.545
0.618	0.202	32.9379	0.815152	782.214
0.618	0.204	32.2086	0.81231	780.101
0.618	0.206	31.7578	0.809474	777.716
0.618	0.208	31.3492	0.808866	777.517
0.618	0.21	31.146	0.80754	776.394
0.618	0.212	30.6986	0.806682	775.983
0.618	0.214	30.1011	0.80378	773.679
0.618	0.216	29.6343	0.800754	771.12
0.618	0.218	29.4601	0.799156	769.696
0.618	0.22	28.7895	0.7971	768.31
0.618	0.222	28.4849	0.796708	768.223
0.618	0.224	27.8232	0.793528	765.705
0.618	0.226	27.5611	0.79114	763.579
0.618	0.228	27.3014	0.79014	762.839
0.618	0.23	26.6097	0.788542	761.932
0.618	0.232	26.415	0.786444	760.029
0.618	0.234	25.758	0.782734	756.976
0.618	0.236	25.5444	0.782522	756.978
0.618	0.238	25.2821	0.781678	756.396
0.618	0.24	24.8291	0.779832	755.003
0.618	0.242	24.3592	0.776474	752.115
0.618	0.244	23.8371	0.774242	750.405
0.618	0.246	23.5421	0.772334	748.792
0.618	0.248	23.3511	0.770462	747.111
0.618	0.25	22.8853	0.76897	746.085
0.618	0.252	22.4815	0.766034	743.553
0.618	0.254	22.2397	0.765246	743.006
0.618	0.256	21.87	0.763058	741.188
0.618	0.258	21.3921	0.760978	739.586
0.618	0.26	21.1071	0.759494	738.387
0.618	0.262	20.4823	0.756898	736.416
0.618	0.264	20.3272	0.754982	734.655
0.618	0.266	20.1759	0.754784	734.608
0.618	0.268	19.967	0.752224	732.257
0.618	0.27	19.3545	0.749496	730.141
0.618	0.272	18.9965	0.747702	728.705
0.618	0.274	18.6702	0.744318	725.648
0.618	0.276	18.4701	0.744572	726.102
0.618	0.278	18.3238	0.743894	725.57
0.618	0.28	17.8638	0.740574	722.71
0.618	0.282	17.6141	0.739704	722.09
0.618	0.284	17.3531	0.737872	720.519
0.618	0.286	16.8827	0.73397	717.087
0.618	0.288	16.7999	0.734188	717.388
0.618	0.29	16.6445	0.732912	716.267
0.618	0.292	16.2547	0.730662	714.407
0.618	0.294	15.969	0.728398	712.429
0.618	0.296	15.7871	0.727612	711.825
0.618	0.298	15.2878	0.723788	708.5
0.618	0.3	14.6967	0.7199	705.203
0.62	0.002	214.767	0.99819	783.423
0.62	0.004	190.359	0.996372	806.013
0.62	0.006	175.496	0.994434	818.938
0.62	0.008	165.179	0.992872	827.693
0.62	0.01	157.737	0.99109	833.353
0.62	0.012	150.534	0.989352	838.818
0.62	0.014	144.613	0.987544	842.931
0.62	0.016	139.844	0.985572	845.728
0.62	0.018	135.518	0.983918	848.4
0.62	0.02	131.19	0.981996	850.806
0.62	0.022	127.625	0.980278	852.653
0.62	0.024	124.116	0.977994	853.878
0.62	0.026	121.039	0.97641	855.371
0.62	0.028	118.117	0.974834	856.717
0.62	0.03	115.398	0.972722	857.324
0.62	0.032	112.912	0.971126	858.214
0.62	0.034	110.393	0.969286	858.893
0.62	0.036	108.186	0.967956	859.77
0.62	0.038	106.052	0.96543	859.378
0.62	0.04	103.781	0.963836	860.055
0.62	0.042	101.798	0.962088	860.29
0.62	0.044	99.8849	0.960204	860.319
0.62	0.046	97.943	0.95826	860.317
0.62	0.048	96.2963	0.956768	860.472
0.62	0.05	94.4889	0.954532	860.043
0.62	0.052	92.8625	0.95267	859.807
0.62	0.054	91.2554	0.950844	859.589
0.62	0.056	89.7203	0.948808	859.088
0.62	0.058	88.1158	0.947798	859.682
0.62	0.06	86.633	0.946004	859.371
0.62	0.062	85.495	0.94419	858.695
0.62	0.064	84.11	0.941984	857.874
0.62	0.066	82.7053	0.94091	858.205
0.62	0.068	81.4056	0.938046	856.64
0.62	0.07	80.1154	0.936144	856.029
0.62	0.072	78.8348	0.934578	855.743
0.62	0.074	77.6474	0.933078	855.431
0.62	0.076	76.3825	0.93138	854.998
0.62	0.078	75.4904	0.929066	853.576
0.62	0.08	74.4793	0.927354	852.875
0.62	0.082	73.1449	0.925696	852.551
0.62	0.084	72.1864	0.92397	851.784
0.62	0.086	71.1147	0.92254	851.425
0.62	0.088	70.1974	0.920682	850.485
0.62	0.09	68.8546	0.918004	849.149
0.62	0.092	67.9522	0.91659	848.638
0.62	0.094	67.0687	0.914582	847.513
0.62	0.096	66.2309	0.912942	846.711
0.62	0.098	65.1556	0.911042	845.886
0.62	0.1	64.2848	0.90886	844.575
0.62	0.102	63.4647	0.907498	844.033
0.62	0.104	62.4322	0.905208	842.776
0.62	0.106	61.7482	0.903476	841.728
0.62	0.108	60.7565	0.902028	841.271
0.62	0.11	59.9562	0.89892	838.964
0.62	0.112	59.45	0.897862	838.412
0.62	0.114	58.2625	0.896924	838.662
0.62	0.116	57.4448	0.89417	836.725
0.62	0.118	56.8371	0.892884	836.047
0.62	0.12	55.8646	0.89076	834.895
0.62	0.122	55.2704	0.889628	834.358
0.62	0.124	54.3901	0.887408	833.018
0.62	0.126	53.7293	0.885822	832.093
0.62	0.128	52.861	0.882922	830.061
0.62	0.13	52.1284	0.881702	829.574
0.62	0.132	51.2652	0.880164	828.899
0.62	0.134	50.7364	0.877644	826.908
0.62	0.136	50.1962	0.876754	826.558
0.62	0.138	49.5243	0.87523	825.706
0.62	0.14	48.8021	0.872568	823.766
0.62	0.142	48.2109	0.871072	822.861
0.62	0.144	47.4202	0.868868	821.448
0.62	0.146	47.0044	0.86548	818.476
0.62	0.148	46.1882	0.864134	817.946
0.62	0.15	45.5093	0.863106	817.597
0.62	0.152	44.9735	0.862182	817.208
0.62	0.154	44.4054	0.858716	814.311
0.62	0.156	43.663	0.85734	813.677
0.62	0.158	43.1673	0.854954	811.787
0.62	0.16	42.5002	0.85358	811.08
0.62	0.162	42.0009	0.850152	808.151
0.62	0.164	41.3518	0.84881	807.458
0.62	0.166	40.8963	0.847566	806.67
0.62	0.168	40.1626	0.846498	806.335
0.62	0.17	39.7781	0.845376	805.598
0.62	0.172	39.0958	0.841826	802.73
0.62	0.174	38.8067	0.841762	802.955
0.62	0.176	38.2581	0.83957	801.312
0.62	0.178	37.6572	0.836584	798.927
0.62	0.18	37.1934	0.835092	797.899
0.62	0.182	36.7035	0.833582	796.879
0.62	0.184	35.9927	0.830702	794.709
0.62	0.186	35.583	0.829346	793.763
0.62	0.188	35.2993	0.827456	792.157
0.62	0.19	34.6139	0.824724	790.11
0.62	0.192	34.0593	0.822998	788.939
0.62	0.194	33.4322	0.821336	787.904
0.62	0.196	33.0977	0.819572	786.474
0.62	0.198	32.7064	0.81746	784.754
0.62	0.2	32.0697	0.815286	783.216
0.62	0.202	31.7532	0.814056	782.303
0.62	0.204	31.2838	0.811598	780.314
0.62	0.206	30.9019	0.810334	779.432
0.62	0.208	30.6204	0.809652	779.032
0.62	0.21	29.9392	0.807708	777.769
0.62	0.212	29.6458	0.805936	776.29
0.62	0.214	29.295	0.803154	773.859
0.62	0.216	28.6425	0.80069	772.047
0.62	0.218	28.4495	0.80016	771.711
0.62	0.22	27.7554	0.797148	769.393
0.62	0.222	27.5128	0.795276	767.763
0.62	0.224	27.1979	0.794696	767.498
0.62	0.226	26.6342	0.790354	763.72
0.62	0.228	26.3085	0.789598	763.29
0.62	0.23	25.6804	0.78698	761.3
0.62	0.232	25.4013	0.786428	761.027
0.62	0.234	25.1752	0.784476	759.301
0.62	0.236	24.8515	0.783234	758.382
0.62	0.238	24.2038	0.77972	755.516
0.62	0.24	23.934	0.778596	754.662
0.62	0.242	23.3981	0.776324	752.926
0.62	0.244	23.372	0.774852	751.48
0.62	0.246	23.0949	0.773466	750.371
0.62	0.248	22.5171	0.771072	748.555
0.62	0.25	22.3309	0.770898	748.567
0.62	0.252	21.8103	0.766908	745.098
0.62	0.254	21.5965	0.766512	744.916
0.62	0.256	21.0098	0.76353	742.52
0.62	0.258	20.661	0.76034	739.679
0.62	0.26	20.3051	0.759664	739.359
0.62	0.262	20.1847	0.759458	739.273
0.62	0.264	19.9872	0.757552	737.565
0.62	0.266	19.3056	0.753874	734.568
0.62	0.268	19.2196	0.751574	732.354
0.62	0.27	18.7951	0.750006	731.211
0.62	0.272	18.3847	0.74789	729.505
0.62	0.274	18.4079	0.746702	728.294
0.62	0.276	18.2054	0.747024	728.819
0.62	0.278	17.6088	0.74253	724.921
0.62	0.28	17.47	0.74253	725.06
0.62	0.282	16.8707	0.737958	721.087
0.62	0.284	16.6783	0.73692	720.242
0.62	0.286	16.7024	0.736844	720.142
0.62	0.288	16.5459	0.73624	719.694
0.62	0.29	15.9751	0.731818	715.843
0.62	0.292	15.8483	0.730482	714.634
0.62	0.294	15.4049	0.728924	713.519
0.62	0.296	15.0831	0.726064	710.981
0.62	0.298	14.563	0.72231	707.747
0.62	0.3	14.48	0.721368	706.888
0.622	0.002	207.222	0.99819	790.968
0.622	0.004	183.932	0.996402	812.47
0.622	0.006	170.086	0.994638	824.552
0.622	0.008	159.795	0.992738	832.943
0.622	0.01	152.059	0.991156	839.097
0.622	0.012	145.667	0.98925	843.583
0.622	0.014	140.004	0.987414	847.41
0.622	0.016	135.166	0.985782	850.616
0.622	0.018	130.825	0.983616	852.791
0.622	0.02	126.98	0.981868	854.888
0.622	0.022	123.66	0.980128	856.468
0.622	0.024	120.185	0.978536	858.351
0.622	0.026	117.23	0.976704	859.474
0.622	0.028	114.406	0.97448	860.074
0.622	0.03	111.545	0.9728	861.255
0.622	0.032	108.952	0.971642	862.69
0.622	0.034	106.722	0.969318	862.596
0.622	0.036	104.607	0.967634	863.027
0.622	0.038	102.487	0.965982	863.495
0.622	0.04	100.424	0.964124	863.7
0.622	0.042	98.4821	0.962028	863.546
0.622	0.044	96.4898	0.960492	864.002
0.622	0.046	94.675	0.958596	863.921
0.622	0.048	93.0601	0.957068	864.008
0.622	0.05	91.4847	0.955056	863.571
0.622	0.052	89.9802	0.953146	863.166
0.622	0.054	88.4968	0.951074	862.577
0.622	0.056	86.9016	0.949626	862.724
0.622	0.058	85.386	0.947846	862.46
0.622	0.06	84.0319	0.945948	861.916
0.622	0.062	82.5777	0.944124	861.546
0.622	0.064	81.3163	0.942194	860.878
0.622	0.066	80.0821	0.939882	859.8
0.622	0.068	78.7861	0.938782	859.996
0.622	0.07	77.5364	0.936574	859.038
0.622	0.072	76.1939	0.934524	858.33
0.622	0.074	75.3026	0.932836	857.533
0.622	0.076	73.9271	0.93161	857.683
0.622	0.078	72.7513	0.929952	857.201
0.622	0.08	71.8146	0.927544	855.729
0.622	0.082	71.0261	0.92535	854.324
0.622	0.084	69.9435	0.924134	854.19
0.622	0.086	68.8518	0.922218	853.366
0.622	0.088	67.821	0.92002	852.199
0.622	0.09	66.7906	0.919358	852.567
0.622	0.092	65.9531	0.916478	850.525
0.622	0.094	64.9095	0.914196	849.287
0.622	0.096	63.9426	0.912838	848.895
0.622	0.098	63.1295	0.91105	847.921
0.622	0.1	62.3096	0.908928	846.618
0.622	0.102	61.4051	0.907496	846.091
0.622	0.104	60.298	0.905152	844.854
0.622	0.106	59.6935	0.90391	844.217
0.622	0.108	59.0061	0.901864	842.858
0.622	0.11	57.8848	0.900172	842.287
0.622	0.112	57.1838	0.898006	840.822
0.622	0.114	56.3886	0.897012	840.623
0.622	0.116	55.5428	0.894722	839.179
0.622	0.118	54.8195	0.893068	838.249
0.622	0.12	54.1591	0.891274	837.115
0.622	0.122	53.5098	0.888654	835.144
0.622	0.124	52.6937	0.886458	833.764
0.622	0.126	51.8066	0.885266	833.459
0.622	0.128	51.3227	0.883468	832.145
0.622	0.13	50.4293	0.881158	830.729
0.622	0.132	49.8239	0.879086	829.262
0.622	0.134	49.3341	0.878942	829.608
0.622	0.136	48.5361	0.875808	827.272
0.622	0.138	48.0133	0.875026	827.013
0.622	0.14	47.2983	0.873548	826.25
0.622	0.142	46.6653	0.87049	823.825
0.622	0.144	46.0081	0.868876	822.868
0.622	0.146	45.3427	0.866708	821.365
0.622	0.148	44.6474	0.864954	820.307
0.622	0.15	44.2598	0.863292	819.032
0.622	0.152	43.4061	0.86074	817.334
0.622	0.154	42.9765	0.859156	816.179
0.622	0.156	42.2801	0.856404	814.124
0.622	0.158	41.9144	0.856012	814.098
0.622	0.16	41.2737	0.853594	812.32
0.622	0.162	40.6825	0.8522	811.518
0.622	0.164	40.0724	0.850392	810.32
0.622	0.166	39.5889	0.84894	809.351
0.622	0.168	39.0759	0.846646	807.57
0.622	0.17	38.6561	0.845594	806.938
0.622	0.172	38.0552	0.842844	804.789
0.622	0.174	37.6015	0.841542	803.941
0.622	0.176	37.154	0.840226	803.072
0.622	0.178	36.4962	0.838234	801.738
0.622	0.18	36.0523	0.83542	799.368
0.622	0.182	35.5455	0.832874	797.328
0.622	0.184	35.1349	0.832588	797.453
0.622	0.186	34.5918	0.829742	795.15
0.622	0.188	33.9775	0.827124	793.147
0.622	0.19	33.428	0.826058	792.63
0.622	0.192	32.8372	0.822322	789.485
0.622	0.194	32.5585	0.823238	790.68
0.622	0.196	31.9955	0.819498	787.502
0.622	0.198	31.7185	0.818476	786.758
0.622	0.2	31.2987	0.817034	785.735
0.622	0.202	30.7215	0.814644	783.922
0.622	0.204	30.4214	0.812542	782.121
0.622	0.206	29.9628	0.810204	780.241
0.622	0.208	29.5854	0.80899	779.405
0.622	0.21	29.2533	0.808418	779.165
0.622	0.212	28.79	0.805074	776.284
0.622	0.214	28.1024	0.803524	775.422
0.622	0.216	27.8163	0.801538	773.722
0.622	0.218	27.4109	0.799506	772.095
0.622	0.22	27.0436	0.798684	771.64
0.622	0.222	26.6692	0.796392	769.723
0.622	0.224	26.3194	0.793848	767.529
0.622	0.226	25.801	0.79156	765.759
0.622	0.228	25.286	0.789286	764
0.622	0.23	25.2481	0.789376	764.128
0.622	0.232	24.7656	0.786866	762.1
0.622	0.234	24.2611	0.784174	759.913
0.622	0.236	23.8857	0.782042	758.156
0.622	0.238	23.4917	0.781826	758.334
0.622	0.24	23.2302	0.778674	755.444
0.622	0.242	22.911	0.77773	754.819
0.622	0.244	22.6578	0.775354	752.696
0.622	0.246	22.2658	0.773748	751.482
0.622	0.248	21.7953	0.770092	748.297
0.622	0.25	21.4594	0.77043	748.971
0.622	0.252	21.0893	0.766702	745.613
0.622	0.254	20.5888	0.764092	743.503
0.622	0.256	20.4571	0.763878	743.421
0.622	0.258	20.1731	0.761672	741.499
0.622	0.26	19.8866	0.76167	741.783
0.622	0.262	19.6354	0.759198	739.563
0.622	0.264	19.2325	0.756574	737.342
0.622	0.266	18.7141	0.75334	734.626
0.622	0.268	18.6076	0.752744	734.136
0.622	0.27	18.3448	0.750752	732.407
0.622	0.272	18.1026	0.749622	731.519
0.622	0.274	17.8476	0.747942	730.094
0.622	0.276	17.4946	0.746722	729.227
0.622	0.278	16.9224	0.742898	725.976
0.622	0.28	16.8307	0.741362	724.531
0.622	0.282	16.6461	0.73902	722.374
0.622	0.284	16.3624	0.738386	722.024
0.622	0.286	16.2926	0.737836	721.543
0.622	0.288	15.8686	0.735816	719.947
0.622	0.29	15.4105	0.73145	716.039
0.622	0.292	15.2111	0.7301	714.889
0.622	0.294	15.0456	0.729196	714.15
0.622	0.296	14.5186	0.72531	710.791
0.622	0.298	14.1802	0.722734	708.554
0.622	0.3	14.1307	0.72277	708.639
0.624	0.002	200.752	0.998234	797.482
0.624	0.004	178.155	0.996468	818.313
0.624	0.006	164.617	0.994512	829.895
0.624	0.008	154.871	0.993	838.129
0.624	0.01	147.116	0.99092	843.804
0.624	0.012	140.914	0.989068	848.154
0.624	0.014	135.554	0.987504	851.95
0.624	0.016	130.931	0.985742	854.811
0.624	0.018	126.75	0.984072	857.322
0.624	0.02	122.981	0.982226	859.245
0.624	0.022	119.474	0.980472	860.998
0.624	0.024	116.307	0.978394	862.087
0.624	0.026	113.406	0.976678	863.272
0.624	0.028	110.503	0.974376	863.873
0.624	0.03	108.042	0.973028	864.986
0.624	0.032	105.674	0.97103	865.356
0.624	0.034	103.31	0.969292	865.982
0.624	0.036	101.113	0.967746	866.633
0.624	0.038	99.0803	0.965484	866.404
0.624	0.04	97.2942	0.964308	867.014
0.624	0.042	95.1782	0.961668	866.49
0.624	0.044	93.7844	0.960662	866.878
0.624	0.046	91.8126	0.959206	867.393
0.624	0.048	90.3703	0.956742	866.372
0.624	0.05	88.5867	0.955342	866.755
0.624	0.052	86.8915	0.953194	866.303
0.624	0.054	85.5061	0.951126	865.62
0.624	0.056	84.1747	0.949914	865.739
0.624	0.058	82.568	0.948032	865.464
0.624	0.06	81.1515	0.94675	865.598
0.624	0.062	79.9034	0.944396	864.493
0.624	0.064	78.5429	0.942394	863.851
0.624	0.066	77.5433	0.940046	862.503
0.624	0.068	76.0128	0.937926	861.913
0.624	0.07	74.8514	0.936234	861.383
0.624	0.072	73.7052	0.933726	860.021
0.624	0.074	72.6252	0.932428	859.803
0.624	0.076	71.6997	0.931522	859.822
0.624	0.078	70.6871	0.929908	859.221
0.624	0.08	69.7485	0.928052	858.304
0.624	0.082	68.9022	0.926058	857.156
0.624	0.084	67.6323	0.924124	856.492
0.624	0.086	66.4565	0.921198	854.742
0.624	0.088	65.3797	0.919796	854.416
0.624	0.09	64.6416	0.919018	854.376
0.624	0.092	63.8215	0.916916	853.094
0.624	0.094	62.7256	0.915422	852.696
0.624	0.096	61.7088	0.913186	851.477
0.624	0.098	61.3225	0.911832	850.509
0.624	0.1	60.3034	0.909022	848.719
0.624	0.102	59.2576	0.907658	848.4
0.624	0.104	58.6087	0.905062	846.453
0.624	0.106	57.9551	0.903524	845.569
0.624	0.108	56.8321	0.901676	844.844
0.624	0.11	56.1468	0.899946	843.799
0.624	0.112	55.5542	0.898824	843.27
0.624	0.114	54.3941	0.896134	841.74
0.624	0.116	54.1862	0.895224	841.038
0.624	0.118	53.0798	0.892592	839.512
0.624	0.12	52.2809	0.890816	838.535
0.624	0.122	51.8493	0.889264	837.415
0.624	0.124	50.6973	0.886562	835.865
0.624	0.126	50.5475	0.886268	835.72
0.624	0.128	49.4679	0.88396	834.492
0.624	0.13	49.0986	0.881778	832.679
0.624	0.132	48.2969	0.880244	831.947
0.624	0.134	47.5548	0.877646	830.091
0.624	0.136	47.1065	0.876354	829.248
0.624	0.138	46.1281	0.873056	826.928
0.624	0.14	46.0196	0.873644	827.624
0.624	0.142	44.8893	0.870172	825.283
0.624	0.144	44.7547	0.869482	824.727
0.624	0.146	43.6125	0.866164	822.552
0.624	0.148	43.6321	0.866418	822.786
0.624	0.15	42.4355	0.862958	820.523
0.624	0.152	42.3836	0.861966	819.582
0.624	0.154	41.3667	0.858438	817.071
0.624	0.156	41.2714	0.85901	817.739
0.624	0.158	40.1985	0.854746	814.548
0.624	0.16	40.0717	0.853468	813.396
0.624	0.162	39.1325	0.851714	812.582
0.624	0.164	38.9147	0.851472	812.557
0.624	0.166	38.3545	0.848924	810.569
0.624	0.168	37.8488	0.845136	807.287
0.624	0.17	37.4624	0.8449	807.438
0.624	0.172	36.6921	0.84241	805.718
0.624	0.174	36.6906	0.842274	805.583
0.624	0.176	35.4882	0.838362	802.874
0.624	0.178	35.5585	0.838044	802.485
0.624	0.18	34.6187	0.834872	800.253
0.624	0.182	34.4782	0.833498	799.02
0.624	0.184	33.9774	0.831912	797.935
0.624	0.186	33.1687	0.829008	795.839
0.624	0.188	33.1197	0.828406	795.286
0.624	0.19	32.1749	0.823652	791.477
0.624	0.192	32.1966	0.825534	793.337
0.624	0.194	31.6223	0.82212	790.498
0.624	0.196	30.99	0.820272	789.282
0.624	0.198	30.9941	0.820776	789.782
0.624	0.2	30.0185	0.816808	786.79
0.624	0.202	30.0243	0.815794	785.77
0.624	0.204	29.5426	0.813228	783.685
0.624	0.206	29.025	0.811422	782.397
0.624	0.208	28.9635	0.810782	781.819
0.624	0.21	27.8201	0.805376	777.556
0.624	0.212	27.7684	0.806684	778.916
0.624	0.214	27.7405	0.805338	777.598
0.624	0.216	26.8839	0.80165	774.766
0.624	0.218	26.8887	0.800494	773.605
0.624	0.22	25.8729	0.797234	771.361
0.624	0.222	25.6219	0.796144	770.522
0.624	0.224	25.5717	0.794604	769.032
0.624	0.226	24.8178	0.790488	765.67
0.624	0.228	24.6993	0.790542	765.843
0.624	0.23	24.7244	0.790076	765.352
0.624	0.232	23.5293	0.784772	761.243
0.624	0.234	23.5471	0.78578	762.233
0.624	0.236	23.4321	0.784268	760.836
0.624	0.238	22.6955	0.780184	757.489
0.624	0.24	22.6686	0.780286	757.617
0.624	0.242	22.6039	0.779906	757.302
0.624	0.244	21.6676	0.774652	752.984
0.624	0.246	21.6267	0.7734	751.773
0.624	0.248	21.4345	0.773348	751.914
0.624	0.25	20.5359	0.769206	748.67
0.624	0.252	20.4988	0.768082	747.583
0.624	0.254	20.1982	0.76523	745.032
0.624	0.256	19.7861	0.762996	743.21
0.624	0.258	19.7504	0.764242	744.492
0.624	0.26	19.599	0.762818	743.219
0.624	0.262	18.6477	0.756314	737.666
0.624	0.264	18.6757	0.757206	738.53
0.624	0.266	18.5226	0.755866	737.343
0.624	0.268	18.0242	0.752532	734.508
0.624	0.27	17.9887	0.752502	734.513
0.624	0.272	17.909	0.751932	734.023
0.624	0.274	16.8604	0.745528	728.668
0.624	0.276	16.8827	0.745852	728.969
0.624	0.278	16.8538	0.744966	728.112
0.624	0.28	16.2612	0.742614	726.353
0.624	0.282	16.2616	0.741252	724.99
0.624	0.284	16.2542	0.741814	725.56
0.624	0.286	15.2415	0.733484	718.243
0.624	0.288	15.1988	0.73415	718.951
0.624	0.29	15.2163	0.734486	719.27
0.624	0.292	14.3436	0.727862	713.518
0.624	0.294	14.1511	0.72588	711.729
0.624	0.296	14.154	0.726086	711.932
0.624	0.298	14.0958	0.726122	712.026
0.624	0.3	13.2289	0.719248	706.019
0.626	0.002	194.224	0.998162	803.938
0.626	0.004	172.314	0.99625	823.936
0.626	0.006	159.265	0.994708	835.443
0.626	0.008	149.857	0.992904	843.047
0.626	0.01	142.606	0.991226	848.62
0.626	0.012	136.382	0.989038	852.656
0.626	0.014	131.354	0.987776	856.422
0.626	0.016	126.616	0.985268	858.652
0.626	0.018	122.687	0.98375	861.063
0.626	0.02	118.868	0.98218	863.312
0.626	0.022	115.751	0.980572	864.821
0.626	0.024	112.518	0.978666	866.148
0.626	0.026	109.715	0.976862	867.147
0.626	0.028	107.313	0.974882	867.569
0.626	0.03	104.601	0.973396	868.795
0.626	0.032	102.266	0.97094	868.674
0.626	0.034	100.243	0.969664	869.421
0.626	0.036	98.0931	0.96739	869.297
0.626	0.038	95.9073	0.96604	870.133
0.626	0.04	94.1514	0.964026	869.875
0.626	0.042	92.4446	0.96222	869.775
0.626	0.044	90.656	0.960758	870.102
0.626	0.046	88.8354	0.958598	869.763
0.626	0.048	87.3376	0.956512	869.174
0.626	0.05	85.7794	0.954972	869.193
0.626	0.052	84.3129	0.953322	869.009
0.626	0.054	82.9367	0.951288	868.351
0.626	0.056	81.6294	0.949832	868.203
0.626	0.058	80.0748	0.947216	867.141
0.626	0.06	78.8489	0.945424	866.575
0.626	0.062	77.6102	0.943982	866.372
0.626	0.064	76.2833	0.942106	865.823
0.626	0.066	75.0121	0.94025	865.238
0.626	0.068	73.8311	0.938648	864.817
0.626	0.07	72.7501	0.937368	864.618
0.626	0.072	71.5196	0.935592	864.072
0.626	0.074	70.43	0.933202	862.772
0.626	0.076	69.4004	0.931626	862.226
0.626	0.078	68.3574	0.929612	861.255
0.626	0.08	67.5028	0.927502	859.999
0.626	0.082	66.4125	0.925782	859.37
0.626	0.084	65.4989	0.923726	858.227
0.626	0.086	64.5115	0.922478	857.966
0.626	0.088	63.5596	0.919648	856.088
0.626	0.09	62.6547	0.918298	855.643
0.626	0.092	61.8047	0.917278	855.473
0.626	0.094	60.8399	0.914848	854.008
0.626	0.096	60.1387	0.913208	853.069
0.626	0.098	59.18	0.911052	851.872
0.626	0.1	58.2973	0.909534	851.237
[truncated: 20,500 more rows]
