# Supplementary material for: An Extra Dimension to Decision-Making in Animals: The Three-way Trade-off between Speed, Effort per-Unit-Time and Accuracy
Source: PLoS Comput Biol. 2014 Dec 18;10(12):e1003937. doi: 10.1371/journal.pcbi.1003937 (PMC4270426; doi:10.1371/journal.pcbi.1003937)
Supplement: S1 Dataset — Simulation code and output. This dataset contains: (i) C++ code used to simulate and for a discrete grid of and values; (ii) tab-delimited text files containing the output of those simulations; and (iii) matlab code used to calculate the optimum and values for different levels of and to plot figs. 1–4. (ZIP) [file pcbi.1003937.s001.zip › decision_output_fall_12.txt]

0.6	0.002	309.947	0.998134	688.187
0.6	0.004	274.838	0.996424	721.586
0.6	0.006	253.246	0.994512	741.266
0.6	0.008	238.891	0.992714	753.823
0.6	0.01	226.614	0.991054	764.44
0.6	0.012	216.9	0.988992	772.092
0.6	0.014	208.431	0.987242	778.811
0.6	0.016	201.491	0.985562	784.071
0.6	0.018	195.165	0.983356	788.191
0.6	0.02	189.115	0.98172	792.605
0.6	0.022	183.873	0.979688	795.815
0.6	0.024	178.975	0.977956	798.981
0.6	0.026	174.719	0.9764	801.681
0.6	0.028	170.328	0.974216	803.888
0.6	0.03	166.273	0.972394	806.121
0.6	0.032	162.662	0.97042	807.758
0.6	0.034	158.861	0.968888	810.027
0.6	0.036	155.713	0.966656	810.943
0.6	0.038	152.308	0.964934	812.626
0.6	0.04	149.485	0.963456	813.971
0.6	0.042	146.36	0.960832	814.472
0.6	0.044	143.549	0.95963	816.081
0.6	0.046	141.189	0.957688	816.499
0.6	0.048	138.246	0.955552	817.306
0.6	0.05	135.887	0.954172	818.285
0.6	0.052	133.501	0.952124	818.623
0.6	0.054	131.136	0.950448	819.312
0.6	0.056	128.993	0.948022	819.029
0.6	0.058	126.995	0.946414	819.419
0.6	0.06	124.71	0.94538	820.67
0.6	0.062	122.726	0.942402	819.676
0.6	0.064	120.801	0.940608	819.807
0.6	0.066	118.677	0.939032	820.355
0.6	0.068	116.764	0.937376	820.612
0.6	0.07	115.173	0.935518	820.345
0.6	0.072	113.331	0.932968	819.637
0.6	0.074	111.513	0.93148	819.967
0.6	0.076	109.595	0.930176	820.581
0.6	0.078	108.161	0.92735	819.189
0.6	0.08	106.578	0.925782	819.204
0.6	0.082	104.77	0.924584	819.814
0.6	0.084	103.55	0.922724	819.174
0.6	0.086	101.862	0.920406	818.544
0.6	0.088	100.53	0.918582	818.052
0.6	0.09	98.5909	0.917728	819.137
0.6	0.092	97.4482	0.914962	817.514
0.6	0.094	95.9979	0.912844	816.846
0.6	0.096	94.8373	0.91195	817.113
0.6	0.098	93.2253	0.909226	816.001
0.6	0.1	92.0862	0.90725	815.164
0.6	0.102	90.6286	0.906228	815.599
0.6	0.104	89.3304	0.903544	814.214
0.6	0.106	88.2423	0.901866	813.624
0.6	0.108	86.9586	0.899936	812.977
0.6	0.11	85.6803	0.898088	812.408
0.6	0.112	84.4042	0.895776	811.372
0.6	0.114	83.2769	0.894274	810.997
0.6	0.116	82.2317	0.892412	810.18
0.6	0.118	81.1182	0.890744	809.626
0.6	0.12	80.0176	0.889124	809.106
0.6	0.122	79.0364	0.886612	807.576
0.6	0.124	77.8585	0.884862	807.003
0.6	0.126	76.5216	0.883414	806.892
0.6	0.128	75.8222	0.88081	804.988
0.6	0.13	74.6627	0.879622	804.959
0.6	0.132	73.5823	0.87873	805.148
0.6	0.134	72.4494	0.876712	804.263
0.6	0.136	71.5042	0.874152	802.648
0.6	0.138	70.5132	0.871978	801.465
0.6	0.14	69.6672	0.870378	800.711
0.6	0.142	68.6639	0.868128	799.464
0.6	0.144	67.6705	0.866324	798.653
0.6	0.146	66.9338	0.86459	797.656
0.6	0.148	65.9428	0.86265	796.707
0.6	0.15	65.0202	0.86098	795.96
0.6	0.152	64.0711	0.85866	794.589
0.6	0.154	63.2114	0.857438	794.227
0.6	0.156	62.2148	0.855416	793.201
0.6	0.158	61.4337	0.852816	791.382
0.6	0.16	60.7141	0.850682	789.968
0.6	0.162	59.801	0.849464	789.663
0.6	0.164	59.0336	0.847644	788.61
0.6	0.166	58.228	0.845588	787.36
0.6	0.168	57.2651	0.84423	786.965
0.6	0.17	56.4379	0.843338	786.9
0.6	0.172	55.7153	0.840302	784.587
0.6	0.174	55.1548	0.838122	782.967
0.6	0.176	54.3002	0.836046	781.746
0.6	0.178	53.5315	0.834722	781.19
0.6	0.18	52.8081	0.833082	780.274
0.6	0.182	52.0339	0.830838	778.804
0.6	0.184	51.4258	0.828728	777.302
0.6	0.186	50.5994	0.825958	775.359
0.6	0.188	49.8624	0.825528	775.666
0.6	0.19	49.1407	0.823634	774.493
0.6	0.192	48.4878	0.822518	774.03
0.6	0.194	47.8272	0.81955	771.723
0.6	0.196	47.0107	0.817044	770.033
0.6	0.198	46.3793	0.815218	768.839
0.6	0.2	45.7936	0.81398	768.186
0.6	0.202	44.9617	0.810478	765.516
0.6	0.204	44.3627	0.81005	765.687
0.6	0.206	43.7002	0.807724	764.024
0.6	0.208	43.2283	0.806486	763.258
0.6	0.21	42.4188	0.80379	761.371
0.6	0.212	41.9204	0.800936	759.016
0.6	0.214	41.4493	0.801128	759.679
0.6	0.216	40.742	0.800124	759.382
0.6	0.218	40.0636	0.797166	757.102
0.6	0.22	39.516	0.794992	755.476
0.6	0.222	38.8451	0.793022	754.177
0.6	0.224	38.48	0.792612	754.132
0.6	0.226	37.5141	0.788602	751.088
0.6	0.228	37.255	0.787456	750.201
0.6	0.23	36.5825	0.785622	749.04
0.6	0.232	35.9635	0.782858	746.895
0.6	0.234	35.2928	0.781292	745.999
0.6	0.236	34.8657	0.779786	744.92
0.6	0.238	34.4629	0.777168	742.705
0.6	0.24	33.6429	0.774002	740.359
0.6	0.242	33.2723	0.77452	741.248
0.6	0.244	32.7204	0.771518	738.798
0.6	0.246	32.3975	0.77069	738.292
0.6	0.248	31.6375	0.767886	736.248
0.6	0.25	31.3199	0.766724	735.404
0.6	0.252	30.5871	0.764518	733.931
0.6	0.254	30.1872	0.76196	731.773
0.6	0.256	29.8204	0.76115	731.33
0.6	0.258	29.4999	0.758844	729.344
0.6	0.26	28.6266	0.756992	728.365
0.6	0.262	28.3208	0.754624	726.303
0.6	0.264	27.898	0.752932	725.034
0.6	0.266	27.3619	0.749708	722.346
0.6	0.268	26.8269	0.748008	721.181
0.6	0.27	26.4153	0.74744	721.025
0.6	0.272	26.0814	0.74458	718.499
0.6	0.274	25.8312	0.743662	717.831
0.6	0.276	25.0316	0.740656	715.624
0.6	0.278	24.6756	0.73897	714.294
0.6	0.28	24.4309	0.739106	714.675
0.6	0.282	24.1561	0.737068	712.912
0.6	0.284	23.3671	0.733232	709.865
0.6	0.286	23.2184	0.732274	709.056
0.6	0.288	22.3977	0.72881	706.412
0.6	0.29	22.3302	0.72826	705.93
0.6	0.292	21.5655	0.72604	704.475
0.6	0.294	21.4762	0.723732	702.256
0.6	0.296	20.6378	0.720754	700.116
0.6	0.298	20.5076	0.720002	699.494
0.6	0.3	20.0643	0.716998	696.934
0.602	0.002	297.36	0.998208	700.848
0.602	0.004	264.219	0.996224	732.005
0.602	0.006	243.755	0.99455	750.795
0.602	0.008	229.434	0.992706	763.272
0.602	0.01	218.218	0.990838	772.62
0.602	0.012	208.925	0.988778	779.853
0.602	0.014	200.461	0.987204	786.743
0.602	0.016	193.808	0.98512	791.312
0.602	0.018	187.793	0.98335	795.557
0.602	0.02	181.822	0.981408	799.586
0.602	0.022	176.752	0.97955	802.798
0.602	0.024	171.746	0.97803	806.284
0.602	0.026	167.618	0.97642	808.802
0.602	0.028	163.679	0.974344	810.665
0.602	0.03	159.769	0.972546	812.777
0.602	0.032	156.089	0.9708	814.711
0.602	0.034	152.974	0.968736	815.762
0.602	0.036	149.599	0.96661	817.011
0.602	0.038	146.863	0.965618	818.755
0.602	0.04	143.787	0.963654	819.867
0.602	0.042	140.817	0.961138	820.321
0.602	0.044	138.142	0.959302	821.16
0.602	0.046	135.529	0.957498	821.969
0.602	0.048	132.934	0.955642	822.708
0.602	0.05	130.477	0.954552	824.075
0.602	0.052	128.44	0.951864	823.424
0.602	0.054	126.107	0.950326	824.219
0.602	0.056	123.923	0.949002	825.079
0.602	0.058	121.835	0.946564	824.729
0.602	0.06	120.09	0.94524	825.15
0.602	0.062	117.902	0.943108	825.206
0.602	0.064	116.032	0.941276	825.244
0.602	0.066	114.374	0.939246	824.872
0.602	0.068	112.528	0.937914	825.386
0.602	0.07	110.523	0.935908	825.385
0.602	0.072	108.929	0.934004	825.075
0.602	0.074	107.117	0.931828	824.711
0.602	0.076	105.612	0.929882	824.27
0.602	0.078	104.158	0.92844	824.282
0.602	0.08	102.37	0.926096	823.726
0.602	0.082	100.925	0.924076	823.151
0.602	0.084	99.6446	0.922726	823.081
0.602	0.086	97.9407	0.921116	823.175
0.602	0.088	96.4783	0.91838	821.902
0.602	0.09	95.0922	0.91683	821.738
0.602	0.092	93.6364	0.914494	820.858
0.602	0.094	92.3959	0.913526	821.13
0.602	0.096	91.1163	0.911448	820.332
0.602	0.098	89.6879	0.910512	820.824
0.602	0.1	88.4956	0.906916	818.42
0.602	0.102	87.2632	0.906142	818.879
0.602	0.104	86.0593	0.903736	817.677
0.602	0.106	85.0062	0.901356	816.35
0.602	0.108	83.6334	0.900668	817.035
0.602	0.11	82.4869	0.89818	815.693
0.602	0.112	81.371	0.896722	815.351
0.602	0.114	80.2	0.895408	815.208
0.602	0.116	79.0889	0.892674	813.585
0.602	0.118	77.9698	0.891514	813.544
0.602	0.12	77.0607	0.889124	812.063
0.602	0.122	75.9813	0.887666	811.685
0.602	0.124	74.808	0.885954	811.146
0.602	0.126	73.8011	0.883928	810.127
0.602	0.128	72.6343	0.880968	808.334
0.602	0.13	71.6467	0.879808	808.161
0.602	0.132	70.8831	0.878418	807.535
0.602	0.134	69.9428	0.875578	805.635
0.602	0.136	68.8278	0.87401	805.182
0.602	0.138	67.8763	0.872676	804.8
0.602	0.14	66.9847	0.871178	804.193
0.602	0.142	66.0107	0.868664	802.653
0.602	0.144	65.2951	0.86751	802.215
0.602	0.146	64.2433	0.864154	799.911
0.602	0.148	63.4103	0.86329	799.88
0.602	0.15	62.6469	0.861638	798.991
0.602	0.152	61.6213	0.858386	796.765
0.602	0.154	60.8248	0.857206	796.381
0.602	0.156	59.9468	0.855228	795.281
0.602	0.158	59.1119	0.854274	795.162
0.602	0.16	58.2904	0.851612	793.322
0.602	0.162	57.4643	0.848888	791.424
0.602	0.164	56.7418	0.84785	791.108
0.602	0.166	55.9657	0.845848	789.882
0.602	0.168	55.2219	0.844448	789.226
0.602	0.17	54.3474	0.842558	788.211
0.602	0.172	53.6418	0.840944	787.302
0.602	0.174	52.933	0.838566	785.633
0.602	0.176	52.3447	0.83784	785.495
0.602	0.178	51.3822	0.834492	783.11
0.602	0.18	50.6492	0.832696	782.047
0.602	0.182	50.1225	0.830894	780.772
0.602	0.184	49.3626	0.828578	779.215
0.602	0.186	48.6548	0.827122	778.467
0.602	0.188	48.1034	0.824982	776.879
0.602	0.19	47.2575	0.823874	776.617
0.602	0.192	46.5207	0.820912	774.391
0.602	0.194	46.0952	0.820732	774.637
0.602	0.196	45.3831	0.817198	771.815
0.602	0.198	44.647	0.815294	770.647
0.602	0.2	43.8551	0.814028	770.173
0.602	0.202	43.4181	0.81294	769.522
0.602	0.204	42.7017	0.810022	767.32
0.602	0.206	42.0809	0.807766	765.685
0.602	0.208	41.511	0.807108	765.597
0.602	0.21	41.0606	0.805246	764.185
0.602	0.212	40.3262	0.803002	762.676
0.602	0.214	39.7262	0.80101	761.284
0.602	0.216	39.2303	0.799074	759.844
0.602	0.218	38.6842	0.797872	759.188
0.602	0.22	37.9361	0.795338	757.402
0.602	0.222	37.389	0.79302	755.631
0.602	0.224	36.8123	0.79039	753.578
0.602	0.226	36.4857	0.791076	754.59
0.602	0.228	35.7231	0.788214	752.491
0.602	0.23	35.066	0.785828	750.762
0.602	0.232	34.7024	0.78326	748.558
0.602	0.234	34.1723	0.782244	748.072
0.602	0.236	33.7589	0.780228	746.469
0.602	0.238	32.9483	0.777326	744.378
0.602	0.24	32.6549	0.775894	743.239
0.602	0.242	32.1736	0.774222	742.048
0.602	0.244	31.7093	0.772934	741.225
0.602	0.246	31.0338	0.77028	739.246
0.602	0.248	30.4518	0.768714	738.262
0.602	0.25	30.1326	0.766382	736.249
0.602	0.252	29.9032	0.764968	735.065
0.602	0.254	29.1615	0.763468	734.307
0.602	0.256	28.5017	0.759078	730.576
0.602	0.258	28.2077	0.758464	730.256
0.602	0.26	27.9841	0.75857	730.586
0.602	0.262	27.2321	0.754516	727.284
0.602	0.264	26.7919	0.753136	726.344
0.602	0.266	26.3141	0.749818	723.504
0.602	0.268	26.1761	0.750018	723.842
0.602	0.27	25.5338	0.74725	721.716
0.602	0.272	25.0018	0.746198	721.196
0.602	0.274	24.5735	0.742944	718.37
0.602	0.276	24.3839	0.742934	718.55
0.602	0.278	23.8123	0.740702	716.89
0.602	0.28	23.6358	0.738658	715.022
0.602	0.282	22.9517	0.734166	711.214
0.602	0.284	22.5321	0.732714	710.182
0.602	0.286	22.1436	0.73211	709.966
0.602	0.288	21.7575	0.731122	709.365
0.602	0.29	21.1893	0.727114	705.925
0.602	0.292	20.6498	0.723352	702.702
0.602	0.294	20.3756	0.723658	703.282
0.602	0.296	20.2954	0.722932	702.637
0.602	0.298	19.8957	0.721556	701.66
0.602	0.3	19.5083	0.718482	698.974
0.604	0.002	285.799	0.998134	712.335
0.604	0.004	253.609	0.996314	742.705
0.604	0.006	234.296	0.994614	760.318
0.604	0.008	220.569	0.992584	772.015
0.604	0.01	209.649	0.990818	781.169
0.604	0.012	200.775	0.989104	788.329
0.604	0.014	192.919	0.987006	794.087
0.604	0.016	186.466	0.98549	799.024
0.604	0.018	180.003	0.983552	803.549
0.604	0.02	175.057	0.981902	806.845
0.604	0.022	169.981	0.979832	809.851
0.604	0.024	165.541	0.97786	812.319
0.604	0.026	161.187	0.976306	815.119
0.604	0.028	157.388	0.974256	816.868
0.604	0.03	153.725	0.972792	819.067
0.604	0.032	150.16	0.97051	820.35
0.604	0.034	147.164	0.968762	821.598
0.604	0.036	144.125	0.967316	823.191
0.604	0.038	141.022	0.96539	824.368
0.604	0.04	138.224	0.963286	825.062
0.604	0.042	135.169	0.961258	826.089
0.604	0.044	133.144	0.959638	826.494
0.604	0.046	130.591	0.957824	827.233
0.604	0.048	127.943	0.956442	828.499
0.604	0.05	125.677	0.954374	828.697
0.604	0.052	123.481	0.952056	828.575
0.604	0.054	121.238	0.95085	829.612
0.604	0.056	119.123	0.948524	829.401
0.604	0.058	117.517	0.946944	829.427
0.604	0.06	115.42	0.945022	829.602
0.604	0.062	113.46	0.942996	829.536
0.604	0.064	111.523	0.941154	829.631
0.604	0.066	110.151	0.939964	829.813
0.604	0.068	108.273	0.937818	829.545
0.604	0.07	106.536	0.93585	829.314
0.604	0.072	104.78	0.933542	828.762
0.604	0.074	103.063	0.932304	829.241
0.604	0.076	101.668	0.930076	828.408
0.604	0.078	100.042	0.927672	827.63
0.604	0.08	98.8296	0.927098	828.268
0.604	0.082	96.9057	0.924598	827.692
0.604	0.084	95.7669	0.923184	827.417
0.604	0.086	94.2761	0.921612	827.336
0.604	0.088	92.9379	0.919396	826.458
0.604	0.09	91.4962	0.917628	826.132
0.604	0.092	90.2107	0.915122	824.911
0.604	0.094	89.0463	0.91421	825.164
0.604	0.096	87.6724	0.912064	824.392
0.604	0.098	86.3634	0.909604	823.241
0.604	0.1	85.338	0.90874	823.402
0.604	0.102	84.0252	0.906938	822.913
0.604	0.104	82.8373	0.904076	821.239
0.604	0.106	81.7083	0.902762	821.054
0.604	0.108	80.5031	0.900846	820.343
0.604	0.11	79.2728	0.898844	819.571
0.604	0.112	78.1717	0.896738	818.566
0.604	0.114	77.1298	0.895314	818.184
0.604	0.116	76.2167	0.892738	816.521
0.604	0.118	75.0565	0.89178	816.723
0.604	0.12	73.9617	0.889478	815.516
0.604	0.122	72.9632	0.88716	814.197
0.604	0.124	72.0702	0.886004	813.934
0.604	0.126	70.9116	0.883322	812.41
0.604	0.128	70.1949	0.882356	812.161
0.604	0.13	69.0155	0.880396	811.38
0.604	0.132	68.0391	0.87817	810.131
0.604	0.134	67.2332	0.875894	808.661
0.604	0.136	66.3494	0.873566	807.217
0.604	0.138	65.5258	0.872472	806.946
0.604	0.14	64.5162	0.87142	806.904
0.604	0.142	63.5332	0.8684	804.867
0.604	0.144	62.8326	0.866976	804.143
0.604	0.146	61.9888	0.865238	803.249
0.604	0.148	60.9032	0.863718	802.815
0.604	0.15	60.1647	0.860898	800.733
0.604	0.152	59.3774	0.85937	799.993
0.604	0.154	58.5475	0.857776	799.229
0.604	0.156	57.6742	0.85489	797.216
0.604	0.158	57.0228	0.853762	796.739
0.604	0.16	56.1157	0.851538	795.422
0.604	0.162	55.4881	0.84966	794.172
0.604	0.164	54.9333	0.84857	793.637
0.604	0.166	53.8894	0.846596	792.707
0.604	0.168	53.1112	0.8443	791.189
0.604	0.17	52.5319	0.843266	790.734
0.604	0.172	51.6087	0.840858	789.249
0.604	0.174	50.9205	0.83792	787
0.604	0.176	50.3218	0.836868	786.546
0.604	0.178	49.5874	0.835274	785.687
0.604	0.18	48.898	0.833976	785.078
0.604	0.182	48.0937	0.831082	782.988
0.604	0.184	47.6139	0.82928	781.666
0.604	0.186	46.8685	0.827948	781.08
0.604	0.188	46.0357	0.824796	778.76
0.604	0.19	45.5483	0.82389	778.342
0.604	0.192	45.0231	0.822188	777.165
0.604	0.194	44.1675	0.8208	776.633
0.604	0.196	43.6114	0.817636	774.025
0.604	0.198	43.088	0.816212	773.124
0.604	0.2	42.2947	0.81432	772.025
0.604	0.202	41.6144	0.811824	770.21
0.604	0.204	41.1589	0.809636	768.477
0.604	0.206	40.7977	0.809356	768.558
0.604	0.208	40.0906	0.807194	767.103
0.604	0.21	39.4318	0.804328	764.896
0.604	0.212	38.8917	0.80262	763.728
0.604	0.214	38.4409	0.802316	763.875
0.604	0.216	37.7866	0.79807	760.283
0.604	0.218	36.9436	0.796736	759.792
0.604	0.22	36.6588	0.794378	757.719
0.604	0.222	35.976	0.792448	756.472
0.604	0.224	35.5919	0.79213	756.538
0.604	0.226	34.9318	0.789828	754.896
0.604	0.228	34.5091	0.787206	752.697
0.604	0.23	33.9556	0.788208	754.252
0.604	0.232	33.2431	0.782614	749.371
0.604	0.234	32.5705	0.780758	748.187
0.604	0.236	32.5066	0.779984	747.477
0.604	0.238	31.9822	0.778824	746.842
0.604	0.24	31.3729	0.776718	745.345
0.604	0.242	30.7927	0.774522	743.729
0.604	0.244	30.3811	0.77102	740.639
0.604	0.246	30.0398	0.771912	741.872
0.604	0.248	29.3909	0.768122	738.731
0.604	0.25	29.0629	0.767018	737.955
0.604	0.252	28.4282	0.765292	736.864
0.604	0.254	28.1549	0.762984	734.829
0.604	0.256	27.8613	0.762098	734.237
0.604	0.258	27.2046	0.75976	732.555
0.604	0.26	26.8303	0.75822	731.39
0.604	0.262	26.2734	0.755018	728.745
0.604	0.264	26.1015	0.75418	728.079
0.604	0.266	25.5377	0.752294	726.756
0.604	0.268	25.0034	0.749238	724.235
0.604	0.27	24.5104	0.748974	724.464
0.604	0.272	24.3542	0.746	721.646
0.604	0.274	23.8636	0.744584	720.72
0.604	0.276	23.3094	0.741646	718.337
0.604	0.278	22.9883	0.740562	717.574
0.604	0.28	22.3604	0.738074	715.714
0.604	0.282	22.1938	0.735582	713.388
0.604	0.284	21.6731	0.734828	713.155
0.604	0.286	21.2791	0.73231	711.031
0.604	0.288	20.9134	0.72988	708.967
0.604	0.29	20.3136	0.726688	706.374
0.604	0.292	20.2624	0.727534	707.272
0.604	0.294	19.7578	0.723674	703.916
0.604	0.296	19.4547	0.722214	702.759
0.604	0.298	19.261	0.720822	701.561
0.604	0.3	18.7544	0.718586	699.832
0.606	0.002	275.207	0.998124	722.917
0.606	0.004	244.439	0.996278	751.839
0.606	0.006	225.699	0.994588	768.889
0.606	0.008	212.577	0.992864	780.287
0.606	0.01	202.05	0.990934	788.884
0.606	0.012	193.295	0.989198	795.903
0.606	0.014	185.602	0.987228	801.626
0.606	0.016	179.733	0.985334	805.601
0.606	0.018	173.168	0.983674	810.506
0.606	0.02	168.769	0.981848	813.079
0.606	0.022	163.879	0.98011	816.231
0.606	0.024	159.358	0.978612	819.254
0.606	0.026	155.085	0.97645	821.365
0.606	0.028	151.824	0.974652	822.828
0.606	0.03	148.241	0.972504	824.263
0.606	0.032	144.778	0.970624	825.846
0.606	0.034	141.481	0.96884	827.359
0.606	0.036	138.351	0.967028	828.677
0.606	0.038	135.743	0.965374	829.631
0.606	0.04	133.02	0.96355	830.53
0.606	0.042	130.512	0.96186	831.348
0.606	0.044	128.002	0.959736	831.734
0.606	0.046	125.273	0.958068	832.795
0.606	0.048	123.243	0.955808	832.565
0.606	0.05	121.145	0.954286	833.141
0.606	0.052	119.043	0.95181	832.767
0.606	0.054	116.911	0.950962	834.051
0.606	0.056	114.801	0.948176	833.375
0.606	0.058	113.004	0.946864	833.86
0.606	0.06	111.223	0.945624	834.401
0.606	0.062	109.157	0.942886	833.729
0.606	0.064	107.615	0.941158	833.543
0.606	0.066	105.826	0.939438	833.612
0.606	0.068	104.167	0.93741	833.243
0.606	0.07	102.448	0.935816	833.368
0.606	0.072	100.821	0.933952	833.131
0.606	0.074	99.5661	0.932068	832.502
0.606	0.076	97.8542	0.930442	832.588
0.606	0.078	96.3357	0.928606	832.27
0.606	0.08	95.0565	0.926788	831.731
0.606	0.082	93.3446	0.92464	831.295
0.606	0.084	92.1459	0.922242	830.096
0.606	0.086	90.7081	0.920834	830.126
0.606	0.088	89.4806	0.918976	829.495
0.606	0.09	88.026	0.917698	829.672
0.606	0.092	86.7747	0.91556	828.785
0.606	0.094	85.6705	0.913214	827.544
0.606	0.096	84.4563	0.911796	827.34
0.606	0.098	83.2748	0.910432	827.157
0.606	0.1	82.1663	0.90866	826.494
0.606	0.102	80.7288	0.906274	825.545
0.606	0.104	79.7362	0.90417	824.434
0.606	0.106	78.9427	0.902644	823.701
0.606	0.108	77.7101	0.900724	823.014
0.606	0.11	76.6462	0.8987	822.054
0.606	0.112	75.2979	0.897004	821.706
0.606	0.114	74.5048	0.895174	820.669
0.606	0.116	73.2217	0.89292	819.698
0.606	0.118	72.2377	0.891254	819.016
0.606	0.12	71.3309	0.890776	819.445
0.606	0.122	70.3354	0.887464	817.129
0.606	0.124	69.4353	0.88495	815.515
0.606	0.126	68.4309	0.883628	815.197
0.606	0.128	67.4793	0.881902	814.423
0.606	0.13	66.6495	0.880212	813.563
0.606	0.132	65.4752	0.878328	812.853
0.606	0.134	64.8911	0.876682	811.791
0.606	0.136	63.8874	0.875504	811.617
0.606	0.138	62.944	0.872012	809.068
0.606	0.14	62.2718	0.87082	808.548
0.606	0.142	61.4866	0.86876	807.273
0.606	0.144	60.4588	0.866814	806.355
0.606	0.146	59.7977	0.865938	806.14
0.606	0.148	58.7528	0.86381	805.057
0.606	0.15	57.9036	0.861304	803.4
0.606	0.152	57.4548	0.860442	802.987
0.606	0.154	56.485	0.857774	801.289
0.606	0.156	55.4782	0.85518	799.702
0.606	0.158	54.902	0.853998	799.096
0.606	0.16	54.1841	0.852122	797.938
0.606	0.162	53.347	0.85036	797.013
0.606	0.164	52.6894	0.847938	795.249
0.606	0.166	52.0722	0.84772	795.648
0.606	0.168	51.145	0.844456	793.311
0.606	0.17	50.4059	0.842974	792.568
0.606	0.172	50.0714	0.841258	791.187
0.606	0.174	49.1091	0.83946	790.351
0.606	0.176	48.4749	0.83652	788.045
0.606	0.178	47.8968	0.835754	787.857
0.606	0.18	47.0968	0.833372	786.275
0.606	0.182	46.5123	0.831722	785.21
0.606	0.184	45.6794	0.829238	783.559
0.606	0.186	45.2584	0.827934	782.676
0.606	0.188	44.6611	0.826004	781.343
0.606	0.19	43.7477	0.823992	780.244
0.606	0.192	43.2409	0.82196	778.719
0.606	0.194	42.6989	0.82045	777.751
0.606	0.196	42.0548	0.818526	776.471
0.606	0.198	41.1926	0.81528	774.087
0.606	0.2	40.9115	0.815258	774.346
0.606	0.202	40.4761	0.812756	772.28
0.606	0.204	39.7449	0.810546	770.801
0.606	0.206	39.0703	0.809016	769.946
0.606	0.208	38.6667	0.807878	769.211
0.606	0.21	38.2799	0.806518	768.238
0.606	0.212	37.5312	0.803716	766.185
0.606	0.214	36.9382	0.80188	764.942
0.606	0.216	36.5057	0.798954	762.448
0.606	0.218	35.9671	0.798116	762.149
0.606	0.22	35.2458	0.794862	759.616
0.606	0.222	34.8143	0.794716	759.902
0.606	0.224	34.3323	0.791714	757.382
0.606	0.226	33.7841	0.790674	756.89
0.606	0.228	33.18	0.788328	755.148
0.606	0.23	32.7163	0.78567	752.954
0.606	0.232	32.3246	0.785284	752.959
0.606	0.234	31.7812	0.782814	751.033
0.606	0.236	31.3339	0.7812	749.866
0.606	0.238	30.7879	0.778598	747.81
0.606	0.24	30.2035	0.776284	746.081
0.606	0.242	30.0804	0.77524	745.16
0.606	0.244	29.4517	0.773422	743.97
0.606	0.246	28.882	0.77122	742.338
0.606	0.248	28.466	0.769406	740.94
0.606	0.25	28.0683	0.767026	738.958
0.606	0.252	27.571	0.765782	738.211
0.606	0.254	27.051	0.763164	736.113
0.606	0.256	26.6684	0.761182	734.514
0.606	0.258	26.0811	0.75872	732.639
0.606	0.26	26.0906	0.758274	732.183
0.606	0.262	25.3201	0.754848	729.528
0.606	0.264	25.0322	0.754546	729.514
0.606	0.266	24.3833	0.750582	726.199
0.606	0.268	24.2838	0.750556	726.272
0.606	0.27	23.8269	0.74781	723.983
0.606	0.272	23.3586	0.74657	723.211
0.606	0.274	23.0404	0.744596	721.556
0.606	0.276	22.5434	0.742298	719.755
0.606	0.278	22.209	0.738738	716.529
0.606	0.28	21.5477	0.736974	715.426
0.606	0.282	21.2596	0.73553	714.27
0.606	0.284	20.9876	0.73417	713.182
0.606	0.286	20.3239	0.730362	710.038
0.606	0.288	20.2836	0.730106	709.822
0.606	0.29	19.8833	0.729196	709.313
0.606	0.292	19.5158	0.7262	706.684
0.606	0.294	19.1376	0.72473	705.592
0.606	0.296	18.7207	0.72298	704.259
0.606	0.298	18.6856	0.721406	702.72
0.606	0.3	18.2283	0.719298	701.07
0.608	0.002	265.371	0.998216	732.845
0.608	0.004	235.33	0.996256	760.926
0.608	0.006	217.161	0.994664	777.504
0.608	0.008	204.197	0.992658	788.461
0.608	0.01	194.293	0.990964	796.671
0.608	0.012	186.252	0.989168	802.916
0.608	0.014	179.195	0.987	807.805
0.608	0.016	172.743	0.985482	812.739
0.608	0.018	166.902	0.983692	816.79
0.608	0.02	162.226	0.982046	819.82
0.608	0.022	157.77	0.979932	822.162
0.608	0.024	153.354	0.97801	824.656
0.608	0.026	149.817	0.975946	826.129
0.608	0.028	146.211	0.974362	828.151
0.608	0.03	142.26	0.97239	830.13
0.608	0.032	139.426	0.9709	831.474
0.608	0.034	136.389	0.968978	832.589
0.608	0.036	133.418	0.967006	833.588
0.608	0.038	130.705	0.9651	834.395
0.608	0.04	128.175	0.962836	834.661
0.608	0.042	125.6	0.96241	836.81
0.608	0.044	123.338	0.959966	836.628
0.608	0.046	120.748	0.95844	837.692
0.608	0.048	118.633	0.956182	837.549
0.608	0.05	116.551	0.954268	837.717
0.608	0.052	114.666	0.952512	837.846
0.608	0.054	112.843	0.950582	837.739
0.608	0.056	110.574	0.948818	838.244
0.608	0.058	108.901	0.946978	838.077
0.608	0.06	107.135	0.945262	838.127
0.608	0.062	105.316	0.943452	838.136
0.608	0.064	103.885	0.94158	837.695
0.608	0.066	101.993	0.940008	838.015
0.608	0.068	100.327	0.93747	837.143
0.608	0.07	98.7359	0.935576	836.84
0.608	0.072	97.0545	0.934326	837.271
0.608	0.074	95.8722	0.932206	836.334
0.608	0.076	94.1824	0.930084	835.902
0.608	0.078	92.9995	0.928696	835.696
0.608	0.08	91.3538	0.92565	834.296
0.608	0.082	90.0932	0.92525	835.157
0.608	0.084	88.7955	0.92287	834.074
0.608	0.086	87.6132	0.920074	832.461
0.608	0.088	86.1681	0.918998	832.83
0.608	0.09	84.8966	0.91763	832.733
0.608	0.092	83.8458	0.916076	832.23
0.608	0.094	82.5272	0.913282	830.755
0.608	0.096	81.4087	0.912036	830.627
0.608	0.098	80.2163	0.910286	830.07
0.608	0.1	79.0516	0.908328	829.276
0.608	0.102	77.9931	0.906314	828.321
0.608	0.104	76.7149	0.904222	827.507
0.608	0.106	75.861	0.902758	826.897
0.608	0.108	74.8346	0.900752	825.917
0.608	0.11	73.8077	0.899516	825.708
0.608	0.112	72.554	0.896574	824.02
0.608	0.114	71.5521	0.894644	823.092
0.608	0.116	70.8287	0.893908	823.079
0.608	0.118	69.6791	0.890718	821.039
0.608	0.12	68.9479	0.890964	822.016
0.608	0.122	67.8323	0.887834	820.002
0.608	0.124	66.8273	0.885622	818.795
0.608	0.126	66.1543	0.884108	817.954
0.608	0.128	65.0851	0.88137	816.285
0.608	0.13	64.2689	0.880702	816.433
0.608	0.132	63.347	0.878868	815.521
0.608	0.134	62.4195	0.87606	813.641
0.608	0.136	61.6568	0.875284	813.627
0.608	0.138	60.877	0.872638	811.761
0.608	0.14	59.7526	0.870398	810.645
0.608	0.142	59.2	0.869024	809.824
0.608	0.144	58.3266	0.867658	809.331
0.608	0.146	57.4108	0.864888	807.477
0.608	0.148	56.8994	0.863346	806.447
0.608	0.15	56.1029	0.861604	805.501
0.608	0.152	55.0218	0.859342	804.32
0.608	0.154	54.5666	0.85819	803.623
0.608	0.156	53.5953	0.855246	801.651
0.608	0.158	52.9119	0.853268	800.356
0.608	0.16	52.2022	0.853192	800.99
0.608	0.162	51.5879	0.851036	799.448
0.608	0.164	50.7207	0.848502	797.781
0.608	0.166	49.906	0.84612	796.214
0.608	0.168	49.5426	0.846094	796.551
0.608	0.17	48.8623	0.843592	794.73
0.608	0.172	48.0681	0.8415	793.432
0.608	0.174	47.5274	0.8401	792.573
0.608	0.176	46.8203	0.836816	789.996
0.608	0.178	45.9897	0.835088	789.098
0.608	0.18	45.3364	0.833906	788.57
0.608	0.182	44.766	0.832828	788.062
0.608	0.184	44.2167	0.83008	785.863
0.608	0.186	43.5135	0.828124	784.611
0.608	0.188	42.9328	0.825274	782.341
0.608	0.19	42.203	0.823602	781.399
0.608	0.192	41.7248	0.822582	780.857
0.608	0.194	41.0633	0.821628	780.565
0.608	0.196	40.776	0.818954	778.178
0.608	0.198	40.0406	0.817868	777.827
0.608	0.2	39.5299	0.81574	776.21
0.608	0.202	39.0472	0.812622	773.575
0.608	0.204	38.5416	0.813378	774.836
0.608	0.206	37.8177	0.809256	771.438
0.608	0.208	37.3564	0.807348	769.992
0.608	0.21	36.6155	0.804352	767.736
0.608	0.212	36.2797	0.803368	767.088
0.608	0.214	35.5943	0.800786	765.192
0.608	0.216	35.0972	0.79938	764.283
0.608	0.218	34.4738	0.798302	763.828
0.608	0.22	34.1447	0.794806	760.661
0.608	0.222	33.4799	0.794294	760.814
0.608	0.224	33.1138	0.79363	760.516
0.608	0.226	32.6332	0.79133	758.697
0.608	0.228	32.0736	0.789346	757.272
0.608	0.23	31.639	0.787086	755.447
0.608	0.232	31.1188	0.784808	753.689
0.608	0.234	30.6854	0.782856	752.171
0.608	0.236	30.2165	0.78127	751.054
0.608	0.238	29.6893	0.778398	748.709
0.608	0.24	29.2274	0.777252	748.025
0.608	0.242	28.8991	0.776292	747.393
0.608	0.244	28.5627	0.773	744.437
0.608	0.246	27.945	0.771834	743.889
0.608	0.248	27.3744	0.76983	742.456
0.608	0.25	26.9774	0.767406	740.429
0.608	0.252	26.7463	0.765182	738.436
0.608	0.254	26.0462	0.76281	736.764
0.608	0.256	25.71	0.761592	735.882
0.608	0.258	25.307	0.759826	734.519
0.608	0.26	24.9947	0.757522	732.527
0.608	0.262	24.7508	0.758118	733.367
0.608	0.264	24.189	0.754046	729.857
0.608	0.266	23.5615	0.75252	728.958
0.608	0.268	23.3409	0.749872	726.531
0.608	0.27	23.0175	0.74982	726.802
0.608	0.272	22.7883	0.748032	725.244
0.608	0.274	22.1017	0.74555	723.448
0.608	0.276	21.4226	0.740048	718.625
0.608	0.278	21.235	0.73991	718.675
0.608	0.28	21.1077	0.739734	718.626
0.608	0.282	20.8468	0.738488	717.641
0.608	0.284	20.2244	0.734376	714.152
0.608	0.286	19.7226	0.733232	713.509
0.608	0.288	19.5465	0.731008	711.461
0.608	0.29	19.3681	0.73021	710.842
0.608	0.292	19.015	0.727548	708.533
0.608	0.294	18.6285	0.724772	706.143
0.608	0.296	18.0902	0.722434	704.344
0.608	0.298	17.9205	0.72165	703.73
0.608	0.3	17.8016	0.720044	702.242
0.61	0.002	256.077	0.99814	742.063
0.61	0.004	226.708	0.996352	769.644
0.61	0.006	209.262	0.994664	785.402
0.61	0.008	197.173	0.992406	795.233
0.61	0.01	187.586	0.990942	803.356
0.61	0.012	178.663	0.989004	810.341
0.61	0.014	172.287	0.987168	814.881
0.61	0.016	166.422	0.985322	818.9
0.61	0.018	161.465	0.983736	822.271
0.61	0.02	156.94	0.981956	825.016
0.61	0.022	152.041	0.980084	828.043
0.61	0.024	147.799	0.97762	829.821
0.61	0.026	143.802	0.975876	832.074
0.61	0.028	140.99	0.97504	834.05
0.61	0.03	137.18	0.972502	835.322
0.61	0.032	134.258	0.970734	836.476
0.61	0.034	131.668	0.969668	838
0.61	0.036	129.164	0.967496	838.332
0.61	0.038	126.098	0.965386	839.288
0.61	0.04	123.457	0.963224	839.767
0.61	0.042	120.909	0.961952	841.043
0.61	0.044	118.424	0.959628	841.204
0.61	0.046	116.799	0.9573	840.501
0.61	0.048	115.055	0.95689	841.835
0.61	0.05	112.903	0.954966	842.063
0.61	0.052	110.745	0.95277	842.025
0.61	0.054	108.372	0.95002	841.648
0.61	0.056	106.238	0.948406	842.168
0.61	0.058	105.218	0.94754	842.322
0.61	0.06	103.384	0.94556	842.176
0.61	0.062	101.202	0.94261	841.408
0.61	0.064	99.782	0.940832	841.05
0.61	0.066	98.7689	0.940478	841.709
0.61	0.068	96.2013	0.936968	840.767
0.61	0.07	95.3882	0.935992	840.604
0.61	0.072	93.8707	0.934822	840.951
0.61	0.074	91.5999	0.93144	839.84
0.61	0.076	91.7805	0.930944	839.163
0.61	0.078	89.0032	0.928294	839.291
0.61	0.08	88.9835	0.928242	839.259
0.61	0.082	86.7668	0.924964	838.197
0.61	0.084	86.2914	0.923572	837.281
0.61	0.086	84.1932	0.921384	837.191
0.61	0.088	83.4345	0.920438	837.004
0.61	0.09	81.6729	0.917012	835.339
0.61	0.092	81.4258	0.916414	834.988
0.61	0.094	79.4088	0.913374	833.965
0.61	0.096	79.1977	0.913704	834.506
0.61	0.098	77.0751	0.909682	832.607
0.61	0.1	77.0637	0.909398	832.334
0.61	0.102	74.6339	0.906088	831.454
0.61	0.104	74.7009	0.905606	830.905
0.61	0.106	72.395	0.901304	828.909
0.61	0.108	72.1796	0.901752	829.572
0.61	0.11	71.6302	0.900086	828.456
0.61	0.112	69.6308	0.896522	826.891
0.61	0.114	69.7225	0.896676	826.953
0.61	0.116	67.3729	0.891662	824.289
0.61	0.118	67.3877	0.891222	823.834
0.61	0.12	66.996	0.891304	824.308
0.61	0.122	64.9092	0.886924	822.015
0.61	0.124	64.9516	0.88669	821.738
0.61	0.126	63.3269	0.883096	819.769
0.61	0.128	62.5507	0.881394	818.843
0.61	0.13	62.4588	0.882026	819.567
0.61	0.132	60.3925	0.877152	816.76
0.61	0.134	60.1314	0.877284	817.153
0.61	0.136	59.9931	0.87677	816.777
0.61	0.138	57.8755	0.870712	812.837
0.61	0.14	57.6647	0.871376	813.711
0.61	0.142	57.6955	0.87133	813.634
0.61	0.144	55.4008	0.865092	809.691
0.61	0.146	55.4451	0.865436	809.991
0.61	0.148	55.4302	0.866014	810.584
0.61	0.15	53.0958	0.858996	805.9
0.61	0.152	52.9414	0.858526	805.585
0.61	0.154	53.0289	0.859408	806.379
0.61	0.156	51.4657	0.855274	803.808
0.61	0.158	50.7341	0.853376	802.642
0.61	0.16	50.6807	0.853766	803.085
0.61	0.162	50.4554	0.852142	801.687
0.61	0.164	48.4874	0.847842	799.355
0.61	0.166	48.3794	0.84736	798.981
0.61	0.168	48.4853	0.847214	798.729
0.61	0.17	46.187	0.839854	793.667
0.61	0.172	46.0798	0.840316	794.236
0.61	0.174	46.0422	0.839954	793.912
0.61	0.176	45.9521	0.840458	794.506
0.61	0.178	43.8958	0.83402	790.124
0.61	0.18	43.809	0.833094	789.285
0.61	0.182	43.8302	0.833922	790.092
0.61	0.184	42.1399	0.828244	786.104
0.61	0.186	41.6061	0.82612	784.514
0.61	0.188	41.6067	0.826414	784.807
0.61	0.19	41.575	0.82657	784.995
0.61	0.192	39.6209	0.819984	780.363
0.61	0.194	39.4736	0.820176	780.702
0.61	0.196	39.4596	0.81949	780.03
0.61	0.198	39.483	0.819738	780.255
0.61	0.2	37.3322	0.812312	774.98
0.61	0.202	37.3257	0.81229	774.964
0.61	0.204	37.3493	0.812348	774.999
0.61	0.206	37.2296	0.812622	775.392
0.61	0.208	35.1811	0.804176	768.995
0.61	0.21	35.0927	0.804102	769.009
0.61	0.212	35.1297	0.80444	769.31
0.61	0.214	35.1015	0.804754	769.652
0.61	0.216	33.0748	0.796156	763.081
0.61	0.218	32.9423	0.79514	762.198
0.61	0.22	32.9287	0.79701	764.081
0.61	0.222	32.9981	0.797202	764.204
0.61	0.224	31.9127	0.791636	759.723
0.61	0.226	30.9242	0.78777	756.846
0.61	0.228	30.947	0.78785	756.903
0.61	0.23	30.8891	0.786776	755.887
0.61	0.232	30.924	0.788516	757.592
0.61	0.234	28.8484	0.780474	751.626
0.61	0.236	28.9293	0.77983	750.901
0.61	0.238	28.9287	0.779914	750.985
0.61	0.24	28.8951	0.781256	752.361
0.61	0.242	27.1695	0.773218	746.048
0.61	0.244	26.9385	0.771006	744.068
0.61	0.246	26.8136	0.771684	744.87
0.61	0.248	26.9368	0.770976	744.039
0.61	0.25	26.8998	0.771226	744.326
0.61	0.252	24.9575	0.762434	737.476
0.61	0.254	24.9518	0.762482	737.53
0.61	0.256	24.9309	0.760946	736.015
0.61	0.258	24.9485	0.762054	737.105
0.61	0.26	24.855	0.7615	736.645
0.61	0.262	23.1205	0.753386	730.266
0.61	0.264	23.1008	0.75351	730.409
0.61	0.266	23.0757	0.753404	730.328
0.61	0.268	23.1145	0.753448	730.334
0.61	0.27	22.3837	0.749658	727.274
0.61	0.272	21.1279	0.74419	723.062
0.61	0.274	21.14	0.743986	722.846
0.61	0.276	21.1488	0.743514	722.365
0.61	0.278	21.0836	0.743642	722.558
0.61	0.28	20.1376	0.737732	717.594
0.61	0.282	19.3475	0.734658	715.31
0.61	0.284	19.4311	0.733912	714.481
0.61	0.286	19.3609	0.734224	714.863
0.61	0.288	19.4215	0.733972	714.551
0.61	0.29	18.9735	0.731028	712.054
0.61	0.292	17.8024	0.72479	706.988
0.61	0.294	17.7727	0.724202	706.429
0.61	0.296	17.8196	0.724822	707.002
0.61	0.298	17.805	0.724782	706.977
0.61	0.3	17.7869	0.724552	706.765
0.612	0.002	246.323	0.998224	751.901
0.612	0.004	218.473	0.99658	778.107
0.612	0.006	201.784	0.994754	792.97
0.612	0.008	189.85	0.992948	803.098
0.612	0.01	180.653	0.990974	810.321
0.612	0.012	172.851	0.988902	816.051
0.612	0.014	166.281	0.987116	820.835
0.612	0.016	160.635	0.985468	824.833
0.612	0.018	155.545	0.983436	827.891
0.612	0.02	150.905	0.982048	831.143
0.612	0.022	146.531	0.980334	833.803
0.612	0.024	142.572	0.978136	835.564
0.612	0.026	138.883	0.976234	837.351
0.612	0.028	135.638	0.974286	838.648
0.612	0.03	132.565	0.972596	840.031
0.612	0.032	129.442	0.970652	841.21
0.612	0.034	126.844	0.96908	842.236
0.612	0.036	124.003	0.967704	843.701
0.612	0.038	121.797	0.965682	843.885
0.612	0.04	119.106	0.964058	844.952
0.612	0.042	116.988	0.961858	844.87
0.612	0.044	114.85	0.960088	845.238
0.612	0.046	112.559	0.957966	845.407
0.612	0.048	110.575	0.956236	845.661
0.612	0.05	108.372	0.95475	846.378
0.612	0.052	106.645	0.953158	846.513
0.612	0.054	104.833	0.950554	845.721
0.612	0.056	102.963	0.949258	846.295
0.612	0.058	101.179	0.947374	846.195
0.612	0.06	99.3474	0.944292	844.945
0.612	0.062	97.9768	0.943998	846.021
0.612	0.064	96.3512	0.941438	845.087
0.612	0.066	94.6742	0.938978	844.304
0.612	0.068	93.4715	0.937288	843.816
0.612	0.07	91.8442	0.936296	844.452
0.612	0.072	90.2771	0.934218	843.941
0.612	0.074	89.1557	0.932512	843.356
0.612	0.076	87.7337	0.93112	843.386
0.612	0.078	86.7341	0.928536	841.802
0.612	0.08	85.145	0.926604	841.459
0.612	0.082	83.9416	0.925814	841.872
0.612	0.084	82.5434	0.92288	840.337
0.612	0.086	81.6293	0.921902	840.273
0.612	0.088	80.0477	0.919112	839.064
0.612	0.09	79.1349	0.917468	838.333
0.612	0.092	77.6184	0.916506	838.888
0.612	0.094	76.9902	0.914428	837.438
0.612	0.096	75.7964	0.91207	836.274
0.612	0.098	74.8947	0.910738	835.843
0.612	0.1	73.5631	0.908952	835.389
0.612	0.102	72.6234	0.905826	833.203
0.612	0.104	71.4686	0.90525	833.781
0.612	0.106	70.4144	0.902526	832.112
0.612	0.108	69.586	0.900356	830.77
0.612	0.11	68.5024	0.898956	830.454
0.612	0.112	67.8054	0.897888	830.083
0.612	0.114	66.6567	0.895578	828.921
0.612	0.116	65.648	0.89379	828.142
0.612	0.118	64.9935	0.891908	826.914
0.612	0.12	63.9427	0.889976	826.033
0.612	0.122	63.2297	0.887682	824.452
0.612	0.124	62.4117	0.887278	824.866
0.612	0.126	61.2079	0.884596	823.388
0.612	0.128	60.7361	0.883156	822.42
0.612	0.13	59.8362	0.880408	820.572
0.612	0.132	58.7808	0.878454	819.673
0.612	0.134	58.3772	0.87741	819.033
0.612	0.136	57.3798	0.874826	817.446
0.612	0.138	56.5658	0.873048	816.482
0.612	0.14	55.786	0.871684	815.898
0.612	0.142	55.0033	0.86881	813.807
0.612	0.144	54.2664	0.867856	813.59
0.612	0.146	53.7041	0.866824	813.12
0.612	0.148	52.8406	0.864296	811.455
0.612	0.15	51.9817	0.861276	809.294
0.612	0.152	51.6475	0.860818	809.171
0.612	0.154	50.7025	0.859244	808.542
0.612	0.156	50.0977	0.85804	807.942
0.612	0.158	49.3252	0.85472	805.395
0.612	0.16	48.7143	0.853652	804.938
0.612	0.162	48.1103	0.850618	802.508
0.612	0.164	47.3763	0.8509	803.524
0.612	0.166	46.8103	0.847932	801.122
0.612	0.168	46.0145	0.846086	800.072
0.612	0.17	45.5106	0.843388	797.877
0.612	0.172	44.7651	0.84086	796.095
0.612	0.174	44.0044	0.839732	795.728
0.612	0.176	43.56	0.837498	793.938
0.612	0.178	42.8173	0.836708	793.891
0.612	0.18	42.4476	0.833006	790.558
0.612	0.182	41.842	0.8324	790.558
0.612	0.184	41.3392	0.829644	788.305
0.612	0.186	40.5755	0.827934	787.359
0.612	0.188	40.3849	0.826892	786.507
0.612	0.19	39.4973	0.824442	784.945
0.612	0.192	39.0514	0.823098	784.047
0.612	0.194	38.3706	0.820736	782.365
0.612	0.196	37.9909	0.819124	781.133
0.612	0.198	37.2391	0.816456	779.217
0.612	0.2	37.0077	0.815958	778.95
0.612	0.202	36.29	0.813428	777.138
0.612	0.204	35.7425	0.81111	775.368
0.612	0.206	35.1542	0.80917	774.016
0.612	0.208	34.8153	0.808288	773.473
0.612	0.21	34.3794	0.80566	771.281
0.612	0.212	33.7949	0.805336	771.541
0.612	0.214	33.0477	0.801092	768.044
0.612	0.216	32.7117	0.79968	766.968
0.612	0.218	32.4426	0.799208	766.765
0.612	0.22	31.6833	0.796644	764.961
0.612	0.222	31.2363	0.793144	761.908
0.612	0.224	30.9283	0.79304	762.112
0.612	0.226	30.5333	0.79197	761.437
0.612	0.228	29.8679	0.787834	757.966
0.612	0.23	29.3487	0.785886	756.537
0.612	0.232	28.9399	0.783978	755.038
0.612	0.234	28.7338	0.783636	754.902
0.612	0.236	28.4002	0.782292	753.892
0.612	0.238	27.8108	0.78049	752.679
0.612	0.24	27.1142	0.776374	749.26
0.612	0.242	26.7916	0.77569	748.898
0.612	0.244	26.6636	0.774442	747.778
0.612	0.246	26.1041	0.77191	745.806
0.612	0.248	25.4878	0.769002	743.514
0.612	0.25	25.0661	0.768514	743.448
0.612	0.252	24.8563	0.7666	741.744
0.612	0.254	24.6941	0.764312	739.618
0.612	0.256	24.1828	0.762724	738.541
0.612	0.258	23.5039	0.760332	736.828
0.612	0.26	23.1302	0.758854	735.724
0.612	0.262	23.0276	0.757908	734.88
0.612	0.264	22.7534	0.75521	732.457
0.612	0.266	22.3473	0.753992	731.645
0.612	0.268	21.474	0.74898	727.506
0.612	0.27	21.107	0.748404	727.297
0.612	0.272	21.0373	0.746536	725.499
0.612	0.274	20.9449	0.74721	726.265
0.612	0.276	20.3031	0.743312	723.009
0.612	0.278	19.6726	0.740578	720.905
0.612	0.28	19.4342	0.73811	718.676
0.612	0.282	19.3633	0.737628	718.265
0.612	0.284	19.2274	0.736274	717.047
0.612	0.286	18.5878	0.733296	714.708
0.612	0.288	18.189	0.731776	713.587
0.612	0.29	17.871	0.728908	711.037
0.612	0.292	17.7751	0.727692	709.917
0.612	0.294	17.677	0.727576	709.899
0.612	0.296	17.376	0.726528	709.152
0.612	0.298	16.9123	0.723956	707.044
0.612	0.3	16.3576	0.719572	703.214
0.614	0.002	237.9	0.998242	760.342
0.614	0.004	210.944	0.996456	785.512
0.614	0.006	194.803	0.994682	799.879
0.614	0.008	183.097	0.992782	809.685
0.614	0.01	174.408	0.990938	816.53
0.614	0.012	166.945	0.989122	822.177
0.614	0.014	160.581	0.987174	826.593
0.614	0.016	155.034	0.98574	830.706
0.614	0.018	149.875	0.98336	833.485
0.614	0.02	145.431	0.981672	836.241
0.614	0.022	141.383	0.97996	838.577
0.614	0.024	137.497	0.978006	840.509
0.614	0.026	134.206	0.976608	842.402
0.614	0.028	130.868	0.974762	843.894
0.614	0.03	128.113	0.972514	844.401
0.614	0.032	125.117	0.971362	846.245
0.614	0.034	122.458	0.969246	846.788
0.614	0.036	119.843	0.967128	847.285
0.614	0.038	117.249	0.96584	848.591
0.614	0.04	115.038	0.963998	848.96
0.614	0.042	112.948	0.962142	849.194
0.614	0.044	110.595	0.959392	848.797
0.614	0.046	108.585	0.95838	849.795
0.614	0.048	106.801	0.9562	849.399
0.614	0.05	104.845	0.954092	849.247
0.614	0.052	102.709	0.952582	849.873
0.614	0.054	101.103	0.950734	849.631
0.614	0.056	99.2472	0.948386	849.139
0.614	0.058	97.658	0.947314	849.656
0.614	0.06	96.2085	0.94563	849.422
0.614	0.062	94.58	0.943718	849.138
0.614	0.064	93.2726	0.942272	848.999
0.614	0.066	91.5649	0.940012	848.447
0.614	0.068	90.1233	0.93823	848.107
0.614	0.07	88.6213	0.935724	847.103
0.614	0.072	87.271	0.934246	846.975
0.614	0.074	85.8815	0.933344	847.462
0.614	0.076	84.6571	0.93076	846.103
0.614	0.078	83.686	0.929798	846.112
0.614	0.08	82.0816	0.92672	844.638
0.614	0.082	80.9985	0.925716	844.718
0.614	0.084	79.7967	0.922512	842.715
0.614	0.086	78.7987	0.922534	843.735
0.614	0.088	77.2499	0.919858	842.608
0.614	0.09	76.5232	0.917686	841.163
0.614	0.092	75.2737	0.915746	840.472
0.614	0.094	74.2716	0.914004	839.732
0.614	0.096	73.0514	0.912078	839.027
0.614	0.098	72.0919	0.910512	838.42
0.614	0.1	71.2677	0.908274	837.006
0.614	0.102	70.09	0.905826	835.736
0.614	0.104	69.3377	0.904334	834.996
0.614	0.106	68.033	0.903208	835.175
0.614	0.108	67.2859	0.90101	833.724
0.614	0.11	66.3049	0.899672	833.367
0.614	0.112	65.3705	0.897176	831.805
0.614	0.114	64.5866	0.895836	831.249
0.614	0.116	63.488	0.893836	830.348
0.614	0.118	62.7436	0.89122	828.476
0.614	0.12	62.0439	0.891118	829.074
0.614	0.122	60.8089	0.888014	827.205
0.614	0.124	60.1447	0.88642	826.275
0.614	0.126	59.3237	0.884696	825.372
0.614	0.128	58.4242	0.88266	824.236
0.614	0.13	57.9274	0.880864	822.937
0.614	0.132	56.9332	0.878722	821.789
0.614	0.134	56.1978	0.877284	821.086
0.614	0.136	55.609	0.875452	819.843
0.614	0.138	54.6697	0.87336	818.69
0.614	0.14	53.8933	0.87145	817.557
0.614	0.142	53.2914	0.870336	817.045
0.614	0.144	52.4362	0.86796	815.524
0.614	0.146	51.8894	0.86525	813.361
0.614	0.148	51.2318	0.864682	813.45
0.614	0.15	50.3962	0.861908	811.512
0.614	0.152	49.6421	0.860284	810.642
0.614	0.154	48.9322	0.85877	809.838
0.614	0.156	48.3651	0.857386	809.021
0.614	0.158	47.7202	0.854916	807.196
0.614	0.16	46.8877	0.852784	805.896
0.614	0.162	46.5526	0.852006	805.453
0.614	0.164	45.8193	0.849628	803.809
0.614	0.166	45.1408	0.847736	802.595
0.614	0.168	44.4662	0.844574	800.108
0.614	0.17	44.0453	0.843806	799.761
0.614	0.172	43.2593	0.841626	798.367
0.614	0.174	42.5414	0.839294	796.753
0.614	0.176	42.2531	0.838084	795.831
0.614	0.178	41.6223	0.837518	795.896
0.614	0.18	40.9575	0.833662	792.704
0.614	0.182	40.2251	0.83144	791.215
0.614	0.184	39.9558	0.83115	791.194
0.614	0.186	39.413	0.829576	790.163
0.614	0.188	38.8131	0.82823	789.417
0.614	0.19	38.0589	0.823878	785.819
0.614	0.192	37.8779	0.823364	785.486
0.614	0.194	37.0377	0.82153	784.492
0.614	0.196	36.6166	0.818818	782.201
0.614	0.198	35.9813	0.816696	780.715
0.614	0.2	35.7109	0.816662	780.951
0.614	0.202	35.0558	0.813606	778.55
0.614	0.204	34.508	0.811258	776.75
0.614	0.206	33.9686	0.810764	776.795
0.614	0.208	33.6264	0.808128	774.502
0.614	0.21	33.0819	0.806096	773.014
0.614	0.212	32.4952	0.803942	771.447
0.614	0.214	31.9063	0.800612	768.706
0.614	0.216	31.5655	0.79957	768.005
0.614	0.218	31.1455	0.79858	767.434
0.614	0.22	30.8085	0.79543	764.622
0.614	0.222	30.2949	0.794586	764.291
0.614	0.224	29.7438	0.792954	763.21
0.614	0.226	29.4972	0.79262	763.123
0.614	0.228	28.9562	0.789098	760.142
0.614	0.23	28.6419	0.78772	759.078
0.614	0.232	28.1304	0.784614	756.484
0.614	0.234	27.7171	0.784732	757.015
0.614	0.236	27.3551	0.781438	754.083
0.614	0.238	26.886	0.779558	752.672
0.614	0.24	26.4503	0.77784	751.39
0.614	0.242	25.8558	0.774874	749.018
0.614	0.244	25.72	0.774402	748.682
0.614	0.246	25.1965	0.773338	748.141
0.614	0.248	24.9011	0.770456	745.555
0.614	0.25	24.4833	0.770144	745.661
0.614	0.252	23.8323	0.76588	742.048
0.614	0.254	23.7485	0.765188	741.44
0.614	0.256	23.2901	0.762988	739.698
0.614	0.258	23.0128	0.76137	738.357
0.614	0.26	22.5864	0.759746	737.16
0.614	0.262	22.2604	0.758112	735.852
0.614	0.264	21.6671	0.754596	732.929
0.614	0.266	21.3468	0.752094	730.747
0.614	0.268	20.9726	0.750988	730.015
0.614	0.27	20.7116	0.74998	729.268
0.614	0.272	20.2646	0.746928	726.663
0.614	0.274	20.203	0.746296	726.093
0.614	0.276	19.5047	0.743114	723.609
0.614	0.278	19.2955	0.74244	723.145
0.614	0.28	18.9508	0.739546	720.595
0.614	0.282	18.5262	0.736792	718.266
0.614	0.284	18.5192	0.73668	718.161
0.614	0.286	18.0863	0.734774	716.688
0.614	0.288	17.8038	0.733464	715.66
0.614	0.29	17.5611	0.731972	714.411
0.614	0.292	17.2963	0.729802	712.506
0.614	0.294	16.8916	0.726032	709.14
0.614	0.296	16.5149	0.725388	708.873
0.614	0.298	16.3382	0.724338	708
0.614	0.3	16.214	0.722866	706.652
0.616	0.002	229.463	0.998212	768.749
0.616	0.004	203.663	0.996332	792.669
0.616	0.006	188.579	0.99458	806.001
0.616	0.008	177.355	0.992778	815.423
0.616	0.01	168.443	0.990928	822.485
0.616	0.012	161.304	0.989124	827.82
0.616	0.014	154.992	0.987138	832.146
0.616	0.016	149.851	0.985594	835.743
0.616	0.018	144.958	0.983844	838.886
0.616	0.02	140.43	0.981842	841.412
0.616	0.022	136.565	0.980176	843.611
0.616	0.024	132.7	0.978114	845.414
0.616	0.026	129.66	0.976608	846.948
0.616	0.028	126.354	0.974668	848.314
0.616	0.03	123.603	0.973192	849.589
0.616	0.032	120.7	0.970612	849.912
0.616	0.034	118.152	0.969356	851.204
0.616	0.036	115.826	0.967542	851.716
0.616	0.038	113.301	0.965554	852.253
0.616	0.04	111.177	0.963736	852.559
0.616	0.042	108.738	0.961772	853.034
0.616	0.044	106.848	0.959954	853.106
0.616	0.046	104.719	0.958334	853.615
0.616	0.048	103.248	0.956584	853.336
0.616	0.05	101.013	0.95435	853.337
0.616	0.052	99.5719	0.952754	853.182
0.616	0.054	97.6859	0.951302	853.616
0.616	0.056	96.0416	0.949248	853.206
0.616	0.058	94.2869	0.94747	853.183
0.616	0.06	92.9663	0.945078	852.112
0.616	0.062	91.2179	0.943544	852.326
0.616	0.064	89.7648	0.941624	851.859
0.616	0.066	88.5983	0.939802	851.204
0.616	0.068	86.936	0.938404	851.468
0.616	0.07	85.6663	0.935954	850.288
0.616	0.072	84.4532	0.93435	849.897
0.616	0.074	83.1816	0.933262	850.08
0.616	0.076	81.8854	0.93058	848.695
0.616	0.078	80.7043	0.928996	848.292
0.616	0.08	79.5885	0.927256	847.668
0.616	0.082	78.213	0.925486	847.273
0.616	0.084	77.1642	0.923838	846.674
0.616	0.086	75.9566	0.922344	846.387
0.616	0.088	74.8923	0.92054	845.648
0.616	0.09	73.8082	0.918206	844.398
0.616	0.092	72.7525	0.916758	844.005
0.616	0.094	71.5212	0.9143	842.779
0.616	0.096	70.66	0.912628	841.968
0.616	0.098	69.7921	0.911246	841.454
0.616	0.1	68.6331	0.909698	841.065
0.616	0.102	67.7513	0.906684	838.933
0.616	0.104	66.8451	0.906102	839.257
0.616	0.106	65.9495	0.903056	837.107
0.616	0.108	64.925	0.900624	835.699
0.616	0.11	63.9917	0.899424	835.432
0.616	0.112	63.2105	0.8973	834.09
0.616	0.114	62.4593	0.89693	834.471
0.616	0.116	61.4002	0.893746	832.346
0.616	0.118	60.609	0.892298	831.689
0.616	0.12	59.7576	0.890222	830.464
0.616	0.122	59.0085	0.888672	829.663
0.616	0.124	58.2939	0.885816	827.522
0.616	0.126	57.2867	0.88482	827.533
0.616	0.128	56.6619	0.883156	826.494
0.616	0.13	55.765	0.880388	824.623
0.616	0.132	54.9649	0.879466	824.501
0.616	0.134	54.3616	0.877536	823.174
0.616	0.136	53.5303	0.875488	821.958
0.616	0.138	52.9941	0.874506	821.512
0.616	0.14	52.0878	0.872594	820.506
0.616	0.142	51.338	0.86989	818.552
0.616	0.144	50.7041	0.867714	817.01
0.616	0.146	50.1067	0.866334	816.227
0.616	0.148	49.3888	0.863978	814.589
0.616	0.15	48.697	0.863658	814.961
0.616	0.152	48.1236	0.860584	812.46
0.616	0.154	47.4205	0.858248	810.828
0.616	0.156	46.694	0.856904	810.21
0.616	0.158	46.146	0.85517	809.024
0.616	0.16	45.5372	0.853628	808.091
0.616	0.162	44.6757	0.850806	806.13
0.616	0.164	44.1384	0.849194	805.056
0.616	0.166	43.7432	0.847704	803.961
0.616	0.168	42.8809	0.844928	802.047
0.616	0.17	42.3242	0.843728	801.404
0.616	0.172	41.867	0.842554	800.687
0.616	0.174	41.2602	0.840286	799.026
0.616	0.176	40.6216	0.838756	798.134
0.616	0.178	40.0969	0.836512	796.415
0.616	0.18	39.7012	0.835246	795.545
0.616	0.182	39.1038	0.833034	793.93
0.616	0.184	38.4761	0.83029	791.814
0.616	0.186	37.8465	0.826804	788.958
0.616	0.188	37.5894	0.82739	789.801
0.616	0.19	36.9532	0.825846	788.893
0.616	0.192	36.5235	0.823492	786.969
0.616	0.194	35.8338	0.820628	784.794
0.616	0.196	35.5001	0.820088	784.588
0.616	0.198	34.8862	0.81841	783.524
0.616	0.2	34.3387	0.815834	781.495
0.616	0.202	33.7701	0.813552	779.782
0.616	0.204	33.5246	0.81176	778.235
0.616	0.206	32.8072	0.809036	776.229
0.616	0.208	32.3009	0.80903	776.729
0.616	0.21	31.965	0.805994	774.029
0.616	0.212	31.4918	0.804312	772.82
0.616	0.214	31.2934	0.802444	771.151
0.616	0.216	30.586	0.800316	769.73
0.616	0.218	30.2449	0.799078	768.833
0.616	0.22	29.6742	0.796362	766.688
0.616	0.222	29.4669	0.795026	765.559
0.616	0.224	28.9489	0.79406	765.111
0.616	0.226	28.4525	0.791176	762.723
0.616	0.228	27.8677	0.788936	761.068
0.616	0.23	27.661	0.788674	761.013
0.616	0.232	27.4315	0.786412	758.98
0.616	0.234	26.8368	0.784338	757.501
0.616	0.236	26.3835	0.782182	755.798
0.616	0.238	25.7424	0.779872	754.13
0.616	0.24	25.6589	0.778378	752.719
0.616	0.242	25.4246	0.777552	752.127
0.616	0.244	24.8726	0.774936	750.063
0.616	0.246	24.2907	0.772656	748.365
0.616	0.248	23.829	0.76983	746.001
0.616	0.25	23.6774	0.767906	744.229
0.616	0.252	23.4554	0.76752	744.065
0.616	0.254	22.9404	0.766766	743.826
0.616	0.256	22.4289	0.762764	740.335
0.616	0.258	22.2418	0.762786	740.544
0.616	0.26	21.8566	0.759092	737.235
0.616	0.262	21.3633	0.75703	735.667
0.616	0.264	20.872	0.75375	732.878
0.616	0.266	20.6761	0.75323	732.554
0.616	0.268	20.2469	0.751448	731.201
0.616	0.27	20.1834	0.750092	729.909
0.616	0.272	19.6599	0.747624	727.964
0.616	0.274	19.2847	0.745408	726.123
0.616	0.276	19.066	0.7434	724.334
0.616	0.278	18.5473	0.741978	723.431
0.616	0.28	18.4759	0.739658	721.182
0.616	0.282	18.3848	0.739466	721.081
0.616	0.284	17.8903	0.737342	719.452
0.616	0.286	17.4418	0.733296	715.854
0.616	0.288	17.3074	0.732158	714.851
0.616	0.29	16.8422	0.730198	713.356
0.616	0.292	16.7965	0.729384	712.588
0.616	0.294	16.3902	0.728124	711.734
0.616	0.296	16.2713	0.727708	711.437
0.616	0.298	15.857	0.724446	708.589
0.616	0.3	15.7752	0.722818	707.043
0.618	0.002	222.182	0.998188	776.006
0.618	0.004	196.702	0.99631	799.608
0.618	0.006	182.087	0.994512	812.425
0.618	0.008	171.183	0.992702	821.519
0.618	0.01	162.654	0.991018	828.364
0.618	0.012	155.69	0.989204	833.514
0.618	0.014	149.923	0.987206	837.283
0.618	0.016	144.706	0.985476	840.77
0.618	0.018	139.824	0.98373	843.906
0.618	0.02	135.711	0.982326	846.615
0.618	0.022	132.277	0.979842	847.565
0.618	0.024	128.467	0.97852	850.053
0.618	0.026	125.304	0.976542	851.238
0.618	0.028	122.364	0.974732	852.368
0.618	0.03	119.534	0.973336	853.802
0.618	0.032	116.659	0.970854	854.195
0.618	0.034	113.963	0.968948	854.985
0.618	0.036	111.826	0.967752	855.926
0.618	0.038	109.367	0.965238	855.871
0.618	0.04	107.333	0.96366	856.327
0.618	0.042	105.282	0.962134	856.852
0.618	0.044	103.376	0.959814	856.438
0.618	0.046	101.543	0.958744	857.201
0.618	0.048	99.5247	0.956628	857.103
0.618	0.05	97.792	0.954798	857.006
0.618	0.052	96.1226	0.952852	856.729
0.618	0.054	94.6198	0.951112	856.492
0.618	0.056	92.7849	0.949646	856.861
0.618	0.058	91.231	0.947586	856.355
0.618	0.06	89.7297	0.945246	855.516
0.618	0.062	88.3479	0.944464	856.116
0.618	0.064	86.797	0.942148	855.351
0.618	0.066	85.4926	0.939952	854.459
0.618	0.068	84.1426	0.938214	854.071
0.618	0.07	82.7669	0.936218	853.451
0.618	0.072	81.6334	0.935032	853.399
0.618	0.074	80.4412	0.933102	852.661
0.618	0.076	79.2479	0.931384	852.136
0.618	0.078	77.8775	0.929366	851.488
0.618	0.08	76.9231	0.927422	850.499
0.618	0.082	75.6464	0.924822	849.176
0.618	0.084	74.5505	0.924088	849.538
0.618	0.086	73.5432	0.922116	848.573
0.618	0.088	72.4513	0.919006	846.555
0.618	0.09	71.4211	0.91762	846.199
0.618	0.092	70.3094	0.916498	846.189
0.618	0.094	69.3857	0.914356	844.97
0.618	0.096	68.2889	0.91245	844.161
0.618	0.098	67.2164	0.910964	843.748
0.618	0.1	66.3832	0.908786	842.403
0.618	0.102	65.5358	0.906814	841.278
0.618	0.104	64.5618	0.905714	841.152
0.618	0.106	63.7509	0.903302	839.551
0.618	0.108	62.8667	0.90151	838.643
0.618	0.11	61.83	0.899054	837.224
0.618	0.112	61.1369	0.897738	836.601
0.618	0.114	60.2168	0.895864	835.647
0.618	0.116	59.3908	0.89386	834.469
0.618	0.118	58.6939	0.89332	834.626
0.618	0.12	57.7772	0.890638	832.861
0.618	0.122	56.9036	0.888798	831.894
0.618	0.124	56.3037	0.887354	831.05
0.618	0.126	55.5226	0.885138	829.615
0.618	0.128	54.6663	0.882006	827.34
0.618	0.13	53.9417	0.881224	827.282
0.618	0.132	53.3063	0.879498	826.192
0.618	0.134	52.6174	0.87758	824.963
0.618	0.136	51.8567	0.876328	824.471
0.618	0.138	51.0066	0.87297	821.963
0.618	0.14	50.3846	0.87211	821.725
0.618	0.142	49.773	0.870776	821.003
0.618	0.144	49.0899	0.868522	819.432
0.618	0.146	48.4115	0.866202	817.791
0.618	0.148	47.8506	0.864848	816.997
0.618	0.15	47.0433	0.862438	815.395
0.618	0.152	46.4671	0.86038	813.913
0.618	0.154	45.8547	0.859458	813.603
0.618	0.156	45.1853	0.85785	812.665
0.618	0.158	44.5914	0.855898	811.307
0.618	0.16	43.9202	0.85322	809.3
0.618	0.162	43.3658	0.851672	808.306
0.618	0.164	42.8132	0.850036	807.223
0.618	0.166	42.1174	0.848048	805.931
0.618	0.168	41.644	0.845752	804.108
0.618	0.17	41.0299	0.843208	802.178
0.618	0.172	40.3639	0.841798	801.434
0.618	0.174	39.9494	0.84102	801.071
0.618	0.176	39.4494	0.837952	798.503
0.618	0.178	39.0535	0.838418	799.365
0.618	0.18	38.2648	0.835024	796.759
0.618	0.182	37.7018	0.83308	795.378
0.618	0.184	37.3217	0.830162	792.84
0.618	0.186	36.7884	0.829678	792.89
0.618	0.188	36.3404	0.827422	791.082
0.618	0.19	35.7246	0.825918	790.193
0.618	0.192	35.2782	0.823924	788.646
0.618	0.194	34.6717	0.821838	787.166
0.618	0.196	34.2142	0.820718	786.504
0.618	0.198	33.7765	0.818446	784.669
0.618	0.2	33.2365	0.816394	783.157
0.618	0.202	32.9335	0.815354	782.421
0.618	0.204	32.1832	0.81241	780.227
0.618	0.206	31.7817	0.809812	778.03
0.618	0.208	31.4	0.807948	776.548
0.618	0.21	31.0509	0.8065	775.449
0.618	0.212	30.6952	0.806752	776.057
0.618	0.214	30.0488	0.801878	771.829
0.618	0.216	29.6133	0.80098	771.367
0.618	0.218	29.3446	0.799788	770.443
0.618	0.22	28.7232	0.798742	770.019
0.618	0.222	28.5831	0.796584	768.001
0.618	0.224	27.8233	0.79327	765.447
0.618	0.226	27.5736	0.791888	764.314
0.618	0.228	27.343	0.79109	763.747
0.618	0.23	26.6482	0.786218	759.57
0.618	0.232	26.4884	0.785898	759.41
0.618	0.234	25.7762	0.784198	758.422
0.618	0.236	25.4933	0.781588	756.095
0.618	0.238	25.3087	0.780904	755.595
0.618	0.24	24.7389	0.778192	753.453
0.618	0.242	24.4061	0.776124	751.718
0.618	0.244	23.8089	0.773278	749.469
0.618	0.246	23.5359	0.772476	748.94
0.618	0.248	23.3791	0.770448	747.069
0.618	0.25	22.8682	0.769702	746.834
0.618	0.252	22.5215	0.765758	743.237
0.618	0.254	22.304	0.765056	742.752
0.618	0.256	21.8789	0.762676	740.797
0.618	0.258	21.3803	0.761244	739.864
0.618	0.26	21.0853	0.758336	737.251
0.618	0.262	20.4637	0.755246	734.782
0.618	0.264	20.376	0.755678	735.302
0.618	0.266	20.1869	0.754682	734.495
0.618	0.268	19.9483	0.75385	733.902
0.618	0.27	19.3512	0.750454	731.103
0.618	0.272	19.0055	0.747582	728.577
0.618	0.274	18.6675	0.745972	727.305
0.618	0.276	18.44	0.74433	725.89
0.618	0.278	18.2713	0.74289	724.619
0.618	0.28	17.889	0.741132	723.243
0.618	0.282	17.6171	0.740414	722.797
0.618	0.284	17.3504	0.73625	718.9
0.618	0.286	16.8449	0.734778	717.933
0.618	0.288	16.7646	0.7335	716.735
0.618	0.29	16.6278	0.733384	716.756
0.618	0.292	16.2577	0.729714	713.456
0.618	0.294	15.9705	0.72812	712.15
0.618	0.296	15.817	0.727426	711.609
0.618	0.298	15.293	0.723	707.707
0.618	0.3	14.698	0.719822	705.124
0.62	0.002	214.16	0.998232	784.072
0.62	0.004	190.089	0.99649	806.401
0.62	0.006	175.94	0.99458	818.64
0.62	0.008	165.225	0.99274	827.515
0.62	0.01	157.219	0.99098	833.761
0.62	0.012	150.526	0.989044	838.518
0.62	0.014	144.784	0.987312	842.528
0.62	0.016	140.061	0.985678	845.617
0.62	0.018	135.262	0.983536	848.274
0.62	0.02	131.322	0.981772	850.45
0.62	0.022	127.337	0.97986	852.523
0.62	0.024	124.044	0.978528	854.484
0.62	0.026	120.908	0.97638	855.472
0.62	0.028	118.236	0.974492	856.256
0.62	0.03	115.382	0.973198	857.816
0.62	0.032	112.668	0.971096	858.428
0.62	0.034	110.876	0.969228	858.352
0.62	0.036	108.178	0.967512	859.334
0.62	0.038	105.973	0.965528	859.555
0.62	0.04	103.68	0.963582	859.902
0.62	0.042	101.562	0.96217	860.608
0.62	0.044	99.9464	0.960172	860.226
0.62	0.046	97.8789	0.958116	860.237
0.62	0.048	96.2721	0.956084	859.812
0.62	0.05	94.5155	0.954604	860.088
0.62	0.052	93.1101	0.953022	859.912
0.62	0.054	91.3646	0.951216	859.851
0.62	0.056	89.6556	0.949264	859.608
0.62	0.058	88.1748	0.947486	859.311
0.62	0.06	86.6894	0.94539	858.701
0.62	0.062	85.5193	0.943572	858.053
0.62	0.064	84.1933	0.942032	857.839
0.62	0.066	82.7668	0.94028	857.513
0.62	0.068	81.4569	0.937742	856.285
0.62	0.07	80.0194	0.936414	856.395
0.62	0.072	78.9369	0.93359	854.653
0.62	0.074	77.6941	0.932732	855.038
0.62	0.076	76.5053	0.931116	854.611
0.62	0.078	75.4093	0.929516	854.107
0.62	0.08	74.3228	0.927544	853.221
0.62	0.082	73.0906	0.925062	851.971
0.62	0.084	72.1508	0.924098	851.947
0.62	0.086	71.1153	0.921922	850.807
0.62	0.088	70.0119	0.919996	849.984
0.62	0.09	68.923	0.918748	849.825
0.62	0.092	67.975	0.915752	847.777
0.62	0.094	67.1235	0.914662	847.538
0.62	0.096	66.1793	0.913536	847.357
0.62	0.098	65.2341	0.910324	845.09
0.62	0.1	64.2592	0.909446	845.187
0.62	0.102	63.3165	0.90705	843.734
0.62	0.104	62.5392	0.905884	843.345
0.62	0.106	61.7292	0.904346	842.617
0.62	0.108	60.8526	0.90169	840.837
0.62	0.11	59.8567	0.900454	840.597
0.62	0.112	59.2163	0.898006	838.79
0.62	0.114	58.2203	0.89638	838.16
0.62	0.116	57.2953	0.895078	837.783
0.62	0.118	56.774	0.89295	836.176
0.62	0.12	55.971	0.891088	835.117
0.62	0.122	55.3363	0.889306	833.97
0.62	0.124	54.4845	0.887588	833.104
0.62	0.126	53.7166	0.885308	831.591
0.62	0.128	52.8673	0.883044	830.177
0.62	0.13	52.1247	0.88158	829.455
0.62	0.132	51.2985	0.878966	827.668
0.62	0.134	50.7571	0.877384	826.627
0.62	0.136	50.1529	0.875864	825.711
0.62	0.138	49.4847	0.874476	824.991
0.62	0.14	48.6693	0.871548	822.879
0.62	0.142	48.2377	0.870908	822.67
0.62	0.144	47.4855	0.869012	821.527
0.62	0.146	47.0484	0.867048	820
0.62	0.148	46.1725	0.864738	818.566
0.62	0.15	45.4232	0.862998	817.575
0.62	0.152	44.9925	0.861	816.008
0.62	0.154	44.4263	0.860092	815.666
0.62	0.156	43.5266	0.857746	814.219
0.62	0.158	43.2176	0.85517	811.952
0.62	0.16	42.5009	0.853732	811.231
0.62	0.162	41.9635	0.85181	809.846
0.62	0.164	41.2863	0.849164	807.878
0.62	0.166	40.9504	0.847692	806.742
0.62	0.168	40.1745	0.84561	805.436
0.62	0.17	39.765	0.844282	804.517
0.62	0.172	39.0476	0.841884	802.836
0.62	0.174	38.7992	0.840116	801.317
0.62	0.176	38.374	0.838664	800.29
0.62	0.178	37.6272	0.837906	800.279
0.62	0.18	37.2384	0.835578	798.34
0.62	0.182	36.709	0.833364	796.655
0.62	0.184	36.0483	0.831372	795.324
0.62	0.186	35.455	0.8293	793.845
0.62	0.188	35.3764	0.828712	793.336
0.62	0.19	34.609	0.825488	790.879
0.62	0.192	34.0069	0.8238	789.793
0.62	0.194	33.4462	0.82091	787.464
0.62	0.196	33.1226	0.8195	786.377
0.62	0.198	32.7528	0.817754	785.001
0.62	0.2	32.0481	0.815354	783.306
0.62	0.202	31.6868	0.815654	783.967
0.62	0.204	31.1625	0.81226	781.097
0.62	0.206	30.8945	0.810486	779.591
0.62	0.208	30.5697	0.809016	778.446
0.62	0.21	29.9454	0.80606	776.115
0.62	0.212	29.6501	0.805728	776.078
0.62	0.214	29.3073	0.804646	775.339
0.62	0.216	28.7022	0.80023	771.528
0.62	0.218	28.447	0.8006	772.153
0.62	0.22	27.7249	0.796244	768.519
0.62	0.222	27.503	0.79617	768.667
0.62	0.224	27.2079	0.794118	766.91
0.62	0.226	26.563	0.791954	765.391
0.62	0.228	26.3158	0.790408	764.092
0.62	0.23	25.6479	0.78587	760.222
0.62	0.232	25.3852	0.785984	760.599
0.62	0.234	25.1423	0.78535	760.208
0.62	0.236	24.8073	0.783526	758.719
0.62	0.238	24.2632	0.780622	756.359
0.62	0.24	23.9209	0.777436	753.515
0.62	0.242	23.4017	0.775956	752.554
0.62	0.244	23.3361	0.77623	752.894
0.62	0.246	23.0982	0.773442	750.344
0.62	0.248	22.5107	0.76952	747.009
0.62	0.25	22.2225	0.770338	748.116
0.62	0.252	21.7744	0.766682	744.908
0.62	0.254	21.5186	0.765256	743.737
0.62	0.256	20.9983	0.763162	742.164
0.62	0.258	20.655	0.759594	738.939
0.62	0.26	20.3064	0.759958	739.652
0.62	0.262	20.1908	0.75833	738.139
0.62	0.264	19.9773	0.756436	736.459
0.62	0.266	19.3342	0.75309	733.756
0.62	0.268	19.1891	0.752532	733.343
0.62	0.27	18.7955	0.74981	731.015
0.62	0.272	18.4419	0.747148	728.706
0.62	0.274	18.3634	0.746764	728.401
0.62	0.276	18.1897	0.74705	728.86
0.62	0.278	17.5551	0.743172	725.617
0.62	0.28	17.4525	0.742344	724.892
0.62	0.282	16.8787	0.73726	720.381
0.62	0.284	16.7182	0.736144	719.426
0.62	0.286	16.7063	0.736834	720.128
0.62	0.288	16.5262	0.736532	720.006
0.62	0.29	15.9658	0.732644	716.678
0.62	0.292	15.8992	0.731168	715.269
0.62	0.294	15.4015	0.728386	712.985
0.62	0.296	15.1333	0.725632	710.499
0.62	0.298	14.5661	0.721794	707.228
0.62	0.3	14.485	0.720666	706.181
0.622	0.002	207.374	0.998128	790.754
0.622	0.004	183.745	0.996412	812.667
0.622	0.006	170.274	0.99453	824.256
0.622	0.008	159.878	0.992906	833.028
0.622	0.01	151.825	0.990876	839.051
0.622	0.012	145.676	0.98933	843.654
0.622	0.014	139.95	0.98756	847.61
0.622	0.016	135.281	0.98562	850.339
0.622	0.018	130.974	0.984128	853.154
0.622	0.02	127.009	0.981892	854.883
0.622	0.022	123.402	0.980264	856.862
0.622	0.024	120.162	0.978334	858.172
0.622	0.026	117.109	0.976658	859.549
0.622	0.028	114.383	0.974714	860.331
0.622	0.03	111.551	0.97314	861.589
0.622	0.032	109.229	0.971006	861.777
0.622	0.034	107.078	0.969426	862.348
0.622	0.036	104.578	0.967854	863.276
0.622	0.038	102.55	0.96578	863.23
0.622	0.04	100.43	0.963846	863.416
0.622	0.042	98.5571	0.961894	863.337
0.622	0.044	96.7865	0.960132	863.345
0.622	0.046	94.7831	0.95867	863.887
0.622	0.048	93.0782	0.956154	863.076
0.622	0.05	91.456	0.955352	863.896
0.622	0.052	89.7801	0.953298	863.518
0.622	0.054	88.4144	0.951448	863.034
0.622	0.056	86.8475	0.949664	862.816
0.622	0.058	85.513	0.94781	862.297
0.622	0.06	83.953	0.946052	862.099
0.622	0.062	82.5825	0.944512	861.929
0.622	0.064	81.4542	0.94227	860.816
0.622	0.066	79.9724	0.940038	860.066
0.622	0.068	78.7753	0.938364	859.589
0.622	0.07	77.5979	0.937022	859.424
0.622	0.072	76.2856	0.93491	858.624
0.622	0.074	75.1138	0.932536	857.422
0.622	0.076	73.947	0.93114	857.193
0.622	0.078	72.8904	0.929614	856.724
0.622	0.08	71.8786	0.92811	856.231
0.622	0.082	70.8816	0.92611	855.228
0.622	0.084	69.8061	0.923646	853.84
0.622	0.086	68.7824	0.921934	853.152
0.622	0.088	67.6423	0.919976	852.334
0.622	0.09	66.7476	0.9182	851.452
0.622	0.092	65.8882	0.916252	850.364
0.622	0.094	65.1367	0.91512	849.983
0.622	0.096	63.9574	0.91309	849.133
0.622	0.098	62.9976	0.911534	848.536
0.622	0.1	62.2523	0.90946	847.208
0.622	0.102	61.3215	0.907008	845.686
0.622	0.104	60.3829	0.904904	844.521
0.622	0.106	59.4997	0.90353	844.03
0.622	0.108	58.9173	0.902992	844.075
0.622	0.11	57.9027	0.899602	841.699
0.622	0.112	57.1202	0.89895	841.83
0.622	0.114	56.5179	0.896556	840.038
0.622	0.116	55.5345	0.89451	838.976
0.622	0.118	54.7983	0.892376	837.578
0.622	0.12	54.1036	0.891228	837.124
0.622	0.122	53.4592	0.888876	835.417
0.622	0.124	52.6743	0.887968	835.294
0.622	0.126	51.7732	0.88451	832.737
0.622	0.128	51.2879	0.883392	832.104
0.622	0.13	50.4257	0.88052	830.094
0.622	0.132	49.7862	0.880402	830.616
0.622	0.134	49.2318	0.878592	829.36
0.622	0.136	48.4556	0.876322	827.866
0.622	0.138	47.9675	0.874228	826.26
0.622	0.14	47.2502	0.872688	825.438
0.622	0.142	46.6443	0.870226	823.582
0.622	0.144	46.1043	0.869346	823.242
0.622	0.146	45.3614	0.866476	821.115
0.622	0.148	44.6824	0.865832	821.15
0.622	0.15	44.1437	0.863332	819.188
0.622	0.152	43.4128	0.861186	817.773
0.622	0.154	42.9551	0.85944	816.485
0.622	0.156	42.3276	0.857776	815.448
0.622	0.158	41.9149	0.856176	814.261
0.622	0.16	41.3191	0.854116	812.797
0.622	0.162	40.6302	0.852694	812.064
0.622	0.164	40.0521	0.850096	810.044
0.622	0.166	39.6262	0.848214	808.588
0.622	0.168	39.0511	0.846792	807.741
0.622	0.17	38.7275	0.84562	806.893
0.622	0.172	38.0812	0.842964	804.883
0.622	0.174	37.375	0.841976	804.601
0.622	0.176	37.0648	0.839376	802.311
0.622	0.178	36.5478	0.837084	800.536
0.622	0.18	36.0277	0.835472	799.444
0.622	0.182	35.4954	0.834514	799.019
0.622	0.184	35.0545	0.83253	797.475
0.622	0.186	34.5464	0.829762	795.216
0.622	0.188	33.9912	0.82734	793.349
0.622	0.19	33.4	0.82646	793.06
0.622	0.192	32.8568	0.823148	790.291
0.622	0.194	32.5417	0.822002	789.46
0.622	0.196	32.0481	0.819584	787.536
0.622	0.198	31.6176	0.818036	786.418
0.622	0.2	31.2336	0.815212	783.978
0.622	0.202	30.7633	0.814832	784.069
0.622	0.204	30.3553	0.813238	782.883
0.622	0.206	29.8978	0.811104	781.206
0.622	0.208	29.512	0.80879	779.278
0.622	0.21	29.197	0.808546	779.349
0.622	0.212	28.7431	0.80599	777.247
0.622	0.214	28.2369	0.804016	775.779
0.622	0.216	27.8394	0.801348	773.509
0.622	0.218	27.3691	0.799782	772.413
0.622	0.22	27.0991	0.798866	771.767
0.622	0.222	26.7098	0.794924	768.214
0.622	0.224	26.3456	0.794756	768.41
0.622	0.226	25.7279	0.790986	765.258
0.622	0.228	25.253	0.790866	765.613
0.622	0.23	25.2475	0.789138	763.89
0.622	0.232	24.7785	0.787006	762.228
0.622	0.234	24.1769	0.785378	761.201
0.622	0.236	23.9214	0.782766	758.845
0.622	0.238	23.5177	0.782024	758.506
0.622	0.24	23.2646	0.779024	755.759
0.622	0.242	22.941	0.77776	754.819
0.622	0.244	22.6113	0.775498	752.887
0.622	0.246	22.2845	0.774536	752.251
0.622	0.248	21.8135	0.770592	748.778
0.622	0.25	21.4554	0.768692	747.237
0.622	0.252	21.0368	0.767072	746.035
0.622	0.254	20.6025	0.765496	744.894
0.622	0.256	20.4604	0.76362	743.16
0.622	0.258	20.1606	0.761458	741.297
0.622	0.26	19.9299	0.760956	741.026
0.622	0.262	19.6318	0.759606	739.974
0.622	0.264	19.2169	0.758478	739.261
0.622	0.266	18.6912	0.752382	733.691
0.622	0.268	18.6042	0.752634	734.03
0.622	0.27	18.3131	0.750032	731.719
0.622	0.272	18.0711	0.750076	732.005
0.622	0.274	17.8327	0.74842	730.587
0.622	0.276	17.4505	0.74502	727.57
0.622	0.278	16.9234	0.742382	725.459
0.622	0.28	16.8386	0.74148	724.641
0.622	0.282	16.6516	0.74122	724.568
0.622	0.284	16.393	0.739008	722.615
0.622	0.286	16.2866	0.737428	721.141
0.622	0.288	15.8414	0.734822	718.981
0.622	0.29	15.4226	0.73196	716.537
0.622	0.292	15.2052	0.72957	714.365
0.622	0.294	15.0334	0.728904	713.871
0.622	0.296	14.5339	0.725452	710.918
0.622	0.298	14.1898	0.723538	709.348
0.622	0.3	14.0974	0.72246	708.363
0.624	0.002	200.992	0.998294	797.302
0.624	0.004	177.955	0.996588	818.633
0.624	0.006	164.628	0.994652	830.024
0.624	0.008	154.562	0.992764	838.202
0.624	0.01	147.208	0.990826	843.618
0.624	0.012	140.913	0.98921	848.297
0.624	0.014	135.501	0.987472	851.971
0.624	0.016	130.619	0.98568	855.061
0.624	0.018	126.861	0.98378	856.919
0.624	0.02	122.977	0.982082	859.105
0.624	0.022	119.68	0.980372	860.692
0.624	0.024	116.4	0.978434	862.034
0.624	0.026	113.461	0.976788	863.327
0.624	0.028	110.698	0.974638	863.94
0.624	0.03	108.057	0.972502	864.445
0.624	0.032	105.583	0.97116	865.577
0.624	0.034	103.419	0.969554	866.135
0.624	0.036	101.279	0.967554	866.275
0.624	0.038	98.9506	0.966038	867.087
0.624	0.04	97.1958	0.964198	867.002
0.624	0.042	95.3689	0.961696	866.327
0.624	0.044	93.606	0.96086	867.254
0.624	0.046	91.7284	0.95851	866.782
0.624	0.048	90.1467	0.957624	867.477
0.624	0.05	88.6481	0.954612	865.964
0.624	0.052	87.0535	0.953222	866.168
0.624	0.054	85.4492	0.951244	865.795
0.624	0.056	84.3262	0.949362	865.036
0.624	0.058	82.6185	0.947696	865.077
0.624	0.06	81.2903	0.946066	864.776
0.624	0.062	79.7813	0.943612	863.831
0.624	0.064	78.5433	0.942184	863.641
0.624	0.066	77.3952	0.940208	862.813
0.624	0.068	76.1902	0.938748	862.558
0.624	0.07	74.9252	0.936164	861.239
0.624	0.072	73.6849	0.93484	861.155
0.624	0.074	72.5621	0.932522	859.96
0.624	0.076	71.8087	0.931352	859.543
0.624	0.078	70.5344	0.928942	858.408
0.624	0.08	69.8049	0.928104	858.299
0.624	0.082	68.7454	0.926496	857.751
0.624	0.084	67.6381	0.924246	856.608
0.624	0.086	66.5413	0.921916	855.375
0.624	0.088	65.5042	0.920328	854.824
0.624	0.09	64.7733	0.918428	853.655
0.624	0.092	63.8555	0.91806	854.205
0.624	0.094	62.8152	0.915046	852.231
0.624	0.096	61.741	0.913144	851.403
0.624	0.098	61.3774	0.91171	850.333
0.624	0.1	60.3347	0.91029	849.955
0.624	0.102	59.203	0.90718	847.977
0.624	0.104	58.5115	0.906794	848.283
0.624	0.106	57.919	0.90469	846.771
0.624	0.108	56.7853	0.902362	845.577
0.624	0.11	56.0764	0.90029	844.214
0.624	0.112	55.4579	0.898926	843.468
0.624	0.114	54.3776	0.895978	841.6
0.624	0.116	54.197	0.894886	840.689
0.624	0.118	53.1546	0.892124	838.969
0.624	0.12	52.2784	0.890372	838.094
0.624	0.122	51.9696	0.890106	838.136
0.624	0.124	50.8255	0.887164	836.339
0.624	0.126	50.5384	0.886544	836.006
0.624	0.128	49.5644	0.883292	833.728
0.624	0.13	49.1051	0.881828	832.723
0.624	0.132	48.287	0.880636	832.349
0.624	0.134	47.5601	0.878422	830.862
0.624	0.136	47.2078	0.875948	828.74
0.624	0.138	45.9735	0.873488	827.515
0.624	0.14	45.9748	0.872852	826.877
0.624	0.142	44.9032	0.869626	824.723
0.624	0.144	44.7681	0.86937	824.602
0.624	0.146	43.6343	0.866278	822.644
0.624	0.148	43.643	0.865662	822.019
0.624	0.15	42.44	0.861314	818.874
0.624	0.152	42.2957	0.862368	820.072
0.624	0.154	41.3085	0.858992	817.683
0.624	0.156	41.1796	0.859186	818.006
0.624	0.158	40.1933	0.854572	814.379
0.624	0.16	40.0389	0.854534	814.495
0.624	0.162	39.2238	0.852246	813.022
0.624	0.164	38.9195	0.851388	812.468
0.624	0.166	38.2984	0.84769	809.392
0.624	0.168	37.897	0.846522	808.625
0.624	0.17	37.5622	0.845878	808.316
0.624	0.172	36.7651	0.84329	806.525
0.624	0.174	36.6874	0.842624	805.937
0.624	0.176	35.5041	0.838072	802.568
0.624	0.178	35.5309	0.838818	803.287
0.624	0.18	34.5329	0.83557	801.037
0.624	0.182	34.4346	0.833848	799.413
0.624	0.184	34.0184	0.831916	797.898
0.624	0.186	33.2349	0.828738	795.503
0.624	0.188	33.1831	0.828854	795.671
0.624	0.19	32.0613	0.825286	793.225
0.624	0.192	32.1968	0.82461	792.413
0.624	0.194	31.6473	0.822098	790.451
0.624	0.196	30.9962	0.819696	788.7
0.624	0.198	31.0283	0.820356	789.328
0.624	0.2	29.9557	0.814408	784.452
0.624	0.202	30.0137	0.81533	785.316
0.624	0.204	29.5237	0.813682	784.158
0.624	0.206	29.03	0.81134	782.31
0.624	0.208	29.0744	0.81101	781.936
0.624	0.21	27.8203	0.80547	777.65
0.624	0.212	27.7547	0.805904	778.149
0.624	0.214	27.6821	0.805574	777.892
0.624	0.216	26.8576	0.801186	774.328
0.624	0.218	26.8341	0.801702	774.868
0.624	0.22	25.8762	0.796284	770.408
0.624	0.222	25.6367	0.794568	768.931
0.624	0.224	25.6482	0.796672	771.024
0.624	0.226	24.8044	0.791466	766.662
0.624	0.228	24.7281	0.791182	766.454
0.624	0.23	24.729	0.790678	765.949
0.624	0.232	23.5699	0.784956	761.386
0.624	0.234	23.5664	0.784288	760.722
0.624	0.236	23.503	0.7839	760.397
0.624	0.238	22.6832	0.7803	757.617
0.624	0.24	22.7174	0.780032	757.315
0.624	0.242	22.5894	0.778836	756.247
0.624	0.244	21.6497	0.774486	752.836
0.624	0.246	21.6582	0.775484	753.826
0.624	0.248	21.4271	0.772842	751.415
0.624	0.25	20.4888	0.768008	747.519
0.624	0.252	20.5268	0.767696	747.169
0.624	0.254	20.1932	0.765684	745.491
0.624	0.256	19.7643	0.76349	743.726
0.624	0.258	19.7763	0.764268	744.492
0.624	0.26	19.5951	0.763384	743.789
0.624	0.262	18.6101	0.756784	738.174
0.624	0.264	18.6193	0.756772	738.153
0.624	0.266	18.5504	0.756242	737.692
0.624	0.268	17.975	0.752246	734.271
0.624	0.27	17.9836	0.75256	734.576
0.624	0.272	17.9245	0.752512	734.588
0.624	0.274	16.8773	0.745246	728.369
0.624	0.276	16.832	0.745132	728.3
0.624	0.278	16.9065	0.745518	728.611
0.624	0.28	16.2662	0.740114	723.848
0.624	0.282	16.2665	0.741034	724.767
0.624	0.284	16.2785	0.740552	724.273
0.624	0.286	15.2111	0.734398	719.187
0.624	0.288	15.1999	0.733148	717.948
0.624	0.29	15.2115	0.734484	719.272
0.624	0.292	14.3403	0.728608	714.268
0.624	0.294	14.1717	0.72687	712.698
0.624	0.296	14.1472	0.724518	710.371
0.624	0.298	14.1012	0.725994	711.893
0.624	0.3	13.2216	0.71851	705.288
0.626	0.002	194.247	0.998226	803.979
0.626	0.004	172.119	0.996468	824.349
0.626	0.006	159.424	0.99451	835.086
0.626	0.008	150.117	0.992688	842.571
0.626	0.01	142.411	0.991148	848.737
0.626	0.012	136.495	0.989024	852.529
0.626	0.014	131.138	0.98726	856.122
0.626	0.016	126.528	0.98579	859.262
0.626	0.018	122.723	0.983498	860.775
0.626	0.02	119.115	0.982116	863.001
0.626	0.022	115.793	0.980534	864.741
0.626	0.024	112.566	0.978654	866.088
0.626	0.026	109.826	0.976544	866.718
0.626	0.028	107.209	0.975058	867.849
0.626	0.03	104.718	0.973244	868.526
0.626	0.032	102.344	0.971678	869.334
0.626	0.034	100.213	0.96933	869.117
0.626	0.036	97.9614	0.967704	869.743
0.626	0.038	96.0993	0.965574	869.475
0.626	0.04	94.2691	0.96419	869.921
0.626	0.042	92.3147	0.962488	870.173
0.626	0.044	90.6409	0.960492	869.851
0.626	0.046	88.6774	0.958242	869.565
0.626	0.048	87.2367	0.957222	869.985
0.626	0.05	85.7521	0.954904	869.152
0.626	0.052	84.4788	0.95396	869.481
0.626	0.054	82.9518	0.951316	868.364
0.626	0.056	81.4281	0.949634	868.206
0.626	0.058	80.076	0.948226	868.15
0.626	0.06	78.6716	0.94546	866.788
0.626	0.062	77.5962	0.9439	866.304
0.626	0.064	76.2015	0.942204	866.003
0.626	0.066	75.1038	0.940658	865.554
0.626	0.068	73.8914	0.938724	864.833
0.626	0.07	72.8053	0.937106	864.301
0.626	0.072	71.6453	0.93491	863.265
0.626	0.074	70.5233	0.933344	862.821
0.626	0.076	69.3982	0.931134	861.736
0.626	0.078	68.4282	0.92965	861.222
0.626	0.08	67.4573	0.92828	860.823
0.626	0.082	66.3226	0.92592	859.597
0.626	0.084	65.2971	0.923846	858.549
0.626	0.086	64.5722	0.922262	857.69
0.626	0.088	63.6079	0.919994	856.386
0.626	0.09	62.5579	0.91867	856.112
0.626	0.092	61.6596	0.917252	855.592
0.626	0.094	61.0163	0.915268	854.252
0.626	0.096	60.1113	0.913434	853.323
0.626	0.098	59.1472	0.910398	851.251
0.626	0.1	58.2443	0.909562	851.318
[truncated: 20,500 more rows]
