# Supplementary material for: An Extra Dimension to Decision-Making in Animals: The Three-way Trade-off between Speed, Effort per-Unit-Time and Accuracy
Source: PLoS Comput Biol. 2014 Dec 18;10(12):e1003937. doi: 10.1371/journal.pcbi.1003937 (PMC4270426; doi:10.1371/journal.pcbi.1003937)
Supplement: S1 Dataset — Simulation code and output. This dataset contains: (i) C++ code used to simulate and for a discrete grid of and values; (ii) tab-delimited text files containing the output of those simulations; and (iii) matlab code used to calculate the optimum and values for different levels of and to plot figs. 1–4. (ZIP) [file pcbi.1003937.s001.zip › decision_output_fall_13.txt]

0.6	0.002	309.949	0.998184	688.235
0.6	0.004	274.389	0.996252	721.863
0.6	0.006	253.302	0.99433	741.028
0.6	0.008	238.668	0.992828	754.16
0.6	0.01	227.148	0.99092	763.772
0.6	0.012	217.385	0.988974	771.589
0.6	0.014	209.327	0.987202	777.875
0.6	0.016	201.747	0.98556	783.813
0.6	0.018	195.36	0.983184	787.824
0.6	0.02	189.471	0.981392	791.921
0.6	0.022	184.234	0.979936	795.702
0.6	0.024	179.165	0.978274	799.109
0.6	0.026	174.653	0.976206	801.553
0.6	0.028	170.42	0.97414	803.72
0.6	0.03	166.383	0.972754	806.371
0.6	0.032	162.408	0.97035	807.943
0.6	0.034	158.876	0.968898	810.022
0.6	0.036	155.591	0.966846	811.255
0.6	0.038	152.453	0.964926	812.473
0.6	0.04	149.617	0.963376	813.759
0.6	0.042	146.438	0.961628	815.19
0.6	0.044	143.773	0.959496	815.723
0.6	0.046	140.972	0.957704	816.732
0.6	0.048	138.42	0.955686	817.266
0.6	0.05	135.87	0.954092	818.222
0.6	0.052	133.57	0.952628	819.058
0.6	0.054	131.162	0.950186	819.024
0.6	0.056	129.139	0.9488	819.661
0.6	0.058	126.906	0.946806	819.9
0.6	0.06	124.807	0.944448	819.641
0.6	0.062	122.786	0.943066	820.28
0.6	0.064	120.622	0.9408	820.178
0.6	0.066	118.905	0.93869	819.785
0.6	0.068	116.796	0.937296	820.5
0.6	0.07	115.332	0.935748	820.416
0.6	0.072	113.221	0.933856	820.635
0.6	0.074	111.635	0.932162	820.527
0.6	0.076	109.805	0.929634	819.829
0.6	0.078	108.26	0.928066	819.806
0.6	0.08	106.644	0.926502	819.858
0.6	0.082	104.622	0.92458	819.958
0.6	0.084	103.401	0.922814	819.413
0.6	0.086	101.957	0.92052	818.563
0.6	0.088	100.341	0.918888	818.547
0.6	0.09	98.9083	0.917712	818.804
0.6	0.092	97.3403	0.9153	817.96
0.6	0.094	96.1562	0.91308	816.924
0.6	0.096	94.8927	0.91138	816.487
0.6	0.098	93.4066	0.909682	816.275
0.6	0.1	91.9825	0.90713	815.148
0.6	0.102	90.767	0.905654	814.887
0.6	0.104	89.5444	0.903984	814.44
0.6	0.106	87.8202	0.902716	814.896
0.6	0.108	86.7123	0.899614	812.902
0.6	0.11	85.6567	0.898316	812.659
0.6	0.112	84.4398	0.896378	811.938
0.6	0.114	83.1376	0.894744	811.606
0.6	0.116	81.9866	0.892684	810.697
0.6	0.118	81.2269	0.891442	810.215
0.6	0.12	80.0705	0.888988	808.918
0.6	0.122	78.8877	0.886496	807.608
0.6	0.124	77.7493	0.884812	807.063
0.6	0.126	76.6319	0.882644	806.012
0.6	0.128	75.8138	0.882324	806.51
0.6	0.13	74.6405	0.879986	805.345
0.6	0.132	73.8157	0.878866	805.05
0.6	0.134	72.5151	0.875724	803.209
0.6	0.136	71.6091	0.873916	802.307
0.6	0.138	70.653	0.871764	801.111
0.6	0.14	69.6587	0.870058	800.399
0.6	0.142	68.7785	0.868728	799.949
0.6	0.144	67.7535	0.866538	798.785
0.6	0.146	66.6871	0.864252	797.565
0.6	0.148	66.0162	0.862568	796.552
0.6	0.15	65.0154	0.861128	796.113
0.6	0.152	64.1657	0.85844	794.274
0.6	0.154	63.1628	0.857102	793.939
0.6	0.156	62.4346	0.855104	792.669
0.6	0.158	61.4062	0.852864	791.458
0.6	0.16	60.6899	0.851552	790.862
0.6	0.162	59.7764	0.850456	790.68
0.6	0.164	58.8562	0.847934	789.078
0.6	0.166	58.226	0.846274	788.048
0.6	0.168	57.3705	0.84422	786.85
0.6	0.17	56.5369	0.841054	784.517
0.6	0.172	55.7736	0.84026	784.486
0.6	0.174	55.0704	0.838938	783.868
0.6	0.176	54.2081	0.836574	782.366
0.6	0.178	53.5029	0.833976	780.473
0.6	0.18	52.8182	0.83387	781.052
0.6	0.182	52.0205	0.830726	778.706
0.6	0.184	51.3572	0.829002	777.645
0.6	0.186	50.5876	0.826792	776.204
0.6	0.188	49.817	0.82532	775.503
0.6	0.19	49.0612	0.82326	774.199
0.6	0.192	48.6659	0.822612	773.946
0.6	0.194	47.8824	0.81874	770.858
0.6	0.196	46.9457	0.817008	770.062
0.6	0.198	46.3359	0.815732	769.396
0.6	0.2	45.7725	0.813748	767.976
0.6	0.202	44.88	0.81126	766.38
0.6	0.204	44.4959	0.80939	764.894
0.6	0.206	43.7586	0.807222	763.463
0.6	0.208	43.0774	0.80658	763.503
0.6	0.21	42.4357	0.80402	761.584
0.6	0.212	41.8521	0.802276	760.424
0.6	0.214	41.3459	0.801084	759.738
0.6	0.216	40.7744	0.798444	757.67
0.6	0.218	40.0868	0.796116	756.029
0.6	0.22	39.5195	0.794662	755.143
0.6	0.222	38.8296	0.792142	753.312
0.6	0.224	38.444	0.791392	752.948
0.6	0.226	37.7243	0.78858	750.856
0.6	0.228	37.2397	0.788734	751.494
0.6	0.23	36.6191	0.785058	748.439
0.6	0.232	35.9435	0.78382	747.876
0.6	0.234	35.4171	0.780988	745.571
0.6	0.236	34.9084	0.779608	744.7
0.6	0.238	34.4311	0.778084	743.653
0.6	0.24	33.7191	0.77521	741.491
0.6	0.242	33.3134	0.773132	739.819
0.6	0.244	32.7109	0.770256	737.545
0.6	0.246	32.4247	0.770778	738.353
0.6	0.248	31.6094	0.76744	735.831
0.6	0.25	31.3536	0.765968	734.614
0.6	0.252	30.552	0.76412	733.568
0.6	0.254	30.1977	0.762014	731.816
0.6	0.256	29.8106	0.761902	732.091
0.6	0.258	29.495	0.760718	731.223
0.6	0.26	28.6727	0.756328	727.655
0.6	0.262	28.2454	0.754554	726.309
0.6	0.264	27.9271	0.752318	724.391
0.6	0.266	27.3673	0.75044	723.073
0.6	0.268	26.8514	0.748434	721.583
0.6	0.27	26.4661	0.747028	720.562
0.6	0.272	26.1001	0.744856	718.756
0.6	0.274	25.8642	0.744988	719.124
0.6	0.276	25.0777	0.74158	716.502
0.6	0.278	24.6328	0.738954	714.321
0.6	0.28	24.3484	0.738362	714.014
0.6	0.282	24.1453	0.73658	712.435
0.6	0.284	23.3439	0.73348	710.136
0.6	0.286	23.2565	0.733058	709.802
0.6	0.288	22.4173	0.729304	706.887
0.6	0.29	22.3209	0.728988	706.667
0.6	0.292	21.5808	0.724798	703.217
0.6	0.294	21.4121	0.723836	702.424
0.6	0.296	20.6006	0.720388	699.787
0.6	0.298	20.482	0.718692	698.21
0.6	0.3	20.0959	0.71734	697.244
0.602	0.002	297.438	0.998208	700.77
0.602	0.004	263.903	0.996466	732.563
0.602	0.006	243.632	0.994448	750.816
0.602	0.008	229.505	0.992524	763.019
0.602	0.01	218.14	0.990704	772.564
0.602	0.012	208.813	0.98925	780.437
0.602	0.014	200.761	0.986978	786.217
0.602	0.016	193.827	0.985212	791.385
0.602	0.018	187.732	0.98396	796.228
0.602	0.02	181.884	0.98191	800.026
0.602	0.022	176.734	0.979988	803.254
0.602	0.024	172.018	0.977602	805.584
0.602	0.026	167.738	0.975852	808.114
0.602	0.028	163.473	0.97445	810.977
0.602	0.03	159.776	0.972636	812.86
0.602	0.032	156.214	0.97106	814.846
0.602	0.034	152.719	0.968784	816.065
0.602	0.036	149.429	0.966448	817.019
0.602	0.038	146.345	0.965334	818.989
0.602	0.04	143.625	0.96345	819.825
0.602	0.042	140.819	0.961476	820.657
0.602	0.044	137.877	0.959838	821.961
0.602	0.046	135.649	0.957728	822.079
0.602	0.048	132.836	0.956146	823.31
0.602	0.05	130.947	0.954142	823.195
0.602	0.052	128.553	0.952182	823.629
0.602	0.054	126.225	0.950202	823.977
0.602	0.056	124.127	0.948838	824.711
0.602	0.058	121.866	0.946078	824.212
0.602	0.06	120.117	0.944964	824.847
0.602	0.062	117.91	0.942878	824.968
0.602	0.064	116.05	0.941852	825.802
0.602	0.066	114.28	0.939398	825.118
0.602	0.068	112.352	0.93761	825.258
0.602	0.07	110.51	0.935174	824.664
0.602	0.072	108.683	0.933828	825.145
0.602	0.074	107.118	0.93188	824.762
0.602	0.076	105.661	0.930284	824.623
0.602	0.078	104.076	0.927976	823.9
0.602	0.08	102.332	0.926476	824.144
0.602	0.082	100.782	0.92418	823.398
0.602	0.084	99.4437	0.92292	823.476
0.602	0.086	98.0522	0.920686	822.634
0.602	0.088	96.5619	0.918894	822.332
0.602	0.09	95.1651	0.916716	821.551
0.602	0.092	93.8531	0.915416	821.563
0.602	0.094	92.3411	0.912608	820.267
0.602	0.096	91.055	0.91181	820.755
0.602	0.098	89.8669	0.909568	819.701
0.602	0.1	88.4678	0.907966	819.498
0.602	0.102	87.2205	0.905774	818.554
0.602	0.104	85.9445	0.903468	817.524
0.602	0.106	84.8347	0.902692	817.857
0.602	0.108	83.7917	0.899536	815.744
0.602	0.11	82.3818	0.898114	815.732
0.602	0.112	81.2597	0.896814	815.554
0.602	0.114	80.0178	0.895444	815.426
0.602	0.116	79.0958	0.89338	814.284
0.602	0.118	77.9543	0.890736	812.782
0.602	0.12	76.9867	0.889092	812.105
0.602	0.122	75.9238	0.886574	810.65
0.602	0.124	74.6356	0.885354	810.718
0.602	0.126	73.7523	0.883998	810.246
0.602	0.128	72.7561	0.881438	808.682
0.602	0.13	71.6751	0.87957	807.895
0.602	0.132	70.7699	0.877414	806.644
0.602	0.134	69.8888	0.87572	805.831
0.602	0.136	68.9077	0.874378	805.47
0.602	0.138	67.7765	0.872546	804.77
0.602	0.14	66.9346	0.871208	804.273
0.602	0.142	65.9611	0.869368	803.407
0.602	0.144	65.0878	0.867076	801.988
0.602	0.146	64.1735	0.864308	800.134
0.602	0.148	63.4503	0.862066	798.616
0.602	0.15	62.5292	0.861236	798.707
0.602	0.152	61.7865	0.85932	797.533
0.602	0.154	60.7084	0.856796	796.088
0.602	0.156	59.9947	0.85565	795.655
0.602	0.158	59.1302	0.853504	794.374
0.602	0.16	58.2514	0.85163	793.379
0.602	0.162	57.5065	0.849198	791.692
0.602	0.164	56.781	0.848292	791.511
0.602	0.166	55.7564	0.845878	790.122
0.602	0.168	55.1618	0.844086	788.924
0.602	0.17	54.3406	0.842222	787.881
0.602	0.172	53.5027	0.839688	786.185
0.602	0.174	52.8158	0.838052	785.236
0.602	0.176	52.2538	0.835828	783.574
0.602	0.178	51.3901	0.835238	783.848
0.602	0.18	50.6729	0.833076	782.403
0.602	0.182	50.222	0.830972	780.75
0.602	0.184	49.2781	0.829604	780.326
0.602	0.186	48.6994	0.826752	778.053
0.602	0.188	48.0569	0.825678	777.621
0.602	0.19	47.4036	0.82378	776.376
0.602	0.192	46.655	0.821544	774.889
0.602	0.194	46.1281	0.819642	773.514
0.602	0.196	45.3242	0.818116	772.792
0.602	0.198	44.5698	0.815474	770.904
0.602	0.2	43.7913	0.813162	769.371
0.602	0.202	43.4702	0.811736	768.266
0.602	0.204	42.7663	0.810162	767.396
0.602	0.206	42.0507	0.80822	766.169
0.602	0.208	41.4345	0.806038	764.603
0.602	0.21	41.149	0.804554	763.405
0.602	0.212	40.4118	0.801686	761.274
0.602	0.214	39.7427	0.801234	761.491
0.602	0.216	39.2804	0.79853	759.25
0.602	0.218	38.7085	0.796944	758.235
0.602	0.22	37.9938	0.795588	757.594
0.602	0.222	37.3242	0.793206	755.882
0.602	0.224	36.7469	0.790484	753.737
0.602	0.226	36.4568	0.789244	752.787
0.602	0.228	35.8066	0.786214	750.407
0.602	0.23	35.062	0.785402	750.34
0.602	0.232	34.7145	0.783434	748.719
0.602	0.234	34.1598	0.781144	746.984
0.602	0.236	33.6586	0.780186	746.527
0.602	0.238	33.0463	0.777984	744.938
0.602	0.24	32.7373	0.776746	744.009
0.602	0.242	32.1529	0.773328	741.175
0.602	0.244	31.7059	0.77217	740.464
0.602	0.246	31.0214	0.769956	738.935
0.602	0.248	30.4493	0.76749	737.041
0.602	0.25	30.1447	0.767628	737.483
0.602	0.252	29.8446	0.764768	734.923
0.602	0.254	29.1271	0.763554	734.427
0.602	0.256	28.5327	0.760084	731.551
0.602	0.258	28.1639	0.75892	730.756
0.602	0.26	27.9644	0.757782	729.818
0.602	0.262	27.2807	0.754392	727.111
0.602	0.264	26.783	0.7531	726.317
0.602	0.266	26.3296	0.750334	724.004
0.602	0.268	26.1967	0.75034	724.143
0.602	0.27	25.5118	0.74666	721.148
0.602	0.272	24.9428	0.744086	719.143
0.602	0.274	24.5461	0.742942	718.396
0.602	0.276	24.3958	0.742118	717.722
0.602	0.278	23.757	0.73945	715.693
0.602	0.28	23.611	0.739634	716.023
0.602	0.282	23.0145	0.736708	713.694
0.602	0.284	22.57	0.733798	711.228
0.602	0.286	22.1673	0.732296	710.129
0.602	0.288	21.7293	0.73088	709.151
0.602	0.29	21.1986	0.727658	706.459
0.602	0.292	20.6717	0.723902	703.23
0.602	0.294	20.411	0.723442	703.031
0.602	0.296	20.2772	0.723092	702.815
0.602	0.298	19.9036	0.721252	701.348
0.602	0.3	19.4579	0.71804	698.582
0.604	0.002	286.47	0.998216	711.746
0.604	0.004	253.811	0.996228	742.417
0.604	0.006	234.241	0.994528	760.287
0.604	0.008	220.253	0.992698	772.445
0.604	0.01	209.485	0.990938	781.453
0.604	0.012	201.07	0.988992	787.922
0.604	0.014	193.141	0.987206	794.065
0.604	0.016	186.465	0.985186	798.721
0.604	0.018	180.514	0.983762	803.248
0.604	0.02	174.883	0.98167	806.787
0.604	0.022	170.158	0.980086	809.928
0.604	0.024	165.541	0.977966	812.425
0.604	0.026	161.668	0.976486	814.818
0.604	0.028	157.254	0.974452	817.198
0.604	0.03	153.642	0.972774	819.132
0.604	0.032	150.246	0.970782	820.536
0.604	0.034	146.747	0.9689	822.153
0.604	0.036	143.996	0.966698	822.702
0.604	0.038	140.892	0.96472	823.828
0.604	0.04	137.978	0.963674	825.696
0.604	0.042	135.613	0.961566	825.953
0.604	0.044	132.835	0.959346	826.511
0.604	0.046	130.463	0.958012	827.549
0.604	0.048	127.986	0.955792	827.806
0.604	0.05	125.656	0.95425	828.594
0.604	0.052	123.569	0.95247	828.901
0.604	0.054	121.471	0.951004	829.533
0.604	0.056	119.202	0.948094	828.892
0.604	0.058	117.438	0.946832	829.394
0.604	0.06	115.496	0.944844	829.348
0.604	0.062	113.318	0.943124	829.806
0.604	0.064	111.969	0.941296	829.327
0.604	0.066	109.838	0.939578	829.74
0.604	0.068	108.34	0.937582	829.242
0.604	0.07	106.499	0.936324	829.825
0.604	0.072	104.672	0.934652	829.98
0.604	0.074	103.209	0.932018	828.809
0.604	0.076	101.688	0.930574	828.886
0.604	0.078	100.024	0.928328	828.304
0.604	0.08	98.5015	0.926612	828.11
0.604	0.082	97.0948	0.924168	827.073
0.604	0.084	95.7346	0.92265	826.915
0.604	0.086	94.0655	0.920606	826.541
0.604	0.088	92.9357	0.920144	827.208
0.604	0.09	91.2883	0.916872	825.584
0.604	0.092	90.197	0.914858	824.661
0.604	0.094	89.0106	0.912988	823.977
0.604	0.096	87.623	0.911686	824.063
0.604	0.098	86.4713	0.909978	823.507
0.604	0.1	85.1531	0.908096	822.943
0.604	0.102	84.008	0.906204	822.196
0.604	0.104	82.7368	0.90459	821.853
0.604	0.106	81.8132	0.901876	820.063
0.604	0.108	80.2749	0.900332	820.057
0.604	0.11	79.302	0.898664	819.362
0.604	0.112	77.9014	0.896892	818.991
0.604	0.114	77.1557	0.895014	817.858
0.604	0.116	76.4371	0.892478	816.041
0.604	0.118	74.9771	0.890708	815.731
0.604	0.12	74.0302	0.88951	815.48
0.604	0.122	72.9702	0.886952	813.982
0.604	0.124	71.9476	0.88587	813.922
0.604	0.126	70.8837	0.882698	811.814
0.604	0.128	70.0478	0.881992	811.944
0.604	0.13	69.0966	0.87965	810.553
0.604	0.132	68.1475	0.87868	810.532
0.604	0.134	67.2789	0.876044	808.765
0.604	0.136	66.2008	0.87366	807.459
0.604	0.138	65.3459	0.872766	807.42
0.604	0.14	64.561	0.871914	807.353
0.604	0.142	63.6818	0.867932	804.25
0.604	0.144	62.7977	0.866132	803.334
0.604	0.146	62.0124	0.863938	801.926
0.604	0.148	60.973	0.862576	801.603
0.604	0.15	60.1816	0.861578	801.396
0.604	0.152	59.4926	0.859558	800.065
0.604	0.154	58.4307	0.857514	799.083
0.604	0.156	57.7942	0.855196	797.402
0.604	0.158	57.1218	0.854774	797.652
0.604	0.16	56.1415	0.85223	796.088
0.604	0.162	55.3762	0.850032	794.656
0.604	0.164	54.8469	0.848494	793.647
0.604	0.166	53.8424	0.84671	792.868
0.604	0.168	53.1808	0.844318	791.137
0.604	0.17	52.5587	0.842806	790.247
0.604	0.172	51.7028	0.84015	788.447
0.604	0.174	50.9855	0.838806	787.82
0.604	0.176	50.3772	0.836656	786.279
0.604	0.178	49.63	0.836268	786.638
0.604	0.18	48.8752	0.834498	785.623
0.604	0.182	48.0819	0.831452	783.37
0.604	0.184	47.6601	0.829902	782.242
0.604	0.186	46.9299	0.826392	779.462
0.604	0.188	46.0566	0.82518	779.123
0.604	0.19	45.5651	0.823432	777.867
0.604	0.192	44.9934	0.82196	776.967
0.604	0.194	44.3122	0.819778	775.466
0.604	0.196	43.5805	0.817206	773.626
0.604	0.198	43.0293	0.816666	773.637
0.604	0.2	42.2532	0.813708	771.455
0.604	0.202	41.6149	0.811002	769.387
0.604	0.204	41.2473	0.810164	768.917
0.604	0.206	40.7631	0.808692	767.929
0.604	0.208	40.0581	0.806138	766.08
0.604	0.21	39.3986	0.804372	764.973
0.604	0.212	38.8644	0.802238	763.374
0.604	0.214	38.5291	0.801962	763.433
0.604	0.216	37.7567	0.799688	761.931
0.604	0.218	37.0474	0.797228	760.181
0.604	0.22	36.6864	0.795104	758.418
0.604	0.222	36.0733	0.794062	757.989
0.604	0.224	35.6543	0.791608	755.954
0.604	0.226	34.9055	0.789854	754.949
0.604	0.228	34.5341	0.787826	753.292
0.604	0.23	33.9393	0.786888	752.949
0.604	0.232	33.3311	0.782898	749.567
0.604	0.234	32.6581	0.781554	748.896
0.604	0.236	32.5124	0.7818	749.288
0.604	0.238	32.0481	0.77932	747.272
0.604	0.24	31.3521	0.775084	743.732
0.604	0.242	30.7852	0.774554	743.769
0.604	0.244	30.361	0.77209	741.729
0.604	0.246	30.0894	0.771534	741.445
0.604	0.248	29.4392	0.768104	738.665
0.604	0.25	29.0748	0.767718	738.643
0.604	0.252	28.4539	0.764454	736
0.604	0.254	28.1595	0.763202	735.043
0.604	0.256	27.8073	0.761664	733.857
0.604	0.258	27.1792	0.758106	730.927
0.604	0.26	26.8782	0.758086	731.208
0.604	0.262	26.2229	0.755688	729.465
0.604	0.264	26.12	0.755286	729.166
0.604	0.266	25.574	0.751438	725.864
0.604	0.268	24.9859	0.749458	724.472
0.604	0.27	24.4935	0.74697	722.477
0.604	0.272	24.3115	0.747374	723.062
0.604	0.274	23.8361	0.74481	720.974
0.604	0.276	23.2623	0.742024	718.762
0.604	0.278	22.9711	0.739282	716.311
0.604	0.28	22.3931	0.73678	714.387
0.604	0.282	22.1798	0.73598	713.8
0.604	0.284	21.6907	0.734774	713.083
0.604	0.286	21.3267	0.733024	711.697
0.604	0.288	20.9591	0.728982	708.023
0.604	0.29	20.3336	0.726776	706.442
0.604	0.292	20.3063	0.725822	705.516
0.604	0.294	19.7293	0.724012	704.283
0.604	0.296	19.5117	0.722494	702.982
0.604	0.298	19.234	0.720908	701.674
0.604	0.3	18.7253	0.718444	699.719
0.606	0.002	275.496	0.99813	722.634
0.606	0.004	244.352	0.996368	752.016
0.606	0.006	225.554	0.994476	768.922
0.606	0.008	212.661	0.992792	780.131
0.606	0.01	201.646	0.990678	789.032
0.606	0.012	193.032	0.98921	796.178
0.606	0.014	185.893	0.98723	801.337
0.606	0.016	179.599	0.985184	805.585
0.606	0.018	173.337	0.983488	810.151
0.606	0.02	168.112	0.981356	813.244
0.606	0.022	163.757	0.980186	816.429
0.606	0.024	159.316	0.978248	818.932
0.606	0.026	155.195	0.975846	820.651
0.606	0.028	151.553	0.974954	823.401
0.606	0.03	147.79	0.972916	825.126
0.606	0.032	144.708	0.97077	826.062
0.606	0.034	141.471	0.968904	827.433
0.606	0.036	138.535	0.96694	828.405
0.606	0.038	135.651	0.965286	829.635
0.606	0.04	133.044	0.963788	830.744
0.606	0.042	130.629	0.961418	830.789
0.606	0.044	127.921	0.959564	831.643
0.606	0.046	125.607	0.958302	832.695
0.606	0.048	123.177	0.95662	833.443
0.606	0.05	121.271	0.954466	833.195
0.606	0.052	119.104	0.95214	833.036
0.606	0.054	116.975	0.951506	834.531
0.606	0.056	114.706	0.948518	833.812
0.606	0.058	112.758	0.946352	833.594
0.606	0.06	111.281	0.945106	833.825
0.606	0.062	109.225	0.943454	834.229
0.606	0.064	107.239	0.940798	833.559
0.606	0.066	105.802	0.939588	833.786
0.606	0.068	104.365	0.93795	833.585
0.606	0.07	102.32	0.935492	833.172
0.606	0.072	100.709	0.9346	833.891
0.606	0.074	99.3246	0.932134	832.809
0.606	0.076	97.711	0.929872	832.161
0.606	0.078	96.2782	0.928652	832.374
0.606	0.08	95.0176	0.926888	831.87
0.606	0.082	93.3415	0.924644	831.303
0.606	0.084	92.2056	0.923322	831.116
0.606	0.086	90.9919	0.92043	829.438
0.606	0.088	89.405	0.91848	829.075
0.606	0.09	88.1544	0.916818	828.664
0.606	0.092	86.8579	0.915046	828.188
0.606	0.094	85.6804	0.913928	828.248
0.606	0.096	84.4798	0.911658	827.178
0.606	0.098	83.2422	0.910346	827.104
0.606	0.1	82.0034	0.90812	826.117
0.606	0.102	80.85	0.906206	825.356
0.606	0.104	79.7571	0.903716	823.959
0.606	0.106	78.6588	0.903078	824.419
0.606	0.108	77.6908	0.900212	822.521
0.606	0.11	76.6003	0.899244	822.644
0.606	0.112	75.3245	0.896986	821.661
0.606	0.114	74.5702	0.89529	820.72
0.606	0.116	73.2428	0.893366	820.123
0.606	0.118	72.444	0.892048	819.604
0.606	0.12	71.3309	0.888792	817.461
0.606	0.122	70.4451	0.887604	817.159
0.606	0.124	69.419	0.88511	815.691
0.606	0.126	68.3646	0.884062	815.697
0.606	0.128	67.5795	0.882008	814.429
0.606	0.13	66.5945	0.879932	813.337
0.606	0.132	65.6244	0.878968	813.344
0.606	0.134	64.8036	0.877056	812.252
0.606	0.136	64.0069	0.8745	810.493
0.606	0.138	62.9537	0.871794	808.84
0.606	0.14	62.1323	0.870554	808.422
0.606	0.142	61.2813	0.869108	807.827
0.606	0.144	60.4349	0.86627	805.835
0.606	0.146	59.7427	0.865304	805.561
0.606	0.148	58.8898	0.864236	805.346
0.606	0.15	57.8302	0.860892	803.062
0.606	0.152	57.3245	0.859576	802.252
0.606	0.154	56.4517	0.858288	801.836
0.606	0.156	55.5139	0.855726	800.212
0.606	0.158	54.9797	0.85408	799.1
0.606	0.16	54.1641	0.852622	798.458
0.606	0.162	53.4477	0.849872	796.424
0.606	0.164	52.647	0.848038	795.391
0.606	0.166	52.0954	0.846892	794.797
0.606	0.168	51.1212	0.84421	793.089
0.606	0.17	50.483	0.842934	792.451
0.606	0.172	49.9889	0.842256	792.267
0.606	0.174	49.1488	0.839198	790.049
0.606	0.176	48.4242	0.838264	789.84
0.606	0.178	47.7719	0.835444	787.672
0.606	0.18	47.2215	0.832748	785.527
0.606	0.182	46.4664	0.831248	784.782
0.606	0.184	45.7253	0.8293	783.575
0.606	0.186	45.3331	0.827992	782.659
0.606	0.188	44.6328	0.826458	781.825
0.606	0.19	43.6651	0.824216	780.551
0.606	0.192	43.2273	0.822012	778.785
0.606	0.194	42.6461	0.821504	778.858
0.606	0.196	41.9317	0.817824	775.892
0.606	0.198	41.2088	0.815278	774.069
0.606	0.2	40.8433	0.81506	774.217
0.606	0.202	40.3829	0.81209	771.707
0.606	0.204	39.7179	0.810338	770.62
0.606	0.206	39.1002	0.807934	768.834
0.606	0.208	38.6412	0.807086	768.445
0.606	0.21	38.1902	0.805206	767.016
0.606	0.212	37.5903	0.803528	765.938
0.606	0.214	36.893	0.801826	764.933
0.606	0.216	36.494	0.800142	763.648
0.606	0.218	35.8221	0.797638	761.816
0.606	0.22	35.2513	0.795346	760.095
0.606	0.222	34.8001	0.793424	758.624
0.606	0.224	34.3685	0.79251	758.142
0.606	0.226	33.82	0.791032	757.212
0.606	0.228	33.1398	0.78658	753.44
0.606	0.23	32.7702	0.785996	753.226
0.606	0.232	32.2538	0.78409	751.836
0.606	0.234	31.8944	0.783208	751.314
0.606	0.236	31.4392	0.781162	749.723
0.606	0.238	30.8105	0.77889	748.079
0.606	0.24	30.1435	0.77675	746.607
0.606	0.242	30.0156	0.775874	745.858
0.606	0.244	29.4878	0.77311	743.622
0.606	0.246	28.8906	0.771488	742.597
0.606	0.248	28.5042	0.768996	740.492
0.606	0.25	28.0536	0.7677	739.646
0.606	0.252	27.6731	0.76542	737.747
0.606	0.254	27.0847	0.762988	735.903
0.606	0.256	26.6261	0.761588	734.962
0.606	0.258	26.1508	0.758702	732.551
0.606	0.26	26.039	0.759016	732.977
0.606	0.262	25.323	0.754836	729.513
0.606	0.264	25.1009	0.755676	730.575
0.606	0.266	24.3945	0.750888	726.494
0.606	0.268	24.2572	0.749494	725.237
0.606	0.27	23.7814	0.747916	724.135
0.606	0.272	23.4369	0.746546	723.109
0.606	0.274	23.0771	0.745458	722.381
0.606	0.276	22.6029	0.7412	718.597
0.606	0.278	22.1774	0.739652	717.475
0.606	0.28	21.5304	0.73646	714.93
0.606	0.282	21.2687	0.736658	715.389
0.606	0.284	21.0228	0.734926	713.903
0.606	0.286	20.2894	0.730754	710.465
0.606	0.288	20.2481	0.730708	710.46
0.606	0.29	19.8873	0.729182	709.295
0.606	0.292	19.5048	0.726026	706.521
0.606	0.294	19.1617	0.72435	705.188
0.606	0.296	18.7048	0.723472	704.767
0.606	0.298	18.6842	0.721838	703.154
0.606	0.3	18.2185	0.719418	701.199
0.608	0.002	265.253	0.998132	732.879
0.608	0.004	235.05	0.996278	761.228
0.608	0.006	217.125	0.994566	777.441
0.608	0.008	204.448	0.992718	788.27
0.608	0.01	194.313	0.99094	796.627
0.608	0.012	186.124	0.989162	803.038
0.608	0.014	179.058	0.987472	808.414
0.608	0.016	173.053	0.985562	812.509
0.608	0.018	167.334	0.983508	816.174
0.608	0.02	162.219	0.982024	819.805
0.608	0.022	157.587	0.980216	822.629
0.608	0.024	153.463	0.978368	824.905
0.608	0.026	149.602	0.976274	826.672
0.608	0.028	145.967	0.974212	828.245
0.608	0.03	142.711	0.972692	829.981
0.608	0.032	139.445	0.970354	830.909
0.608	0.034	136.247	0.968942	832.695
0.608	0.036	133.377	0.966978	833.601
0.608	0.038	130.761	0.9653	834.539
0.608	0.04	128.178	0.963448	835.27
0.608	0.042	125.669	0.961838	836.169
0.608	0.044	123.183	0.959498	836.315
0.608	0.046	121.04	0.958432	837.392
0.608	0.048	118.604	0.956498	837.894
0.608	0.05	116.319	0.954188	837.869
0.608	0.052	114.551	0.952412	837.861
0.608	0.054	112.733	0.95091	838.177
0.608	0.056	110.683	0.948256	837.573
0.608	0.058	108.7	0.946804	838.104
0.608	0.06	107.145	0.94531	838.165
0.608	0.062	105.584	0.943218	837.634
0.608	0.064	103.597	0.9415	837.903
0.608	0.066	102.021	0.939806	837.785
0.608	0.068	100.362	0.938244	837.882
0.608	0.07	98.6157	0.936522	837.906
0.608	0.072	97.2593	0.934004	836.745
0.608	0.074	96.0932	0.9321	836.007
0.608	0.076	94.1954	0.930324	836.129
0.608	0.078	93.0082	0.92881	835.802
0.608	0.08	91.4955	0.926606	835.111
0.608	0.082	90.1354	0.924418	834.283
0.608	0.084	88.8837	0.923358	834.474
0.608	0.086	87.4181	0.921246	833.828
0.608	0.088	86.3827	0.919826	833.443
0.608	0.09	85.0373	0.91688	831.843
0.608	0.092	83.9615	0.915794	831.833
0.608	0.094	82.612	0.914062	831.45
0.608	0.096	81.3647	0.912442	831.077
0.608	0.098	80.2059	0.90976	829.554
0.608	0.1	78.9811	0.908052	829.071
0.608	0.102	77.9294	0.906818	828.889
0.608	0.104	76.8095	0.904686	827.876
0.608	0.106	75.8973	0.903194	827.297
0.608	0.108	74.6601	0.900572	825.912
0.608	0.11	73.6928	0.899752	826.059
0.608	0.112	72.5556	0.897702	825.146
0.608	0.114	71.6768	0.895668	823.991
0.608	0.116	70.9101	0.892314	821.404
0.608	0.118	69.5784	0.891468	821.89
0.608	0.12	68.7153	0.890804	822.089
0.608	0.122	67.9647	0.88814	820.175
0.608	0.124	66.6465	0.885308	818.661
0.608	0.126	66.0643	0.884926	818.862
0.608	0.128	65.0529	0.881564	816.511
0.608	0.13	64.2884	0.880946	816.658
0.608	0.132	63.4549	0.879346	815.891
0.608	0.134	62.3923	0.876466	814.074
0.608	0.136	61.7454	0.874632	812.887
0.608	0.138	60.8615	0.872404	811.543
0.608	0.14	59.8281	0.870988	811.16
0.608	0.142	59.2882	0.869642	810.354
0.608	0.144	58.4124	0.868116	809.704
0.608	0.146	57.3049	0.865944	808.639
0.608	0.148	56.7893	0.863696	806.907
0.608	0.15	56.0806	0.862756	806.675
0.608	0.152	55.1781	0.859232	804.054
0.608	0.154	54.5869	0.858934	804.347
0.608	0.156	53.6912	0.85673	803.039
0.608	0.158	52.8198	0.854274	801.454
0.608	0.16	52.2317	0.853316	801.084
0.608	0.162	51.5895	0.850592	799.003
0.608	0.164	50.8115	0.848556	797.745
0.608	0.166	50.0039	0.84661	796.606
0.608	0.168	49.5703	0.844954	795.384
0.608	0.17	48.7695	0.843804	795.035
0.608	0.172	48.0005	0.840816	792.816
0.608	0.174	47.4469	0.83946	792.013
0.608	0.176	46.8624	0.838706	791.844
0.608	0.178	46.0111	0.835116	789.105
0.608	0.18	45.2637	0.832834	787.57
0.608	0.182	44.7486	0.831552	786.803
0.608	0.184	44.0785	0.829134	785.056
0.608	0.186	43.514	0.82886	785.346
0.608	0.188	43.0397	0.82588	782.84
0.608	0.19	42.2533	0.824994	782.741
0.608	0.192	41.6616	0.82269	781.028
0.608	0.194	41.1473	0.81994	778.793
0.608	0.196	40.695	0.818702	778.007
0.608	0.198	40.0076	0.816848	776.84
0.608	0.2	39.5131	0.81639	776.877
0.608	0.202	38.9269	0.812858	773.931
0.608	0.204	38.4847	0.812002	773.517
0.608	0.206	37.7683	0.80909	771.322
0.608	0.208	37.2781	0.807418	770.14
0.608	0.21	36.6272	0.80431	767.683
0.608	0.212	36.2738	0.804174	767.9
0.608	0.214	35.5235	0.800712	765.188
0.608	0.216	35.1016	0.798898	763.796
0.608	0.218	34.4785	0.797158	762.68
0.608	0.22	34.124	0.796542	762.418
0.608	0.222	33.3952	0.79332	759.925
0.608	0.224	33.0189	0.791758	758.739
0.608	0.226	32.653	0.790076	757.423
0.608	0.228	32.0963	0.788174	756.078
0.608	0.23	31.628	0.786636	755.008
0.608	0.232	31.1368	0.784372	753.235
0.608	0.234	30.7203	0.783782	753.062
0.608	0.236	30.159	0.780736	750.577
0.608	0.238	29.6237	0.778246	748.622
0.608	0.24	29.219	0.778754	749.535
0.608	0.242	28.8786	0.774684	745.805
0.608	0.244	28.4878	0.774704	746.216
0.608	0.246	27.9929	0.770964	742.971
0.608	0.248	27.4025	0.768522	741.12
0.608	0.25	27.0247	0.766188	739.163
0.608	0.252	26.7905	0.765322	738.532
0.608	0.254	26.0911	0.76254	736.449
0.608	0.256	25.6645	0.760766	735.101
0.608	0.258	25.2193	0.760018	734.799
0.608	0.26	24.9739	0.757486	732.512
0.608	0.262	24.6666	0.757914	733.247
0.608	0.264	24.2073	0.753958	729.751
0.608	0.266	23.5783	0.751716	728.138
0.608	0.268	23.26	0.750324	727.064
0.608	0.27	23.046	0.748438	725.392
0.608	0.272	22.7564	0.746932	724.176
0.608	0.274	22.1406	0.743884	721.743
0.608	0.276	21.4075	0.74166	720.253
0.608	0.278	21.1971	0.739426	718.229
0.608	0.28	21.0934	0.739532	718.439
0.608	0.282	20.8747	0.739026	718.151
0.608	0.284	20.2059	0.733754	713.548
0.608	0.286	19.6812	0.731548	711.867
0.608	0.288	19.5249	0.731424	711.899
0.608	0.29	19.3616	0.729394	710.032
0.608	0.292	19.0373	0.72814	709.103
0.608	0.294	18.6386	0.724158	705.519
0.608	0.296	18.0566	0.723036	704.979
0.608	0.298	17.9461	0.720748	702.802
0.608	0.3	17.7751	0.720596	702.821
0.61	0.002	255.735	0.998098	742.363
0.61	0.004	226.764	0.996288	769.524
0.61	0.006	209.103	0.994502	785.399
0.61	0.008	197.023	0.992544	795.521
0.61	0.01	187.366	0.99114	803.774
0.61	0.012	178.974	0.989082	810.108
0.61	0.014	172.084	0.987264	815.18
0.61	0.016	166.1	0.985206	819.106
0.61	0.018	161.356	0.983784	822.428
0.61	0.02	156.605	0.982022	825.417
0.61	0.022	152.386	0.980082	827.696
0.61	0.024	147.784	0.978184	830.4
0.61	0.026	144.247	0.976262	832.015
0.61	0.028	140.929	0.974474	833.545
0.61	0.03	137.272	0.972458	835.186
0.61	0.032	134.275	0.970958	836.683
0.61	0.034	131.724	0.969206	837.482
0.61	0.036	129.175	0.967502	838.327
0.61	0.038	125.846	0.96489	839.044
0.61	0.04	123.435	0.963602	840.167
0.61	0.042	120.927	0.961364	840.437
0.61	0.044	118.668	0.959474	840.806
0.61	0.046	116.683	0.958038	841.355
0.61	0.048	115.178	0.956536	841.358
0.61	0.05	113.023	0.954504	841.481
0.61	0.052	110.68	0.95322	842.54
0.61	0.054	108.268	0.950194	841.926
0.61	0.056	106.279	0.94848	842.201
0.61	0.058	105.553	0.947376	841.823
0.61	0.06	103.511	0.945436	841.925
0.61	0.062	101.158	0.942836	841.678
0.61	0.064	99.7542	0.94172	841.966
0.61	0.066	98.739	0.940026	841.287
0.61	0.068	96.3937	0.937694	841.3
0.61	0.07	95.3808	0.937134	841.753
0.61	0.072	93.7433	0.934704	840.961
0.61	0.074	91.4079	0.931336	839.928
0.61	0.076	91.3851	0.931064	839.679
0.61	0.078	89.1637	0.928414	839.25
0.61	0.08	88.7758	0.927508	838.732
0.61	0.082	86.5885	0.925196	838.608
0.61	0.084	86.1824	0.924082	837.9
0.61	0.086	84.3161	0.92072	836.404
0.61	0.088	83.5448	0.919572	836.027
0.61	0.09	81.852	0.916728	834.876
0.61	0.092	81.4654	0.916626	835.161
0.61	0.094	79.3138	0.91327	833.956
0.61	0.096	79.3403	0.913694	834.354
0.61	0.098	76.7989	0.91035	833.551
0.61	0.1	76.9293	0.90961	832.681
0.61	0.102	74.5881	0.904992	830.404
0.61	0.104	74.6052	0.905556	830.951
0.61	0.106	72.2619	0.90171	829.448
0.61	0.108	72.1637	0.901636	829.472
0.61	0.11	71.7454	0.900082	828.337
0.61	0.112	69.8696	0.897224	827.354
0.61	0.114	69.7537	0.89617	826.416
0.61	0.116	67.5027	0.892738	825.235
0.61	0.118	67.2862	0.89152	824.234
0.61	0.12	67.018	0.89149	824.472
0.61	0.122	64.8341	0.888012	823.178
0.61	0.124	65.0715	0.887522	822.451
0.61	0.126	63.3317	0.883772	820.44
0.61	0.128	62.4276	0.88213	819.702
0.61	0.13	62.5133	0.882132	819.619
0.61	0.132	60.2977	0.877202	816.904
0.61	0.134	60.1669	0.876204	816.037
0.61	0.136	60.0669	0.877008	816.941
0.61	0.138	57.8179	0.87231	814.492
0.61	0.14	57.7841	0.871424	813.64
0.61	0.142	57.8857	0.871034	813.148
0.61	0.144	55.4538	0.866006	810.552
0.61	0.146	55.428	0.865032	809.604
0.61	0.148	55.4517	0.865166	809.714
0.61	0.15	53.1009	0.859404	806.303
0.61	0.152	53.1223	0.86069	807.568
0.61	0.154	53.045	0.859244	806.199
0.61	0.156	51.3682	0.854496	803.128
0.61	0.158	50.772	0.853042	802.27
0.61	0.16	50.7097	0.85331	802.6
0.61	0.162	50.5387	0.853038	802.499
0.61	0.164	48.432	0.847332	798.9
0.61	0.166	48.4361	0.847268	798.832
0.61	0.168	48.3977	0.847028	798.63
0.61	0.17	46.2402	0.84008	793.84
0.61	0.172	46.1657	0.840256	794.09
0.61	0.174	46.142	0.840356	794.214
0.61	0.176	45.9728	0.840844	794.871
0.61	0.178	43.8238	0.83369	789.866
0.61	0.18	43.7926	0.834096	790.303
0.61	0.182	43.8676	0.83398	790.112
0.61	0.184	42.0139	0.828802	786.788
0.61	0.186	41.648	0.826652	785.004
0.61	0.188	41.6291	0.826526	784.897
0.61	0.19	41.582	0.826134	784.552
0.61	0.192	39.5019	0.820144	780.642
0.61	0.194	39.5146	0.819994	780.479
0.61	0.196	39.4654	0.819066	779.601
0.61	0.198	39.4678	0.819484	780.016
0.61	0.2	37.3105	0.81273	775.42
0.61	0.202	37.3297	0.812448	775.118
0.61	0.204	37.2562	0.812038	774.782
0.61	0.206	37.187	0.813064	775.877
0.61	0.208	35.0702	0.803732	768.662
0.61	0.21	35.0355	0.804166	769.13
0.61	0.212	35.0412	0.804394	769.353
0.61	0.214	35.0226	0.803556	768.533
0.61	0.216	32.971	0.796312	763.341
0.61	0.218	32.9452	0.796116	763.171
0.61	0.22	32.9683	0.795714	762.746
0.61	0.222	32.8816	0.795706	762.824
0.61	0.224	31.9632	0.792718	760.755
0.61	0.226	30.9645	0.78881	757.846
0.61	0.228	30.9856	0.788488	757.502
0.61	0.23	30.9886	0.788626	757.637
0.61	0.232	30.891	0.787912	757.021
0.61	0.234	28.9578	0.780634	751.676
0.61	0.236	28.9448	0.781186	752.241
0.61	0.238	28.9956	0.780348	751.352
0.61	0.24	28.9294	0.780612	751.683
0.61	0.242	27.1456	0.771972	744.826
0.61	0.244	26.9328	0.771732	744.799
0.61	0.246	26.8837	0.772124	745.24
0.61	0.248	26.8789	0.77188	745.001
0.61	0.25	26.8952	0.772892	745.997
0.61	0.252	24.9507	0.762222	737.271
0.61	0.254	24.9278	0.762366	737.438
0.61	0.256	24.9693	0.76179	736.821
0.61	0.258	24.9042	0.762742	737.838
0.61	0.26	24.8919	0.761814	736.922
0.61	0.262	23.1222	0.753728	730.606
0.61	0.264	23.1445	0.752048	728.903
0.61	0.266	23.1272	0.75376	730.633
0.61	0.268	23.1548	0.753424	730.269
0.61	0.27	22.4079	0.749682	727.274
0.61	0.272	21.1116	0.74413	723.018
0.61	0.274	21.1669	0.744242	723.075
0.61	0.276	21.1657	0.74407	722.904
0.61	0.278	21.1439	0.743184	722.04
0.61	0.28	20.146	0.736898	716.752
0.61	0.282	19.4867	0.73469	715.203
0.61	0.284	19.421	0.733772	714.351
0.61	0.286	19.4207	0.734858	715.437
0.61	0.288	19.4397	0.734512	715.072
0.61	0.29	18.9656	0.731808	712.842
0.61	0.292	17.8315	0.724666	706.835
0.61	0.294	17.8217	0.7249	707.078
0.61	0.296	17.8542	0.72547	707.616
0.61	0.298	17.808	0.725216	707.408
0.61	0.3	17.8031	0.725256	707.453
0.612	0.002	246.207	0.99826	752.053
0.612	0.004	218.554	0.996306	777.752
0.612	0.006	202.115	0.99478	792.665
0.612	0.008	190.17	0.992574	802.404
0.612	0.01	180.933	0.990806	809.873
0.612	0.012	172.83	0.988586	815.756
0.612	0.014	166.33	0.987332	821.002
0.612	0.016	160.664	0.98575	825.086
0.612	0.018	155.277	0.983926	828.649
0.612	0.02	150.831	0.981604	830.773
0.612	0.022	146.693	0.979904	833.211
0.612	0.024	142.579	0.977654	835.075
0.612	0.026	139.006	0.97598	836.974
0.612	0.028	135.751	0.974358	838.607
0.612	0.03	132.729	0.97301	840.281
0.612	0.032	129.449	0.971304	841.855
0.612	0.034	126.795	0.968966	842.171
0.612	0.036	124.297	0.967518	843.221
0.612	0.038	121.835	0.965056	843.221
0.612	0.04	119.153	0.963806	844.653
0.612	0.042	116.945	0.961596	844.651
0.612	0.044	114.975	0.960254	845.279
0.612	0.046	112.61	0.958278	845.668
0.612	0.048	110.654	0.956376	845.722
0.612	0.05	108.398	0.954502	846.104
0.612	0.052	106.639	0.952922	846.283
0.612	0.054	104.741	0.950988	846.247
0.612	0.056	103.227	0.94972	846.493
0.612	0.058	101.048	0.947262	846.214
0.612	0.06	99.6044	0.945186	845.582
0.612	0.062	98.2675	0.943464	845.196
0.612	0.064	96.4781	0.941494	845.016
0.612	0.066	94.5985	0.939588	844.989
0.612	0.068	93.4569	0.93807	844.613
0.612	0.07	91.7331	0.93619	844.457
0.612	0.072	90.3519	0.934356	844.004
0.612	0.074	89.2933	0.9331	843.807
0.612	0.076	87.5901	0.93064	843.05
0.612	0.078	86.4305	0.929008	842.578
0.612	0.08	84.9992	0.926686	841.687
0.612	0.082	83.9607	0.924786	840.825
0.612	0.084	82.6339	0.923058	840.424
0.612	0.086	81.5725	0.921886	840.313
0.612	0.088	80.1143	0.919682	839.568
0.612	0.09	79.1752	0.918434	839.259
0.612	0.092	77.6727	0.915554	837.881
0.612	0.094	77.0806	0.9141	837.019
0.612	0.096	75.7124	0.91214	836.428
0.612	0.098	74.9296	0.910944	836.014
0.612	0.1	73.5454	0.909	835.455
0.612	0.102	72.6414	0.906878	834.237
0.612	0.104	71.6162	0.905234	833.618
0.612	0.106	70.4845	0.902176	831.692
0.612	0.108	69.784	0.90146	831.676
0.612	0.11	68.5275	0.898696	830.168
0.612	0.112	67.7344	0.898264	830.53
0.612	0.114	66.7296	0.895574	828.844
0.612	0.116	65.6192	0.893186	827.567
0.612	0.118	65.0342	0.8918	826.766
0.612	0.12	63.9258	0.889534	825.608
0.612	0.122	63.1143	0.88797	824.856
0.612	0.124	62.3421	0.887342	825
0.612	0.126	61.2649	0.884588	823.323
0.612	0.128	60.7949	0.883188	822.393
0.612	0.13	59.9487	0.881012	821.063
0.612	0.132	58.9446	0.878236	819.291
0.612	0.134	58.2736	0.87673	818.456
0.612	0.136	57.5675	0.874642	817.074
0.612	0.138	56.4759	0.873638	817.162
0.612	0.14	55.8125	0.870436	814.624
0.612	0.142	54.9972	0.870174	815.177
0.612	0.144	54.0795	0.867576	813.496
0.612	0.146	53.7426	0.867262	813.519
0.612	0.148	52.8938	0.864018	811.124
0.612	0.15	52.0468	0.862098	810.051
0.612	0.152	51.5075	0.859518	808.01
0.612	0.154	50.7383	0.858442	807.704
0.612	0.156	50.0778	0.857434	807.356
0.612	0.158	49.3341	0.854972	805.638
0.612	0.16	48.6714	0.853312	804.641
0.612	0.162	48.0028	0.850448	802.445
0.612	0.164	47.4789	0.848358	800.879
0.612	0.166	46.9191	0.84794	801.021
0.612	0.168	46.0206	0.845326	799.305
0.612	0.17	45.4693	0.843768	798.299
0.612	0.172	44.7265	0.841724	796.998
0.612	0.174	44.068	0.839138	795.07
0.612	0.176	43.5412	0.83705	793.509
0.612	0.178	42.9617	0.837092	794.13
0.612	0.18	42.5254	0.833638	791.113
0.612	0.182	41.6871	0.831742	790.055
0.612	0.184	41.2434	0.830932	789.689
0.612	0.186	40.6577	0.828024	787.366
0.612	0.188	40.2011	0.827852	787.651
0.612	0.19	39.5038	0.824726	785.222
0.612	0.192	39.0021	0.822942	783.94
0.612	0.194	38.4858	0.82153	783.044
0.612	0.196	38.0416	0.819252	781.21
0.612	0.198	37.2881	0.818124	780.836
0.612	0.2	37.0037	0.814876	777.872
0.612	0.202	36.2792	0.813436	777.157
0.612	0.204	35.7082	0.811864	776.156
0.612	0.206	35.1631	0.80932	774.157
0.612	0.208	34.7819	0.809028	774.246
0.612	0.21	34.2912	0.805852	771.561
0.612	0.212	33.8337	0.803912	770.078
0.612	0.214	33.0742	0.800844	767.77
0.612	0.216	32.5906	0.800368	767.777
0.612	0.218	32.3206	0.798198	765.877
0.612	0.22	31.7597	0.797094	765.334
0.612	0.222	31.2088	0.794868	763.659
0.612	0.224	30.9218	0.79343	762.508
0.612	0.226	30.5757	0.79128	760.704
0.612	0.228	29.9004	0.788594	758.694
0.612	0.23	29.3374	0.787758	758.421
0.612	0.232	28.9221	0.784018	755.096
0.612	0.234	28.7211	0.78444	755.719
0.612	0.236	28.4011	0.781742	753.341
0.612	0.238	27.8423	0.78096	753.118
0.612	0.24	27.1433	0.775498	748.355
0.612	0.242	26.8293	0.775312	748.483
0.612	0.244	26.6738	0.774448	747.774
0.612	0.246	26.1396	0.771294	745.154
0.612	0.248	25.4456	0.769492	744.046
0.612	0.25	25.0806	0.766156	741.075
0.612	0.252	24.8615	0.765868	741.006
0.612	0.254	24.7082	0.76506	740.352
0.612	0.256	24.1766	0.762452	738.275
0.612	0.258	23.5045	0.759162	735.658
0.612	0.26	23.1571	0.75762	734.463
0.612	0.262	23.0809	0.757792	734.711
0.612	0.264	22.8126	0.756324	733.511
0.612	0.266	22.3567	0.753052	730.695
0.612	0.268	21.4635	0.75013	728.666
0.612	0.27	21.1151	0.747582	726.467
0.612	0.272	21.0586	0.746394	725.335
0.612	0.274	20.8748	0.745988	725.113
0.612	0.276	20.3169	0.742652	722.335
0.612	0.278	19.6578	0.738378	718.72
0.612	0.28	19.4236	0.73801	718.586
0.612	0.282	19.4041	0.737678	718.274
0.612	0.284	19.1825	0.737022	717.84
0.612	0.286	18.5484	0.731984	713.436
0.612	0.288	18.1859	0.730154	711.968
0.612	0.29	17.8517	0.728422	710.57
0.612	0.292	17.768	0.728854	711.086
0.612	0.294	17.7577	0.728	710.242
0.612	0.296	17.3173	0.725514	708.197
0.612	0.298	16.929	0.723266	706.337
0.612	0.3	16.3875	0.720412	704.024
0.614	0.002	238.052	0.99822	760.168
0.614	0.004	210.915	0.996352	785.437
0.614	0.006	195.368	0.994362	798.994
0.614	0.008	183.5	0.992632	809.132
0.614	0.01	174.15	0.99113	816.98
0.614	0.012	166.852	0.989432	822.58
0.614	0.014	160.61	0.986892	826.282
0.614	0.016	154.929	0.985728	830.799
0.614	0.018	149.945	0.983678	833.733
0.614	0.02	145.32	0.981832	836.512
0.614	0.022	141.597	0.98008	838.483
0.614	0.024	137.556	0.97831	840.754
0.614	0.026	134.247	0.976394	842.147
0.614	0.028	130.876	0.97415	843.274
0.614	0.03	127.854	0.97266	844.806
0.614	0.032	125.059	0.971494	846.435
0.614	0.034	122.334	0.969508	847.174
0.614	0.036	119.796	0.966964	847.168
0.614	0.038	117.174	0.965376	848.202
0.614	0.04	115.073	0.9637	848.627
0.614	0.042	112.786	0.96193	849.144
0.614	0.044	110.712	0.960416	849.704
0.614	0.046	108.88	0.958442	849.562
0.614	0.048	106.617	0.956336	849.719
0.614	0.05	104.694	0.954894	850.2
0.614	0.052	102.685	0.95247	849.785
0.614	0.054	101.342	0.950516	849.174
0.614	0.056	99.442	0.94933	849.888
0.614	0.058	97.5121	0.94758	850.068
0.614	0.06	96.2556	0.945526	849.27
0.614	0.062	94.4544	0.94384	849.386
0.614	0.064	93.0703	0.941656	848.586
0.614	0.066	91.6411	0.939542	847.901
0.614	0.068	90.167	0.937894	847.727
0.614	0.07	88.5167	0.936078	847.561
0.614	0.072	87.5981	0.934974	847.376
0.614	0.074	85.9806	0.933064	847.083
0.614	0.076	84.7786	0.931274	846.495
0.614	0.078	83.4675	0.929054	845.586
0.614	0.08	82.1518	0.927328	845.176
0.614	0.082	80.9893	0.92563	844.641
0.614	0.084	79.7612	0.923548	843.787
0.614	0.086	78.7473	0.92121	842.463
0.614	0.088	77.4907	0.91985	842.359
0.614	0.09	76.2905	0.918314	842.024
0.614	0.092	75.2619	0.916772	841.51
0.614	0.094	74.3092	0.91352	839.211
0.614	0.096	73.2136	0.912316	839.102
0.614	0.098	72.2378	0.91114	838.902
0.614	0.1	71.0579	0.908508	837.45
0.614	0.102	69.9401	0.906686	836.746
0.614	0.104	69.1389	0.905338	836.199
0.614	0.106	68.1427	0.902958	834.815
0.614	0.108	67.2036	0.900728	833.524
0.614	0.11	66.1549	0.899368	833.213
0.614	0.112	65.2563	0.897364	832.108
0.614	0.114	64.6242	0.896086	831.462
0.614	0.116	63.4887	0.893348	829.859
0.614	0.118	62.6931	0.89173	829.037
0.614	0.12	62.0908	0.890798	828.707
0.614	0.122	60.8986	0.88817	827.271
0.614	0.124	60.1601	0.886964	826.804
0.614	0.126	59.4058	0.883926	824.52
0.614	0.128	58.4741	0.883106	824.632
0.614	0.13	57.8391	0.881118	823.279
0.614	0.132	56.9882	0.879768	822.78
0.614	0.134	56.0492	0.877672	821.623
0.614	0.136	55.4618	0.87596	820.498
0.614	0.138	54.6036	0.872642	818.038
0.614	0.14	53.7224	0.872154	818.432
0.614	0.142	53.3389	0.870606	817.267
0.614	0.144	52.4128	0.867576	815.163
0.614	0.146	51.7404	0.86636	814.62
0.614	0.148	51.143	0.864638	813.495
0.614	0.15	50.4413	0.862036	811.595
0.614	0.152	49.538	0.861386	811.848
0.614	0.154	48.8983	0.859538	810.64
0.614	0.156	48.4855	0.857124	808.639
0.614	0.158	47.6971	0.855546	807.849
0.614	0.16	46.9398	0.852658	805.718
0.614	0.162	46.6105	0.85139	804.78
0.614	0.164	45.8232	0.849708	803.885
0.614	0.166	45.1392	0.847602	802.463
0.614	0.168	44.4519	0.84578	801.328
0.614	0.17	43.9602	0.844546	800.586
0.614	0.172	43.2726	0.841122	797.849
0.614	0.174	42.5774	0.83988	797.303
0.614	0.176	42.2028	0.838436	796.233
0.614	0.178	41.6656	0.836888	795.222
0.614	0.18	40.9281	0.83403	793.102
0.614	0.182	40.2514	0.83111	790.859
0.614	0.184	39.9356	0.831338	791.402
0.614	0.186	39.4718	0.829432	789.96
0.614	0.188	38.7364	0.826508	787.772
0.614	0.19	38.0533	0.824954	786.901
0.614	0.192	37.7952	0.824526	786.731
0.614	0.194	37.2117	0.821166	783.954
0.614	0.196	36.5971	0.818788	782.191
0.614	0.198	36.0057	0.816896	780.89
0.614	0.2	35.7197	0.815738	780.018
0.614	0.202	35.1064	0.814246	779.14
0.614	0.204	34.5681	0.811766	777.198
0.614	0.206	33.9814	0.809888	775.907
0.614	0.208	33.6995	0.807826	774.127
0.614	0.21	33.1235	0.805662	772.539
0.614	0.212	32.4834	0.803806	771.323
0.614	0.214	31.8976	0.802366	770.468
0.614	0.216	31.5851	0.799196	767.611
0.614	0.218	31.2555	0.799026	767.771
0.614	0.22	30.7892	0.796236	765.447
0.614	0.222	30.2044	0.795842	765.638
0.614	0.224	29.8153	0.792016	762.201
0.614	0.226	29.4802	0.791856	762.376
0.614	0.228	29.0201	0.788968	759.948
0.614	0.23	28.6144	0.78768	759.066
0.614	0.232	28.1347	0.785876	757.741
0.614	0.234	27.7093	0.783492	755.783
0.614	0.236	27.2945	0.783048	755.753
0.614	0.238	26.8536	0.779902	753.048
0.614	0.24	26.4292	0.778422	751.993
0.614	0.242	25.7663	0.774606	748.84
0.614	0.244	25.6957	0.774476	748.78
0.614	0.246	25.2174	0.77176	746.543
0.614	0.248	24.8855	0.771144	746.259
0.614	0.25	24.4574	0.768176	743.719
0.614	0.252	23.8285	0.76516	741.331
0.614	0.254	23.7549	0.76426	740.505
0.614	0.256	23.2983	0.762032	738.734
0.614	0.258	23.038	0.760912	737.874
0.614	0.26	22.6373	0.759356	736.719
0.614	0.262	22.3372	0.759006	736.669
0.614	0.264	21.6664	0.7554	733.734
0.614	0.266	21.2633	0.752636	731.373
0.614	0.268	20.9697	0.749962	728.992
0.614	0.27	20.6957	0.747944	727.248
0.614	0.272	20.263	0.746424	726.161
0.614	0.274	20.2294	0.74644	726.211
0.614	0.276	19.5072	0.742532	723.025
0.614	0.278	19.3512	0.742322	722.971
0.614	0.28	18.9275	0.739084	720.156
0.614	0.282	18.5602	0.737684	719.124
0.614	0.284	18.5584	0.737592	719.034
0.614	0.286	18.0741	0.734574	716.5
0.614	0.288	17.8231	0.73175	713.927
0.614	0.29	17.5203	0.730888	713.368
0.614	0.292	17.3192	0.729352	712.033
0.614	0.294	16.9009	0.727332	710.431
0.614	0.296	16.5489	0.723864	707.315
0.614	0.298	16.3257	0.724488	708.162
0.614	0.3	16.1924	0.722654	706.462
0.616	0.002	229.628	0.998256	768.628
0.616	0.004	203.694	0.996428	792.734
0.616	0.006	188.1	0.994602	806.502
0.616	0.008	176.977	0.992714	815.737
0.616	0.01	168.539	0.991072	822.533
0.616	0.012	161.045	0.98906	828.015
0.616	0.014	154.867	0.987254	832.387
0.616	0.016	149.823	0.985588	835.765
0.616	0.018	145.024	0.983546	838.522
0.616	0.02	140.498	0.981822	841.324
0.616	0.022	136.695	0.979962	843.267
0.616	0.024	132.82	0.978384	845.564
0.616	0.026	129.732	0.976462	846.73
0.616	0.028	126.206	0.974564	848.358
0.616	0.03	123.639	0.973338	849.699
0.616	0.032	120.693	0.970844	850.151
0.616	0.034	118.351	0.969516	851.165
0.616	0.036	115.714	0.967718	852.004
0.616	0.038	113.263	0.965372	852.109
0.616	0.04	111.017	0.96377	852.753
0.616	0.042	108.96	0.962112	853.152
0.616	0.044	106.873	0.959924	853.051
0.616	0.046	104.762	0.958186	853.424
0.616	0.048	102.942	0.957008	854.066
0.616	0.05	101.253	0.954536	853.283
0.616	0.052	99.3637	0.952868	853.504
0.616	0.054	97.682	0.951098	853.416
0.616	0.056	95.9109	0.949014	853.103
0.616	0.058	94.3672	0.947328	852.961
0.616	0.06	93.1241	0.94578	852.656
0.616	0.062	91.2412	0.943642	852.401
0.616	0.064	89.8982	0.942326	852.428
0.616	0.066	88.5196	0.940104	851.584
0.616	0.068	87.0759	0.938784	851.708
0.616	0.07	85.7046	0.936546	850.841
0.616	0.072	84.4758	0.934628	850.152
0.616	0.074	83.1597	0.933092	849.932
0.616	0.076	81.8699	0.93103	849.16
0.616	0.078	80.7463	0.92945	848.704
0.616	0.08	79.6498	0.927428	847.778
0.616	0.082	78.2915	0.92571	847.418
0.616	0.084	77.1529	0.92324	846.087
0.616	0.086	75.9685	0.921384	845.416
0.616	0.088	74.9712	0.920016	845.045
0.616	0.09	73.8825	0.917924	844.041
0.616	0.092	72.707	0.916566	843.859
0.616	0.094	71.7163	0.91438	842.664
0.616	0.096	70.6502	0.9126	841.95
0.616	0.098	69.719	0.910768	841.049
0.616	0.1	68.6432	0.90863	839.987
0.616	0.102	67.6843	0.906558	838.874
0.616	0.104	66.7497	0.906086	839.336
0.616	0.106	65.8673	0.903506	837.639
0.616	0.108	65.0145	0.9021	837.085
0.616	0.11	64.0675	0.899826	835.759
0.616	0.112	63.172	0.898214	835.042
0.616	0.114	62.3486	0.89576	833.411
0.616	0.116	61.3841	0.894138	832.754
0.616	0.118	60.4716	0.891838	831.366
0.616	0.12	59.7184	0.890304	830.586
0.616	0.122	59.0042	0.889416	830.412
0.616	0.124	58.2498	0.886382	828.132
0.616	0.126	57.3449	0.884636	827.291
0.616	0.128	56.6512	0.882878	826.227
0.616	0.13	55.8851	0.881372	825.487
0.616	0.132	55.0402	0.879318	824.278
0.616	0.134	54.3335	0.877396	823.062
0.616	0.136	53.3986	0.87411	820.711
0.616	0.138	52.8852	0.87424	821.355
0.616	0.14	52.1515	0.87201	819.858
0.616	0.142	51.3402	0.869574	818.234
0.616	0.144	50.6989	0.868572	817.873
0.616	0.146	50.0479	0.867292	817.244
0.616	0.148	49.381	0.864288	814.907
0.616	0.15	48.7197	0.863008	814.288
0.616	0.152	48.1696	0.86116	812.99
0.616	0.154	47.4005	0.859752	812.351
0.616	0.156	46.7513	0.856744	809.993
0.616	0.158	46.1652	0.85529	809.125
0.616	0.16	45.5198	0.853476	807.956
0.616	0.162	44.6738	0.851116	806.442
0.616	0.164	44.1588	0.849822	805.663
0.616	0.166	43.7448	0.8483	804.555
0.616	0.168	42.9072	0.845868	802.961
0.616	0.17	42.3137	0.843194	800.88
0.616	0.172	41.9418	0.842246	800.304
0.616	0.174	41.3227	0.840666	799.343
0.616	0.176	40.7569	0.837702	796.945
0.616	0.178	40.0362	0.836002	795.966
0.616	0.18	39.6227	0.835796	796.173
0.616	0.182	39.0957	0.833886	794.79
0.616	0.184	38.4992	0.831116	792.617
0.616	0.186	37.8443	0.82791	790.066
0.616	0.188	37.5977	0.827778	790.18
0.616	0.19	37.0203	0.825878	788.858
0.616	0.192	36.4198	0.823256	786.836
0.616	0.194	35.8491	0.820198	784.349
0.616	0.196	35.4262	0.820184	784.758
0.616	0.198	34.9057	0.818508	783.602
0.616	0.2	34.23	0.81588	781.65
0.616	0.202	33.7321	0.813364	779.632
0.616	0.204	33.4423	0.812748	779.306
0.616	0.206	32.8611	0.810002	777.141
0.616	0.208	32.4321	0.80746	775.028
0.616	0.21	31.9186	0.807306	775.387
0.616	0.212	31.5044	0.804274	772.77
0.616	0.214	31.1593	0.802954	771.795
0.616	0.216	30.5989	0.800768	770.169
0.616	0.218	30.2518	0.7995	769.248
0.616	0.22	29.6762	0.795662	765.986
0.616	0.222	29.4827	0.79638	766.897
0.616	0.224	28.9979	0.79476	765.762
0.616	0.226	28.4396	0.790798	762.358
0.616	0.228	27.8657	0.789406	761.54
0.616	0.23	27.6936	0.788668	760.974
0.616	0.232	27.4471	0.786588	759.141
0.616	0.234	26.7733	0.78411	757.337
0.616	0.236	26.3445	0.782428	756.083
0.616	0.238	25.8285	0.77941	753.582
0.616	0.24	25.6006	0.777998	752.397
0.616	0.242	25.3653	0.777364	751.999
0.616	0.244	24.8686	0.77418	749.311
0.616	0.246	24.3903	0.772372	747.982
0.616	0.248	23.8252	0.769746	745.921
0.616	0.25	23.6558	0.768494	744.838
0.616	0.252	23.4325	0.768374	744.941
0.616	0.254	22.9557	0.766036	743.08
0.616	0.256	22.4578	0.76334	740.882
0.616	0.258	22.2843	0.761694	739.41
0.616	0.26	21.8636	0.759296	737.432
0.616	0.262	21.3893	0.756068	734.679
0.616	0.264	20.8596	0.755626	734.766
0.616	0.266	20.6417	0.753746	733.104
0.616	0.268	20.2261	0.75115	730.924
0.616	0.27	20.1743	0.749972	729.798
0.616	0.272	19.7316	0.747846	728.114
0.616	0.274	19.3254	0.745448	726.123
0.616	0.276	19.0722	0.744368	725.296
0.616	0.278	18.5856	0.740278	721.692
0.616	0.28	18.4419	0.740354	721.912
0.616	0.282	18.3775	0.740216	721.838
0.616	0.284	17.8443	0.735816	717.972
0.616	0.286	17.4284	0.735704	718.276
0.616	0.288	17.3073	0.73292	715.613
0.616	0.29	16.878	0.729696	712.818
0.616	0.292	16.8134	0.730966	714.153
0.616	0.294	16.4262	0.727766	711.34
0.616	0.296	16.2606	0.726542	710.281
0.616	0.298	15.8528	0.724594	708.741
0.616	0.3	15.7645	0.724698	708.934
0.618	0.002	222.099	0.998242	776.143
0.618	0.004	196.876	0.996412	799.536
0.618	0.006	181.906	0.994524	812.618
0.618	0.008	170.958	0.993014	822.056
0.618	0.01	162.709	0.990918	828.209
0.618	0.012	155.524	0.989344	833.82
0.618	0.014	149.574	0.987362	837.788
0.618	0.016	144.682	0.985524	840.842
0.618	0.018	139.901	0.983274	843.373
0.618	0.02	135.916	0.98218	846.264
0.618	0.022	131.967	0.980406	848.439
0.618	0.024	128.352	0.977968	849.616
0.618	0.026	125.289	0.976498	851.209
0.618	0.028	122.253	0.974882	852.629
0.618	0.03	119.382	0.973346	853.964
0.618	0.032	116.564	0.97133	854.766
0.618	0.034	114.418	0.96892	854.502
0.618	0.036	111.906	0.967358	855.452
0.618	0.038	109.493	0.965074	855.581
0.618	0.04	107.219	0.964216	856.997
0.618	0.042	105.448	0.961898	856.45
0.618	0.044	103.261	0.959938	856.677
0.618	0.046	101.311	0.958076	856.765
0.618	0.048	99.4901	0.956236	856.746
0.618	0.05	97.7382	0.95471	856.972
0.618	0.052	95.9748	0.9532	857.225
0.618	0.054	94.4458	0.950962	856.516
0.618	0.056	92.9805	0.949038	856.057
0.618	0.058	91.4117	0.9473	855.888
0.618	0.06	89.7104	0.945076	855.366
0.618	0.062	88.3063	0.943274	854.968
0.618	0.064	86.9069	0.942318	855.411
0.618	0.066	85.4876	0.940452	854.964
0.618	0.068	84.1814	0.938428	854.247
0.618	0.07	82.7805	0.936534	853.754
0.618	0.072	81.518	0.935472	853.954
0.618	0.074	80.3518	0.932644	852.292
0.618	0.076	79.3203	0.930402	851.082
0.618	0.078	77.8765	0.928806	850.93
0.618	0.08	76.8581	0.927076	850.218
0.618	0.082	75.6471	0.92571	850.063
0.618	0.084	74.4578	0.923186	848.728
0.618	0.086	73.5511	0.922078	848.527
0.618	0.088	72.4049	0.92009	847.685
0.618	0.09	71.3359	0.91822	846.884
0.618	0.092	70.2386	0.916478	846.239
0.618	0.094	69.3093	0.914628	845.319
0.618	0.096	68.297	0.912938	844.641
0.618	0.098	67.2163	0.911144	843.928
0.618	0.1	66.3485	0.908492	842.144
0.618	0.102	65.4935	0.907424	841.93
0.618	0.104	64.6332	0.905742	841.109
0.618	0.106	63.8133	0.904954	841.141
0.618	0.108	62.7984	0.90171	838.912
0.618	0.11	61.9696	0.899676	837.706
0.618	0.112	61.0579	0.898254	837.196
0.618	0.114	60.2255	0.895618	835.393
0.618	0.116	59.407	0.894264	834.857
0.618	0.118	58.6986	0.89232	833.621
0.618	0.12	57.8076	0.891056	833.248
0.618	0.122	56.9707	0.888828	831.857
0.618	0.124	56.2388	0.887166	830.927
0.618	0.126	55.5368	0.885804	830.267
0.618	0.128	54.6513	0.884112	829.461
0.618	0.13	54.0742	0.880892	826.818
0.618	0.132	53.1718	0.879248	826.076
0.618	0.134	52.6084	0.878356	825.748
0.618	0.136	51.7097	0.875414	823.704
0.618	0.138	50.9677	0.873258	822.29
0.618	0.14	50.4399	0.87148	821.04
0.618	0.142	49.7263	0.870186	820.46
0.618	0.144	49.137	0.869222	820.085
0.618	0.146	48.4972	0.866376	817.879
0.618	0.148	47.8805	0.864618	816.738
0.618	0.15	47.0167	0.86156	814.543
0.618	0.152	46.497	0.860138	813.641
0.618	0.154	45.8622	0.859884	814.022
0.618	0.156	45.2168	0.85742	812.203
0.618	0.158	44.5869	0.854934	810.347
0.618	0.16	43.8701	0.852826	808.956
0.618	0.162	43.5341	0.852064	808.53
0.618	0.164	42.7501	0.85111	808.36
0.618	0.166	42.213	0.848648	806.435
0.618	0.168	41.6661	0.846512	804.846
0.618	0.17	41.0562	0.844524	803.468
0.618	0.172	40.4178	0.842066	801.648
0.618	0.174	39.8613	0.840006	800.145
0.618	0.176	39.4227	0.837482	798.059
0.618	0.178	39.0561	0.837952	798.896
0.618	0.18	38.2617	0.835102	796.84
0.618	0.182	37.7342	0.833404	795.67
0.618	0.184	37.298	0.831402	794.104
0.618	0.186	36.7656	0.829022	792.256
0.618	0.188	36.2838	0.82775	791.466
0.618	0.19	35.7248	0.82589	790.165
0.618	0.192	35.2277	0.823648	788.42
0.618	0.194	34.7574	0.821882	787.125
0.618	0.196	34.2295	0.819826	785.596
0.618	0.198	33.7502	0.81701	783.26
0.618	0.2	33.2807	0.816488	783.207
0.618	0.202	32.9243	0.814412	781.488
0.618	0.204	32.141	0.810652	778.511
0.618	0.206	31.7593	0.810816	779.057
0.618	0.208	31.3553	0.807732	776.377
0.618	0.21	31.0675	0.807238	776.171
0.618	0.212	30.7554	0.805898	775.143
0.618	0.214	30.0636	0.804488	774.424
0.618	0.216	29.6512	0.801486	771.835
0.618	0.218	29.4148	0.798934	769.519
0.618	0.22	28.7761	0.797672	768.896
0.618	0.222	28.5599	0.795944	767.384
0.618	0.224	27.8872	0.79228	764.393
0.618	0.226	27.4843	0.791878	764.394
0.618	0.228	27.2905	0.791022	763.732
0.618	0.23	26.6061	0.78831	761.704
0.618	0.232	26.4203	0.78649	760.07
0.618	0.234	25.752	0.783644	757.892
0.618	0.236	25.4946	0.782044	756.549
0.618	0.238	25.2738	0.780412	755.138
0.618	0.24	24.8353	0.778714	753.879
0.618	0.242	24.4087	0.777514	753.105
0.618	0.244	23.8258	0.774258	750.432
0.618	0.246	23.591	0.773132	749.541
0.618	0.248	23.3341	0.771178	747.844
0.618	0.25	22.8552	0.768952	746.097
0.618	0.252	22.5128	0.76609	743.577
0.618	0.254	22.2771	0.765506	743.229
0.618	0.256	21.8711	0.763564	741.693
0.618	0.258	21.3858	0.760014	738.628
0.618	0.26	21.069	0.759464	738.395
0.618	0.262	20.4278	0.754846	734.418
0.618	0.264	20.3741	0.755952	735.578
0.618	0.266	20.2305	0.75498	734.749
0.618	0.268	19.9139	0.75236	732.446
0.618	0.27	19.3617	0.748948	729.586
0.618	0.272	19.025	0.747664	728.639
0.618	0.274	18.6612	0.745728	727.067
0.618	0.276	18.4483	0.744528	726.08
0.618	0.278	18.3209	0.743806	725.485
0.618	0.28	17.8246	0.740008	722.183
0.618	0.282	17.5999	0.73903	721.43
0.618	0.284	17.3371	0.738462	721.125
0.618	0.286	16.8877	0.734442	717.554
0.618	0.288	16.7935	0.733438	716.645
0.618	0.29	16.6334	0.733224	716.591
0.618	0.292	16.2587	0.730458	714.199
0.618	0.294	15.9704	0.728628	712.658
0.618	0.296	15.7962	0.727606	711.81
0.618	0.298	15.2728	0.723156	707.883
0.618	0.3	14.6965	0.720126	705.429
0.62	0.002	214.482	0.99821	783.728
0.62	0.004	190.36	0.99634	805.98
0.62	0.006	175.752	0.994536	818.784
0.62	0.008	165.274	0.992664	827.39
0.62	0.01	157.366	0.991232	833.866
0.62	0.012	150.356	0.989384	839.028
0.62	0.014	144.596	0.98705	842.454
0.62	0.016	139.981	0.98569	845.709
0.62	0.018	135.483	0.983454	847.971
0.62	0.02	131.149	0.981982	850.833
0.62	0.022	127.274	0.980096	852.822
0.62	0.024	124.136	0.97816	854.024
0.62	0.026	121.227	0.976266	855.039
0.62	0.028	118.381	0.974552	856.171
0.62	0.03	115.637	0.972564	856.927
0.62	0.032	112.93	0.971542	858.612
0.62	0.034	110.6	0.969766	859.166
0.62	0.036	108.182	0.967556	859.374
0.62	0.038	105.994	0.96629	860.296
0.62	0.04	103.746	0.963934	860.188
0.62	0.042	101.872	0.962086	860.214
0.62	0.044	99.899	0.959858	859.959
0.62	0.046	98.0199	0.957804	859.784
0.62	0.048	96.2736	0.956372	860.098
0.62	0.05	94.5156	0.954556	860.04
0.62	0.052	92.9626	0.953172	860.209
0.62	0.054	91.2172	0.95128	860.063
0.62	0.056	89.7168	0.949434	859.717
0.62	0.058	88.1806	0.947732	859.551
0.62	0.06	86.8029	0.946232	859.429
0.62	0.062	85.6553	0.944318	858.663
0.62	0.064	83.9122	0.942482	858.57
0.62	0.066	82.6295	0.94033	857.701
0.62	0.068	81.374	0.937946	856.572
0.62	0.07	80.0194	0.936734	856.715
0.62	0.072	78.8108	0.934258	855.447
0.62	0.074	77.5569	0.933552	855.995
0.62	0.076	76.4122	0.931546	855.134
0.62	0.078	75.1964	0.928818	853.622
0.62	0.08	74.3355	0.927416	853.08
0.62	0.082	73.2103	0.9254	852.19
0.62	0.084	71.9805	0.92406	852.08
0.62	0.086	71.0763	0.922312	851.236
0.62	0.088	70.0857	0.920282	850.196
0.62	0.09	68.9225	0.918274	849.351
0.62	0.092	67.9698	0.916746	848.776
0.62	0.094	67.0756	0.91441	847.334
0.62	0.096	66.1512	0.91351	847.359
0.62	0.098	65.1339	0.911024	845.89
0.62	0.1	64.3553	0.909224	844.869
0.62	0.102	63.5554	0.907424	843.869
0.62	0.104	62.4632	0.905192	842.729
0.62	0.106	61.6645	0.904802	843.137
0.62	0.108	60.7983	0.90143	840.632
0.62	0.11	59.8382	0.899272	839.434
0.62	0.112	59.3203	0.899026	839.706
0.62	0.114	58.3616	0.896574	838.212
0.62	0.116	57.4701	0.893694	836.224
0.62	0.118	56.9037	0.892806	835.902
0.62	0.12	56.0194	0.890872	834.853
0.62	0.122	55.2	0.88941	834.21
0.62	0.124	54.4807	0.887656	833.175
0.62	0.126	53.674	0.885406	831.732
0.62	0.128	52.9169	0.883666	830.749
0.62	0.13	52.2597	0.882036	829.776
0.62	0.132	51.2486	0.878914	827.665
0.62	0.134	50.7317	0.877294	826.562
0.62	0.136	50.2043	0.875492	825.288
0.62	0.138	49.5344	0.87376	824.226
0.62	0.14	48.6954	0.872142	823.447
0.62	0.142	48.1775	0.870784	822.606
0.62	0.144	47.4759	0.86938	821.904
0.62	0.146	47.0313	0.866716	819.685
0.62	0.148	46.2689	0.865652	819.383
0.62	0.15	45.4543	0.862742	817.288
0.62	0.152	44.9799	0.860902	815.922
0.62	0.154	44.3576	0.859296	814.938
0.62	0.156	43.7355	0.857336	813.6
0.62	0.158	43.1537	0.854926	811.772
0.62	0.16	42.549	0.854386	811.837
0.62	0.162	42.03	0.851508	809.478
0.62	0.164	41.3681	0.849286	807.918
0.62	0.166	40.8684	0.847786	806.918
0.62	0.168	40.2363	0.844772	804.536
0.62	0.17	39.7394	0.843826	804.087
0.62	0.172	39.0617	0.842172	803.11
0.62	0.174	38.7843	0.840746	801.962
0.62	0.176	38.2885	0.840262	801.974
0.62	0.178	37.5526	0.83704	799.487
0.62	0.18	37.123	0.835634	798.511
0.62	0.182	36.6184	0.832612	795.994
0.62	0.184	36.0005	0.830936	794.936
0.62	0.186	35.5473	0.829478	793.931
0.62	0.188	35.2528	0.828246	792.993
0.62	0.19	34.6293	0.82569	791.061
0.62	0.192	33.9956	0.823148	789.152
0.62	0.194	33.4815	0.821592	788.111
0.62	0.196	33.0456	0.820576	787.53
0.62	0.198	32.7409	0.819218	786.477
0.62	0.2	32.0844	0.815148	783.064
0.62	0.202	31.7243	0.81503	783.306
0.62	0.204	31.2726	0.812916	781.643
0.62	0.206	30.8888	0.810608	779.719
0.62	0.208	30.6657	0.80993	779.264
0.62	0.21	29.8814	0.806596	776.715
0.62	0.212	29.6455	0.805644	775.999
0.62	0.214	29.3129	0.804108	774.795
0.62	0.216	28.7121	0.800872	772.16
0.62	0.218	28.4834	0.80034	771.857
0.62	0.22	27.7388	0.796954	769.215
0.62	0.222	27.4901	0.795508	768.018
0.62	0.224	27.1892	0.794558	767.369
0.62	0.226	26.5735	0.79126	764.687
0.62	0.228	26.3052	0.789816	763.511
0.62	0.23	25.6942	0.787592	761.898
0.62	0.232	25.4136	0.786312	760.898
0.62	0.234	25.1949	0.784964	759.769
0.62	0.236	24.8266	0.78182	756.993
0.62	0.238	24.2414	0.779766	755.525
0.62	0.24	23.9129	0.779044	755.131
0.62	0.242	23.4062	0.775834	752.428
0.62	0.244	23.3208	0.776732	753.411
0.62	0.246	23.1498	0.773602	750.452
0.62	0.248	22.4756	0.771002	748.526
0.62	0.25	22.275	0.769192	746.917
0.62	0.252	21.7845	0.766686	744.902
0.62	0.254	21.5767	0.766736	745.159
0.62	0.256	21.0419	0.76348	742.438
0.62	0.258	20.6868	0.760164	739.477
0.62	0.26	20.3243	0.759284	738.96
0.62	0.262	20.176	0.758046	737.87
0.62	0.264	19.9694	0.75673	736.761
0.62	0.266	19.3383	0.752308	732.97
0.62	0.268	19.1426	0.751684	732.541
0.62	0.27	18.7865	0.75039	731.603
0.62	0.272	18.4094	0.74798	729.571
0.62	0.274	18.3584	0.749318	730.96
0.62	0.276	18.196	0.746976	728.78
0.62	0.278	17.5946	0.742682	725.087
0.62	0.28	17.488	0.740852	723.364
0.62	0.282	16.8238	0.737856	721.032
0.62	0.284	16.715	0.735624	718.909
0.62	0.286	16.6337	0.736182	719.548
0.62	0.288	16.5475	0.735514	718.967
0.62	0.29	15.9987	0.731972	715.973
0.62	0.292	15.8664	0.730364	714.498
0.62	0.294	15.4049	0.728758	713.353
0.62	0.296	15.0996	0.724708	709.608
0.62	0.298	14.5853	0.72224	707.655
0.62	0.3	14.4984	0.7222	707.702
0.622	0.002	207.649	0.998256	790.607
0.622	0.004	184.051	0.996356	812.305
0.622	0.006	169.917	0.994676	824.759
0.622	0.008	160.04	0.992816	832.776
0.622	0.01	152.127	0.991228	839.101
0.622	0.012	145.495	0.989402	843.907
0.622	0.014	139.977	0.987436	847.459
0.622	0.016	135.273	0.985594	850.321
0.622	0.018	131.007	0.983922	852.915
0.622	0.02	127.086	0.98184	854.754
0.622	0.022	123.658	0.980476	856.818
0.622	0.024	120.154	0.978382	858.228
0.622	0.026	117.092	0.976896	859.804
0.622	0.028	114.387	0.974696	860.309
0.622	0.03	111.709	0.972808	861.099
0.622	0.032	109.16	0.97151	862.35
0.622	0.034	106.767	0.969392	862.625
0.622	0.036	104.684	0.967192	862.508
0.622	0.038	102.454	0.965978	863.524
0.622	0.04	100.368	0.9636	863.232
0.622	0.042	98.3809	0.9622	863.819
0.622	0.044	96.9197	0.960254	863.334
0.622	0.046	94.7641	0.95829	863.526
0.622	0.048	93.212	0.956504	863.292
0.622	0.05	91.563	0.955506	863.943
0.622	0.052	89.8007	0.953112	863.311
0.622	0.054	88.3415	0.951224	862.882
0.622	0.056	87.0203	0.948836	861.816
0.622	0.058	85.368	0.94738	862.012
0.622	0.06	84.0528	0.946036	861.983
0.622	0.062	82.6738	0.944494	861.82
0.622	0.064	81.2274	0.942106	860.879
0.622	0.066	80.1824	0.9398	859.618
0.622	0.068	78.7679	0.938568	859.8
0.622	0.07	77.6295	0.93672	859.091
0.622	0.072	76.4219	0.934842	858.42
0.622	0.074	75.2256	0.933462	858.236
0.622	0.076	74.1058	0.93044	856.334
0.622	0.078	72.8631	0.928884	856.021
0.622	0.08	71.98	0.927534	855.554
0.622	0.082	70.8486	0.926278	855.429
0.622	0.084	69.9826	0.92436	854.377
0.622	0.086	68.7734	0.92178	853.007
0.622	0.088	67.8211	0.919338	851.517
0.622	0.09	66.8972	0.917854	850.957
0.622	0.092	65.8687	0.916504	850.635
0.622	0.094	65.0268	0.914432	849.405
0.622	0.096	63.9686	0.913142	849.173
0.622	0.098	63.0599	0.911448	848.388
0.622	0.1	62.174	0.909206	847.032
0.622	0.102	61.1745	0.908036	846.861
0.622	0.104	60.2985	0.9057	845.401
0.622	0.106	59.6613	0.903878	844.217
0.622	0.108	58.9167	0.902536	843.619
0.622	0.11	57.9835	0.900006	842.022
0.622	0.112	57.3597	0.89775	840.39
0.622	0.114	56.4801	0.89643	839.95
0.622	0.116	55.4875	0.893452	837.965
0.622	0.118	54.8531	0.892464	837.611
0.622	0.12	54.1322	0.891882	837.75
0.622	0.122	53.4517	0.888902	835.45
0.622	0.124	52.8086	0.887328	834.519
0.622	0.126	51.785	0.884978	833.193
0.622	0.128	51.4509	0.884408	832.957
0.622	0.13	50.4628	0.881974	831.511
0.622	0.132	49.8573	0.87898	829.123
0.622	0.134	49.2246	0.877756	828.531
0.622	0.136	48.5208	0.876988	828.467
0.622	0.138	47.9563	0.874248	826.292
0.622	0.14	47.297	0.871996	824.699
0.622	0.142	46.6403	0.870918	824.278
0.622	0.144	45.9809	0.86888	822.899
0.622	0.146	45.2722	0.866168	820.896
0.622	0.148	44.7529	0.864996	820.243
0.622	0.15	44.2789	0.863944	819.665
0.622	0.152	43.4744	0.861596	818.122
0.622	0.154	42.9217	0.860856	817.934
0.622	0.156	42.367	0.857322	814.955
0.622	0.158	41.9966	0.856442	814.445
0.622	0.16	41.2322	0.853948	812.716
0.622	0.162	40.5658	0.852224	811.658
0.622	0.164	40.0666	0.84989	809.823
0.622	0.166	39.6377	0.84886	809.222
0.622	0.168	39.1047	0.846774	807.669
0.622	0.17	38.664	0.845326	806.662
0.622	0.172	38.0529	0.842232	804.179
0.622	0.174	37.5169	0.841514	803.997
0.622	0.176	37.1198	0.839528	802.408
0.622	0.178	36.5531	0.83772	801.167
0.622	0.18	36.051	0.83551	799.459
0.622	0.182	35.4883	0.833452	797.964
0.622	0.184	35.0857	0.832172	797.086
0.622	0.186	34.5549	0.83013	795.575
0.622	0.188	33.9585	0.827412	793.453
0.622	0.19	33.5316	0.825952	792.42
0.622	0.192	32.8844	0.82368	790.796
0.622	0.194	32.487	0.822466	789.979
0.622	0.196	32.0139	0.819028	787.014
0.622	0.198	31.6635	0.817972	786.308
0.622	0.2	31.2415	0.816138	784.897
0.622	0.202	30.6895	0.814414	783.724
0.622	0.204	30.3818	0.813336	782.954
0.622	0.206	29.8951	0.8103	780.405
0.622	0.208	29.5166	0.809878	780.361
0.622	0.21	29.2649	0.807944	778.679
0.622	0.212	28.7264	0.805044	776.318
0.622	0.214	28.1813	0.803342	775.161
0.622	0.216	27.8075	0.80289	775.082
0.622	0.218	27.386	0.799148	771.762
0.622	0.22	27.1214	0.798846	771.725
0.622	0.222	26.6432	0.796076	769.433
0.622	0.224	26.2654	0.793584	767.319
0.622	0.226	25.8005	0.791374	765.574
0.622	0.228	25.341	0.789042	763.701
0.622	0.23	25.307	0.788574	763.267
0.622	0.232	24.8299	0.787532	762.702
0.622	0.234	24.2402	0.784428	760.188
0.622	0.236	23.9109	0.782348	758.437
0.622	0.238	23.5304	0.78159	758.06
0.622	0.24	23.3265	0.778174	754.847
0.622	0.242	22.994	0.778052	755.058
0.622	0.244	22.6205	0.774686	752.065
0.622	0.246	22.2693	0.77401	751.741
0.622	0.248	21.8025	0.771116	749.314
0.622	0.25	21.4911	0.77026	748.769
0.622	0.252	21.1019	0.767678	746.576
0.622	0.254	20.6069	0.764406	743.799
0.622	0.256	20.4518	0.762538	742.086
0.622	0.258	20.2078	0.762372	742.164
0.622	0.26	19.9384	0.760182	740.244
0.622	0.262	19.6115	0.75853	738.918
0.622	0.264	19.1991	0.756276	737.077
0.622	0.266	18.702	0.753388	734.686
0.622	0.268	18.6016	0.752922	734.32
0.622	0.27	18.2863	0.751668	733.382
0.622	0.272	18.0805	0.750314	732.234
0.622	0.274	17.8444	0.748394	730.55
0.622	0.276	17.4621	0.746016	728.554
0.622	0.278	16.931	0.742196	725.265
0.622	0.28	16.8527	0.741306	724.453
0.622	0.282	16.6593	0.740614	723.955
0.622	0.284	16.3945	0.738862	722.468
0.622	0.286	16.2916	0.737484	721.192
0.622	0.288	15.8741	0.734628	718.754
0.622	0.29	15.4206	0.73165	716.229
0.622	0.292	15.1881	0.731342	716.154
0.622	0.294	15.049	0.729556	714.507
0.622	0.296	14.5134	0.725374	710.861
0.622	0.298	14.1807	0.722764	708.583
0.622	0.3	14.0949	0.722706	708.611
0.624	0.002	200.476	0.998172	797.696
0.624	0.004	177.76	0.996258	818.498
0.624	0.006	164.241	0.994634	830.393
0.624	0.008	154.434	0.992786	838.352
0.624	0.01	146.899	0.991062	844.163
0.624	0.012	140.692	0.98926	848.568
0.624	0.014	135.599	0.987538	851.939
0.624	0.016	130.586	0.985632	855.046
0.624	0.018	126.804	0.984074	857.27
0.624	0.02	122.991	0.982344	859.353
0.624	0.022	119.512	0.980536	861.024
0.624	0.024	116.283	0.978594	862.311
0.624	0.026	113.229	0.97668	863.451
0.624	0.028	110.695	0.97465	863.955
0.624	0.03	108.041	0.97278	864.739
0.624	0.032	105.702	0.971024	865.322
0.624	0.034	103.4	0.969368	865.968
0.624	0.036	101.377	0.967698	866.321
0.624	0.038	99.0167	0.965866	866.849
0.624	0.04	97.4954	0.964036	866.541
0.624	0.042	95.1781	0.962002	866.824
0.624	0.044	93.4574	0.960356	866.899
0.624	0.046	91.6871	0.95821	866.523
0.624	0.048	90.2348	0.956956	866.721
0.624	0.05	88.6651	0.955532	866.867
0.624	0.052	86.8962	0.953104	866.208
0.624	0.054	85.6303	0.951062	865.432
0.624	0.056	84.2248	0.949754	865.529
0.624	0.058	82.5123	0.94816	865.648
0.624	0.06	81.2484	0.946288	865.04
0.624	0.062	79.8886	0.943306	863.417
0.624	0.064	78.5433	0.942224	863.681
0.624	0.066	77.4134	0.940684	863.271
0.624	0.068	76.1343	0.938196	862.062
0.624	0.07	74.91	0.936716	861.806
0.624	0.072	73.849	0.934752	860.903
0.624	0.074	72.6048	0.93284	860.235
0.624	0.076	71.6784	0.931768	860.09
0.624	0.078	70.5298	0.929974	859.444
0.624	0.08	69.6989	0.927574	857.875
0.624	0.082	68.7512	0.926352	857.601
0.624	0.084	67.5292	0.923754	856.225
0.624	0.086	66.4958	0.921876	855.38
0.624	0.088	65.5564	0.919486	853.93
0.624	0.09	64.6732	0.918576	853.903
0.624	0.092	63.9265	0.916946	853.019
0.624	0.094	62.826	0.914872	852.046
0.624	0.096	61.6562	0.912908	851.252
0.624	0.098	61.2858	0.911036	849.75
0.624	0.1	60.3258	0.909416	849.09
0.624	0.102	59.2136	0.906996	847.782
0.624	0.104	58.5813	0.9053	846.719
0.624	0.106	57.8489	0.90398	846.131
0.624	0.108	56.8167	0.901958	845.141
0.624	0.11	56.1711	0.90001	843.839
0.624	0.112	55.5808	0.899206	843.625
0.624	0.114	54.4589	0.895556	841.097
0.624	0.116	54.1123	0.894948	840.836
0.624	0.118	53.0996	0.893036	839.936
0.624	0.12	52.37	0.889676	837.306
0.624	0.122	51.9845	0.889192	837.208
0.624	0.124	50.8094	0.885942	835.133
0.624	0.126	50.5446	0.885736	835.191
0.624	0.128	49.5228	0.883378	833.855
0.624	0.13	49.0565	0.882282	833.225
0.624	0.132	48.3687	0.8801	831.731
0.624	0.134	47.5954	0.878212	830.617
0.624	0.136	47.1029	0.87688	829.777
0.624	0.138	46.0951	0.872582	826.487
0.624	0.14	45.9884	0.872698	826.71
0.624	0.142	44.9145	0.870372	825.458
0.624	0.144	44.728	0.86935	824.622
0.624	0.146	43.5928	0.867544	823.951
0.624	0.148	43.5913	0.866382	822.791
0.624	0.15	42.436	0.861654	819.218
0.624	0.152	42.4846	0.862976	820.491
0.624	0.154	41.2935	0.858536	817.242
0.624	0.156	41.2338	0.858646	817.412
0.624	0.158	40.1962	0.854886	814.69
0.624	0.16	40.0622	0.854316	814.254
0.624	0.162	39.1628	0.850858	811.695
0.624	0.164	38.987	0.850832	811.845
0.624	0.166	38.4511	0.848402	809.951
0.624	0.168	37.8652	0.846268	808.403
0.624	0.17	37.5234	0.846076	808.553
0.624	0.172	36.7579	0.84238	805.622
0.624	0.174	36.6047	0.842734	806.129
0.624	0.176	35.5317	0.83774	802.208
0.624	0.178	35.4749	0.838774	803.299
0.624	0.18	34.5712	0.834602	800.031
0.624	0.182	34.4699	0.833438	798.968
0.624	0.184	33.9843	0.833658	799.674
0.624	0.186	33.1706	0.829204	796.033
0.624	0.188	33.1345	0.828828	795.693
0.624	0.19	32.1866	0.824412	792.225
0.624	0.192	32.1934	0.824658	792.465
0.624	0.194	31.6409	0.822106	790.465
0.624	0.196	31.063	0.82101	789.947
0.624	0.198	30.9217	0.819028	788.106
0.624	0.2	30.0244	0.815876	785.852
0.624	0.202	30.0425	0.815862	785.82
0.624	0.204	29.5297	0.813228	783.698
0.624	0.206	28.9631	0.811138	782.175
0.624	0.208	29.0127	0.811776	782.763
0.624	0.21	27.844	0.806066	778.222
0.624	0.212	27.8224	0.806348	778.526
0.624	0.214	27.7357	0.805754	778.018
0.624	0.216	26.8477	0.801012	774.164
0.624	0.218	26.8403	0.801886	775.046
0.624	0.22	25.9271	0.79656	770.633
0.624	0.222	25.6139	0.795914	770.3
0.624	0.224	25.6451	0.795498	769.853
0.624	0.226	24.81	0.790426	765.616
0.624	0.228	24.7276	0.79143	766.702
0.624	0.23	24.7054	0.790592	765.887
0.624	0.232	23.5679	0.785242	761.674
0.624	0.234	23.5415	0.78462	761.078
0.624	0.236	23.4653	0.784786	761.321
0.624	0.238	22.7134	0.780516	757.803
0.624	0.24	22.7215	0.779864	757.143
0.624	0.242	22.5772	0.779552	756.975
0.624	0.244	21.6811	0.773956	752.275
0.624	0.246	21.6862	0.773698	752.012
0.624	0.248	21.4598	0.773908	752.448
0.624	0.25	20.4821	0.768746	748.264
0.624	0.252	20.474	0.76914	748.666
0.624	0.254	20.2179	0.76642	746.202
0.624	0.256	19.7923	0.764246	744.454
0.624	0.258	19.7766	0.762538	742.761
0.624	0.26	19.5921	0.76147	741.878
0.624	0.262	18.6052	0.757792	739.187
0.624	0.264	18.5877	0.75717	738.582
0.624	0.266	18.5417	0.756658	738.116
0.624	0.268	17.9388	0.753274	735.335
0.624	0.27	17.9531	0.753068	735.115
0.624	0.272	17.9011	0.752364	734.463
0.624	0.274	16.8501	0.744568	727.718
0.624	0.276	16.8293	0.743824	726.995
0.624	0.278	16.8396	0.74576	728.92
0.624	0.28	16.2567	0.741356	725.099
0.624	0.282	16.2541	0.74134	725.086
0.624	0.284	16.2949	0.741144	724.849
0.624	0.286	15.2222	0.73438	719.158
0.624	0.288	15.2046	0.73365	718.445
0.624	0.29	15.2077	0.732906	717.698
0.624	0.292	14.3176	0.726414	712.096
0.624	0.294	14.1387	0.726024	711.885
0.624	0.296	14.161	0.726044	711.883
0.624	0.298	14.1087	0.724968	710.859
0.624	0.3	13.2432	0.720034	706.791
0.626	0.002	194.108	0.998212	804.104
0.626	0.004	172.456	0.99645	823.994
0.626	0.006	159.242	0.9945	835.258
0.626	0.008	149.912	0.992712	842.8
0.626	0.01	142.45	0.991026	848.576
0.626	0.012	136.516	0.989402	852.886
0.626	0.014	131.227	0.987616	856.389
0.626	0.016	126.737	0.985692	858.955
0.626	0.018	122.629	0.984044	861.415
0.626	0.02	118.965	0.98194	862.975
0.626	0.022	115.681	0.980406	864.725
0.626	0.024	112.408	0.978632	866.224
0.626	0.026	109.903	0.976954	867.051
0.626	0.028	107.366	0.9752	867.834
0.626	0.03	104.784	0.973094	868.31
0.626	0.032	102.404	0.971352	868.948
0.626	0.034	100.272	0.96923	868.958
0.626	0.036	98.0772	0.967604	869.527
0.626	0.038	96.0506	0.966044	869.993
0.626	0.04	94.0811	0.964264	870.183
0.626	0.042	92.5334	0.96208	869.547
0.626	0.044	90.5956	0.961016	870.42
0.626	0.046	88.7446	0.958716	869.971
0.626	0.048	87.2796	0.956806	869.526
0.626	0.05	85.8671	0.955392	869.525
0.626	0.052	84.4033	0.953696	869.293
0.626	0.054	82.8433	0.950874	868.031
0.626	0.056	81.417	0.950248	868.831
0.626	0.058	80.1266	0.94806	867.933
0.626	0.06	78.7003	0.945702	867.002
0.626	0.062	77.5334	0.94438	866.847
0.626	0.064	76.2701	0.942204	865.934
0.626	0.066	75.1178	0.940716	865.598
0.626	0.068	73.9173	0.938434	864.517
0.626	0.07	72.8618	0.936956	864.094
0.626	0.072	71.6125	0.935032	863.419
0.626	0.074	70.4539	0.933048	862.594
0.626	0.076	69.4331	0.931404	861.971
0.626	0.078	68.5501	0.92984	861.29
0.626	0.08	67.4215	0.927848	860.426
0.626	0.082	66.5751	0.926374	859.799
0.626	0.084	65.4988	0.923602	858.103
0.626	0.086	64.5781	0.921796	857.218
0.626	0.088	63.5178	0.921014	857.496
0.626	0.09	62.621	0.918648	856.027
0.626	0.092	61.9282	0.916474	854.546
0.626	0.094	60.7866	0.914878	854.091
0.626	0.096	60.0659	0.913886	853.82
0.626	0.098	59.1983	0.911272	852.074
0.626	0.1	58.2365	0.909332	851.095
[truncated: 20,500 more rows]
