# Supplementary material for: An Extra Dimension to Decision-Making in Animals: The Three-way Trade-off between Speed, Effort per-Unit-Time and Accuracy
Source: PLoS Comput Biol. 2014 Dec 18;10(12):e1003937. doi: 10.1371/journal.pcbi.1003937 (PMC4270426; doi:10.1371/journal.pcbi.1003937)
Supplement: S1 Dataset — Simulation code and output. This dataset contains: (i) C++ code used to simulate and for a discrete grid of and values; (ii) tab-delimited text files containing the output of those simulations; and (iii) matlab code used to calculate the optimum and values for different levels of and to plot figs. 1–4. (ZIP) [file pcbi.1003937.s001.zip › decision_output_fall_14.txt]

0.6	0.002	310.149	0.998098	687.949
0.6	0.004	274.823	0.99641	721.587
0.6	0.006	253.703	0.994484	740.781
0.6	0.008	238.81	0.992474	753.664
0.6	0.01	226.751	0.991014	764.263
0.6	0.012	217.136	0.989128	771.992
0.6	0.014	208.692	0.987216	778.524
0.6	0.016	201.25	0.98534	784.09
0.6	0.018	195.051	0.983418	788.367
0.6	0.02	189.017	0.981582	792.565
0.6	0.022	183.958	0.980208	796.25
0.6	0.024	178.784	0.977652	798.868
0.6	0.026	174.262	0.976156	801.894
0.6	0.028	170.319	0.974336	804.017
0.6	0.03	166.392	0.972564	806.172
0.6	0.032	162.413	0.970234	807.821
0.6	0.034	158.981	0.968998	810.017
0.6	0.036	155.554	0.966844	811.29
0.6	0.038	152.38	0.96517	812.79
0.6	0.04	149.135	0.963114	813.979
0.6	0.042	146.682	0.961414	814.732
0.6	0.044	143.746	0.959248	815.502
0.6	0.046	140.979	0.958028	817.049
0.6	0.048	138.084	0.955454	817.37
0.6	0.05	136.065	0.95333	817.265
0.6	0.052	133.57	0.951748	818.178
0.6	0.054	131.194	0.95033	819.136
0.6	0.056	128.664	0.948686	820.022
0.6	0.058	126.935	0.94721	820.275
0.6	0.06	124.899	0.9454	820.501
0.6	0.062	122.526	0.943166	820.64
0.6	0.064	120.756	0.941424	820.668
0.6	0.066	118.603	0.939372	820.769
0.6	0.068	116.873	0.937662	820.789
0.6	0.07	115.31	0.935464	820.154
0.6	0.072	113.209	0.933478	820.269
0.6	0.074	111.401	0.931142	819.741
0.6	0.076	109.66	0.930088	820.428
0.6	0.078	107.982	0.92794	819.958
0.6	0.08	106.571	0.92676	820.189
0.6	0.082	104.705	0.924684	819.979
0.6	0.084	103.485	0.921834	818.35
0.6	0.086	101.764	0.920336	818.572
0.6	0.088	100.317	0.918362	818.045
0.6	0.09	98.8118	0.917016	818.204
0.6	0.092	97.4432	0.91536	817.917
0.6	0.094	96.0748	0.913296	817.221
0.6	0.096	94.8322	0.911714	816.882
0.6	0.098	93.2107	0.909358	816.147
0.6	0.1	92.1873	0.907892	815.705
0.6	0.102	90.7587	0.906088	815.329
0.6	0.104	89.3459	0.903764	814.418
0.6	0.106	88.0496	0.902084	814.034
0.6	0.108	86.9934	0.89979	812.797
0.6	0.11	85.7063	0.89784	812.134
0.6	0.112	84.4109	0.89623	811.819
0.6	0.114	83.3675	0.894412	811.044
0.6	0.116	82.243	0.892898	810.655
0.6	0.118	80.9715	0.890572	809.6
0.6	0.12	79.98	0.889144	809.164
0.6	0.122	78.8504	0.88678	807.93
0.6	0.124	77.6768	0.884914	807.237
0.6	0.126	76.6394	0.882958	806.319
0.6	0.128	75.9056	0.882172	806.266
0.6	0.13	74.5186	0.879814	805.295
0.6	0.132	73.7438	0.87896	805.216
0.6	0.134	72.5821	0.876366	803.784
0.6	0.136	71.6617	0.874098	802.436
0.6	0.138	70.6912	0.87214	801.449
0.6	0.14	69.508	0.870148	800.64
0.6	0.142	68.8617	0.86822	799.358
0.6	0.144	67.8631	0.867082	799.219
0.6	0.146	66.9904	0.864284	797.294
0.6	0.148	65.8905	0.86411	798.22
0.6	0.15	65.1124	0.861184	796.072
0.6	0.152	64.1509	0.858802	794.651
0.6	0.154	63.1783	0.856326	793.148
0.6	0.156	62.2753	0.855216	792.941
0.6	0.158	61.4997	0.85346	791.96
0.6	0.16	60.7395	0.85181	791.07
0.6	0.162	59.7946	0.849584	789.789
0.6	0.164	59.0308	0.847268	788.237
0.6	0.166	58.1866	0.846732	788.545
0.6	0.168	57.3347	0.844016	786.681
0.6	0.17	56.519	0.842718	786.199
0.6	0.172	55.6818	0.840476	784.794
0.6	0.174	55.0887	0.838424	783.335
0.6	0.176	54.2583	0.837628	783.37
0.6	0.178	53.6016	0.835796	782.194
0.6	0.18	52.798	0.832848	780.05
0.6	0.182	51.9599	0.83089	778.93
0.6	0.184	51.3311	0.829114	777.783
0.6	0.186	50.5642	0.826518	775.954
0.6	0.188	49.8538	0.825888	776.034
0.6	0.19	49.1184	0.823342	774.224
0.6	0.192	48.6028	0.822556	773.953
0.6	0.194	47.8387	0.819524	771.685
0.6	0.196	46.9529	0.816396	769.443
0.6	0.198	46.3932	0.816168	769.775
0.6	0.2	45.7181	0.81275	767.032
0.6	0.202	44.8802	0.811024	766.144
0.6	0.204	44.4111	0.809162	764.751
0.6	0.206	43.7672	0.80798	764.213
0.6	0.208	43.1553	0.805906	762.751
0.6	0.21	42.5127	0.804234	761.721
0.6	0.212	41.9212	0.802096	760.175
0.6	0.214	41.4843	0.801412	759.928
0.6	0.216	40.681	0.79859	757.909
0.6	0.218	40.0793	0.796042	755.963
0.6	0.22	39.5658	0.794458	754.892
0.6	0.222	38.8587	0.792086	753.227
0.6	0.224	38.3584	0.79197	753.612
0.6	0.226	37.5702	0.789504	751.934
0.6	0.228	37.289	0.787602	750.313
0.6	0.23	36.5796	0.785526	748.946
0.6	0.232	35.9774	0.783804	747.827
0.6	0.234	35.3664	0.781248	745.882
0.6	0.236	34.8675	0.780018	745.15
0.6	0.238	34.4854	0.778384	743.899
0.6	0.24	33.6555	0.774794	741.139
0.6	0.242	33.2861	0.774166	740.88
0.6	0.244	32.7009	0.771068	738.367
0.6	0.246	32.4092	0.7708	738.391
0.6	0.248	31.7039	0.768672	736.968
0.6	0.25	31.3771	0.766378	735.001
0.6	0.252	30.5663	0.764644	734.078
0.6	0.254	30.2081	0.762734	732.526
0.6	0.256	29.8345	0.760172	730.337
0.6	0.258	29.485	0.759178	729.693
0.6	0.26	28.6634	0.756184	727.521
0.6	0.262	28.2406	0.75392	725.679
0.6	0.264	27.9558	0.752604	724.648
0.6	0.266	27.3921	0.750866	723.474
0.6	0.268	26.8679	0.749048	722.18
0.6	0.27	26.4583	0.74685	720.392
0.6	0.272	26.075	0.745364	719.289
0.6	0.274	25.9332	0.744414	718.481
0.6	0.276	25.0693	0.740666	715.597
0.6	0.278	24.644	0.739662	715.018
0.6	0.28	24.4037	0.738212	713.808
0.6	0.282	24.1071	0.738106	713.999
0.6	0.284	23.3507	0.734154	710.803
0.6	0.286	23.2264	0.73333	710.104
0.6	0.288	22.3967	0.728228	705.831
0.6	0.29	22.3512	0.728314	705.963
0.6	0.292	21.5446	0.724154	702.609
0.6	0.294	21.4096	0.725442	704.032
0.6	0.296	20.6147	0.7205	699.885
0.6	0.298	20.4685	0.718548	698.08
0.6	0.3	20.1077	0.717386	697.278
0.602	0.002	297.482	0.998148	700.666
0.602	0.004	263.716	0.996324	732.608
0.602	0.006	243.643	0.994634	750.991
0.602	0.008	229.537	0.992744	763.207
0.602	0.01	217.703	0.99081	773.107
0.602	0.012	208.575	0.989276	780.701
0.602	0.014	200.676	0.987016	786.34
0.602	0.016	193.57	0.98548	791.91
0.602	0.018	187.487	0.983894	796.407
0.602	0.02	181.895	0.981784	799.889
0.602	0.022	176.57	0.980058	803.488
0.602	0.024	171.985	0.977776	805.791
0.602	0.026	167.516	0.975976	808.46
0.602	0.028	163.568	0.974122	810.554
0.602	0.03	160.074	0.972528	812.454
0.602	0.032	156.304	0.970358	814.054
0.602	0.034	152.895	0.96899	816.095
0.602	0.036	149.746	0.967498	817.752
0.602	0.038	146.669	0.964976	818.307
0.602	0.04	143.739	0.96328	819.541
0.602	0.042	140.673	0.961888	821.215
0.602	0.044	138.321	0.959798	821.477
0.602	0.046	135.431	0.957516	822.085
0.602	0.048	132.942	0.955288	822.346
0.602	0.05	130.448	0.95431	823.862
0.602	0.052	128.505	0.952572	824.067
0.602	0.054	126.415	0.950356	823.941
0.602	0.056	124.079	0.948408	824.329
0.602	0.058	121.859	0.946888	825.029
0.602	0.06	120.098	0.94523	825.132
0.602	0.062	117.744	0.94325	825.506
0.602	0.064	116.069	0.940526	824.457
0.602	0.066	114.466	0.93921	824.744
0.602	0.068	112.398	0.937354	824.956
0.602	0.07	110.52	0.935034	824.514
0.602	0.072	108.898	0.934216	825.318
0.602	0.074	107.296	0.931588	824.292
0.602	0.076	105.708	0.930392	824.684
0.602	0.078	104.159	0.928418	824.259
0.602	0.08	102.546	0.926662	824.116
0.602	0.082	100.917	0.92388	822.963
0.602	0.084	99.4509	0.922826	823.375
0.602	0.086	97.8444	0.92051	822.666
0.602	0.088	96.4642	0.919002	822.538
0.602	0.09	95.1413	0.91686	821.719
0.602	0.092	93.5544	0.91512	821.566
0.602	0.094	92.3719	0.913694	821.322
0.602	0.096	90.9376	0.911444	820.506
0.602	0.098	90.08	0.909646	819.566
0.602	0.1	88.335	0.907284	818.949
0.602	0.102	87.3717	0.906806	819.434
0.602	0.104	86.0346	0.904228	818.193
0.602	0.106	84.7322	0.901904	817.172
0.602	0.108	83.6386	0.900714	817.075
0.602	0.11	82.2966	0.898458	816.161
0.602	0.112	81.303	0.896466	815.163
0.602	0.114	80.2131	0.895094	814.881
0.602	0.116	78.9833	0.891978	812.995
0.602	0.118	78.0319	0.891016	812.984
0.602	0.12	76.9566	0.889992	813.035
0.602	0.122	75.8977	0.886932	811.034
0.602	0.124	74.8644	0.885294	810.43
0.602	0.126	73.7572	0.884534	810.777
0.602	0.128	72.8123	0.881586	808.774
0.602	0.13	71.7525	0.879548	807.795
0.602	0.132	70.8648	0.878186	807.321
0.602	0.134	69.7502	0.876526	806.776
0.602	0.136	68.7124	0.873968	805.256
0.602	0.138	67.9344	0.87159	803.656
0.602	0.14	66.9111	0.870142	803.231
0.602	0.142	66.0585	0.867906	801.848
0.602	0.144	65.2352	0.865244	800.009
0.602	0.146	64.2176	0.86538	801.162
0.602	0.148	63.488	0.862602	799.114
0.602	0.15	62.4166	0.86095	798.533
0.602	0.152	61.6303	0.859092	797.462
0.602	0.154	60.8677	0.857346	796.478
0.602	0.156	60.0146	0.85589	795.875
0.602	0.158	59.0576	0.8539	794.842
0.602	0.16	58.282	0.851952	793.67
0.602	0.162	57.536	0.849362	791.826
0.602	0.164	56.8812	0.84727	790.389
0.602	0.166	55.8461	0.845394	789.548
0.602	0.168	55.1039	0.8444	789.296
0.602	0.17	54.299	0.8421	787.801
0.602	0.172	53.5198	0.84036	786.84
0.602	0.174	52.9365	0.838944	786.008
0.602	0.176	52.3811	0.836378	783.997
0.602	0.178	51.3947	0.834756	783.361
0.602	0.18	50.5924	0.831904	781.312
0.602	0.182	50.0443	0.831668	781.624
0.602	0.184	49.245	0.8285	779.255
0.602	0.186	48.6083	0.826662	778.054
0.602	0.188	48.0393	0.825416	777.377
0.602	0.19	47.4628	0.82444	776.977
0.602	0.192	46.5548	0.821804	775.249
0.602	0.194	46.0953	0.82049	774.395
0.602	0.196	45.3983	0.818546	773.148
0.602	0.198	44.6991	0.815994	771.295
0.602	0.2	43.8821	0.814078	770.196
0.602	0.202	43.4035	0.811392	767.988
0.602	0.204	42.7472	0.810664	767.917
0.602	0.206	42.0048	0.808728	766.723
0.602	0.208	41.446	0.805946	764.5
0.602	0.21	41.0788	0.80371	762.631
0.602	0.212	40.331	0.802746	762.415
0.602	0.214	39.743	0.80061	760.867
0.602	0.216	39.305	0.799678	760.373
0.602	0.218	38.7525	0.797734	758.982
0.602	0.22	37.9595	0.795392	757.433
0.602	0.222	37.4054	0.793544	756.139
0.602	0.224	36.8803	0.790634	753.754
0.602	0.226	36.4208	0.791164	754.743
0.602	0.228	35.8231	0.786958	751.135
0.602	0.23	35.031	0.784856	749.825
0.602	0.232	34.704	0.78302	748.316
0.602	0.234	34.1596	0.78134	747.18
0.602	0.236	33.6827	0.77948	745.797
0.602	0.238	32.9938	0.777516	744.522
0.602	0.24	32.6906	0.775832	743.141
0.602	0.242	32.1518	0.774994	742.842
0.602	0.244	31.6981	0.773108	741.41
0.602	0.246	31.0097	0.770194	739.184
0.602	0.248	30.451	0.76798	737.529
0.602	0.25	30.1723	0.766784	736.612
0.602	0.252	29.7831	0.76523	735.447
0.602	0.254	29.1235	0.762206	733.083
0.602	0.256	28.4466	0.759348	730.901
0.602	0.258	28.175	0.75959	731.415
0.602	0.26	27.9361	0.758086	730.15
0.602	0.262	27.2651	0.754516	727.251
0.602	0.264	26.79	0.753044	726.254
0.602	0.266	26.3356	0.75177	725.434
0.602	0.268	26.1111	0.750514	724.403
0.602	0.27	25.5629	0.747338	721.775
0.602	0.272	24.9935	0.744112	719.118
0.602	0.274	24.6085	0.743112	718.503
0.602	0.276	24.3841	0.743336	718.952
0.602	0.278	23.7812	0.739528	715.747
0.602	0.28	23.5876	0.738844	715.256
0.602	0.282	22.9708	0.736384	713.413
0.602	0.284	22.4954	0.733702	711.207
0.602	0.286	22.1904	0.731792	709.602
0.602	0.288	21.753	0.729496	707.743
0.602	0.29	21.1876	0.727258	706.07
0.602	0.292	20.6352	0.724654	704.019
0.602	0.294	20.4186	0.725532	705.113
0.602	0.296	20.3058	0.723088	702.782
0.602	0.298	19.9061	0.72096	701.054
0.602	0.3	19.4341	0.718982	699.548
0.604	0.002	286.217	0.998174	711.957
0.604	0.004	253.97	0.996314	742.344
0.604	0.006	234.712	0.994474	759.762
0.604	0.008	220.332	0.99255	772.218
0.604	0.01	209.742	0.990866	781.124
0.604	0.012	200.689	0.989008	788.319
0.604	0.014	193.308	0.987002	793.694
0.604	0.016	186.351	0.985248	798.897
0.604	0.018	180.124	0.98352	803.396
0.604	0.02	175.044	0.981612	806.568
0.604	0.022	170.174	0.979942	809.768
0.604	0.024	165.452	0.978232	812.78
0.604	0.026	161.583	0.976706	815.123
0.604	0.028	157.217	0.974226	817.009
0.604	0.03	153.713	0.97253	818.817
0.604	0.032	150.237	0.97094	820.703
0.604	0.034	146.755	0.968738	821.983
0.604	0.036	143.657	0.966742	823.085
0.604	0.038	141.056	0.965206	824.15
0.604	0.04	137.973	0.963798	825.825
0.604	0.042	135.407	0.961806	826.399
0.604	0.044	132.879	0.959538	826.659
0.604	0.046	130.545	0.95798	827.435
0.604	0.048	127.922	0.956108	828.186
0.604	0.05	125.878	0.95401	828.132
0.604	0.052	123.343	0.952032	828.689
0.604	0.054	121.54	0.951076	829.536
0.604	0.056	119.372	0.948588	829.216
0.604	0.058	117.424	0.946694	829.27
0.604	0.06	115.432	0.944764	829.332
0.604	0.062	113.442	0.942848	829.406
0.604	0.064	111.734	0.941382	829.648
0.604	0.066	109.958	0.939228	829.27
0.604	0.068	108.264	0.9372	828.936
0.604	0.07	106.365	0.935848	829.483
0.604	0.072	104.645	0.93391	829.265
0.604	0.074	103.269	0.932292	829.023
0.604	0.076	101.535	0.930288	828.753
0.604	0.078	100.113	0.92836	828.247
0.604	0.08	98.6821	0.926224	827.542
0.604	0.082	97.0953	0.924102	827.007
0.604	0.084	95.4952	0.922262	826.767
0.604	0.086	94.1579	0.921042	826.884
0.604	0.088	92.9082	0.918534	825.626
0.604	0.09	91.4462	0.917356	825.91
0.604	0.092	90.2775	0.916254	825.977
0.604	0.094	88.884	0.913404	824.52
0.604	0.096	87.6983	0.911684	823.986
0.604	0.098	86.6578	0.91013	823.472
0.604	0.1	85.3586	0.908358	822.999
0.604	0.102	84.0562	0.906438	822.382
0.604	0.104	82.8812	0.904242	821.361
0.604	0.106	81.5713	0.902484	820.913
0.604	0.108	80.426	0.90071	820.284
0.604	0.11	79.4019	0.898716	819.314
0.604	0.112	77.9857	0.896248	818.262
0.604	0.114	77.2162	0.895742	818.526
0.604	0.116	76.2925	0.893294	817.001
0.604	0.118	74.8964	0.891628	816.732
0.604	0.12	73.9379	0.889554	815.616
0.604	0.122	72.9308	0.886992	814.061
0.604	0.124	72.0595	0.885474	813.414
0.604	0.126	70.9198	0.883262	812.342
0.604	0.128	70.1833	0.882262	812.079
0.604	0.13	69.0619	0.879938	810.876
0.604	0.132	68.2219	0.878676	810.454
0.604	0.134	67.279	0.876014	808.735
0.604	0.136	66.2263	0.874508	808.282
0.604	0.138	65.4347	0.87222	806.785
0.604	0.14	64.5847	0.871522	806.937
0.604	0.142	63.7397	0.868942	805.202
0.604	0.144	62.7375	0.866926	804.188
0.604	0.146	61.8753	0.864578	802.703
0.604	0.148	61.0667	0.863236	802.169
0.604	0.15	60.1251	0.861356	801.231
0.604	0.152	59.4163	0.85988	800.464
0.604	0.154	58.5393	0.857596	799.057
0.604	0.156	57.8315	0.856162	798.33
0.604	0.158	57.1184	0.854276	797.158
0.604	0.16	56.207	0.85142	795.213
0.604	0.162	55.4205	0.850254	794.834
0.604	0.164	54.8643	0.849242	794.378
0.604	0.166	53.8883	0.845764	791.876
0.604	0.168	53.1232	0.844728	791.605
0.604	0.17	52.5336	0.841938	789.404
0.604	0.172	51.7084	0.840254	788.546
0.604	0.174	50.9364	0.838722	787.786
0.604	0.176	50.3562	0.836922	786.566
0.604	0.178	49.5993	0.83461	785.011
0.604	0.18	48.937	0.832558	783.621
0.604	0.182	48.1065	0.83153	783.423
0.604	0.184	47.5832	0.829902	782.319
0.604	0.186	46.9724	0.827308	780.336
0.604	0.188	45.8815	0.824956	779.074
0.604	0.19	45.5494	0.824082	778.533
0.604	0.192	45.025	0.822526	777.501
0.604	0.194	44.2266	0.82028	776.053
0.604	0.196	43.5643	0.818534	774.97
0.604	0.198	42.9749	0.817302	774.327
0.604	0.2	42.3273	0.814102	771.775
0.604	0.202	41.5896	0.811754	770.164
0.604	0.204	41.2126	0.810496	769.283
0.604	0.206	40.8065	0.809456	768.65
0.604	0.208	40.0677	0.80679	766.722
0.604	0.21	39.4208	0.806026	766.605
0.604	0.212	38.8959	0.803042	764.146
0.604	0.214	38.419	0.801586	763.167
0.604	0.216	37.7043	0.799042	761.338
0.604	0.218	37.0598	0.79641	759.35
0.604	0.22	36.7267	0.795984	759.257
0.604	0.222	35.9734	0.79331	757.337
0.604	0.224	35.6323	0.791306	755.674
0.604	0.226	34.9142	0.789804	754.89
0.604	0.228	34.533	0.789154	754.621
0.604	0.23	33.9254	0.786686	752.761
0.604	0.232	33.2501	0.784252	751.002
0.604	0.234	32.6679	0.780628	747.96
0.604	0.236	32.4969	0.78036	747.863
0.604	0.238	32.0083	0.779474	747.466
0.604	0.24	31.3514	0.775996	744.645
0.604	0.242	30.7682	0.774386	743.618
0.604	0.244	30.3426	0.773094	742.751
0.604	0.246	30.0719	0.771024	740.952
0.604	0.248	29.5126	0.767456	737.943
0.604	0.25	29.0896	0.767122	738.032
0.604	0.252	28.454	0.764162	735.708
0.604	0.254	28.1093	0.762564	734.455
0.604	0.256	27.873	0.762348	734.475
0.604	0.258	27.1948	0.758516	731.321
0.604	0.26	26.8077	0.7569	730.092
0.604	0.262	26.2874	0.755644	729.357
0.604	0.264	26.1574	0.755134	728.977
0.604	0.266	25.5427	0.751246	725.703
0.604	0.268	24.9694	0.750154	725.185
0.604	0.27	24.5493	0.745922	721.373
0.604	0.272	24.3239	0.74678	722.456
0.604	0.274	23.8601	0.743852	719.992
0.604	0.276	23.3496	0.741872	718.522
0.604	0.278	22.9592	0.738422	715.463
0.604	0.28	22.4093	0.737578	715.169
0.604	0.282	22.1753	0.736548	714.373
0.604	0.284	21.7139	0.73322	711.506
0.604	0.286	21.3541	0.731956	710.602
0.604	0.288	20.9327	0.73015	709.217
0.604	0.29	20.3753	0.726988	706.613
0.604	0.292	20.3027	0.726386	706.083
0.604	0.294	19.7817	0.724132	704.35
0.604	0.296	19.5086	0.724022	704.513
0.604	0.298	19.2669	0.721222	701.955
0.604	0.3	18.7546	0.718452	699.697
0.606	0.002	275.741	0.998288	722.547
0.606	0.004	244.255	0.996398	752.143
0.606	0.006	225.319	0.994556	769.237
0.606	0.008	212.266	0.992762	780.496
0.606	0.01	201.983	0.991254	789.271
0.606	0.012	193.074	0.98891	795.836
0.606	0.014	185.84	0.987146	801.306
0.606	0.016	179.227	0.985534	806.307
0.606	0.018	173.337	0.983638	810.301
0.606	0.02	168.505	0.981332	812.827
0.606	0.022	163.708	0.979398	815.69
0.606	0.024	159.192	0.97812	818.928
0.606	0.026	154.976	0.976438	821.462
0.606	0.028	151.551	0.974782	823.231
0.606	0.03	148.164	0.972726	824.562
0.606	0.032	144.706	0.970896	826.19
0.606	0.034	141.505	0.9688	827.295
0.606	0.036	138.621	0.966996	828.375
0.606	0.038	135.861	0.965438	829.577
0.606	0.04	132.855	0.963464	830.609
0.606	0.042	130.515	0.961744	831.229
0.606	0.044	127.91	0.959708	831.798
0.606	0.046	125.496	0.958006	832.51
0.606	0.048	122.978	0.956268	833.29
0.606	0.05	121.091	0.954478	833.387
0.606	0.052	118.988	0.95231	833.322
0.606	0.054	116.739	0.949978	833.239
0.606	0.056	114.74	0.948566	833.826
0.606	0.058	112.953	0.946814	833.861
0.606	0.06	111.104	0.945462	834.358
0.606	0.062	109.147	0.944078	834.931
0.606	0.064	107.589	0.941082	833.493
0.606	0.066	105.759	0.939748	833.989
0.606	0.068	104.445	0.937374	832.929
0.606	0.07	102.441	0.936368	833.927
0.606	0.072	100.75	0.933836	833.086
0.606	0.074	99.4675	0.932214	832.746
0.606	0.076	97.9517	0.930554	832.602
0.606	0.078	96.103	0.928452	832.349
0.606	0.08	95.1276	0.926876	831.748
0.606	0.082	93.3218	0.923972	830.65
0.606	0.084	92.247	0.922954	830.707
0.606	0.086	90.7006	0.921196	830.495
0.606	0.088	89.5269	0.91987	830.343
0.606	0.09	88.2219	0.917816	829.594
0.606	0.092	86.9324	0.915876	828.944
0.606	0.094	85.6357	0.913028	827.392
0.606	0.096	84.527	0.91215	827.623
0.606	0.098	83.4476	0.909558	826.11
0.606	0.1	82.0528	0.908806	826.753
0.606	0.102	80.8639	0.906794	825.93
0.606	0.104	79.781	0.904484	824.703
0.606	0.106	78.7674	0.902574	823.807
0.606	0.108	77.5959	0.90154	823.944
0.606	0.11	76.6536	0.899202	822.548
0.606	0.112	75.3909	0.89679	821.399
0.606	0.114	74.2938	0.894464	820.17
0.606	0.116	73.2262	0.893508	820.282
0.606	0.118	72.4577	0.891282	818.824
0.606	0.12	71.322	0.889518	818.196
0.606	0.122	70.3378	0.888042	817.704
0.606	0.124	69.4651	0.885928	816.463
0.606	0.126	68.3717	0.883732	815.36
0.606	0.128	67.5745	0.881582	814.007
0.606	0.13	66.5949	0.881254	814.659
0.606	0.132	65.5899	0.877576	811.986
0.606	0.134	64.7899	0.876174	811.384
0.606	0.136	63.9411	0.8754	811.459
0.606	0.138	62.8852	0.872754	809.869
0.606	0.14	62.0847	0.869928	807.843
0.606	0.142	61.3181	0.86852	807.202
0.606	0.144	60.4348	0.866312	805.877
0.606	0.146	59.7907	0.865502	805.711
0.606	0.148	58.8852	0.863956	805.071
0.606	0.15	57.7543	0.860422	802.668
0.606	0.152	57.3311	0.86019	802.859
0.606	0.154	56.5037	0.857934	801.43
0.606	0.156	55.4832	0.8548	799.317
0.606	0.158	54.9942	0.853974	798.98
0.606	0.16	54.0733	0.852174	798.101
0.606	0.162	53.4394	0.850394	796.955
0.606	0.164	52.6435	0.847386	794.743
0.606	0.166	52.116	0.846304	794.188
0.606	0.168	51.1482	0.84433	793.182
0.606	0.17	50.4457	0.84329	792.844
0.606	0.172	50.0488	0.841336	791.287
0.606	0.174	49.2046	0.838748	789.543
0.606	0.176	48.4615	0.836476	788.015
0.606	0.178	47.816	0.835066	787.25
0.606	0.18	47.1512	0.834122	786.971
0.606	0.182	46.4466	0.832198	785.751
0.606	0.184	45.7912	0.829042	783.251
0.606	0.186	45.2774	0.827074	781.797
0.606	0.188	44.6456	0.825704	781.058
0.606	0.19	43.6855	0.823586	779.9
0.606	0.192	43.3198	0.821868	778.548
0.606	0.194	42.8535	0.81984	776.987
0.606	0.196	42.0598	0.818864	776.804
0.606	0.198	41.2894	0.815764	774.475
0.606	0.2	40.8991	0.814144	773.245
0.606	0.202	40.427	0.812466	772.039
0.606	0.204	39.802	0.811158	771.356
0.606	0.206	39.0354	0.80887	769.835
0.606	0.208	38.7012	0.807606	768.905
0.606	0.21	38.1054	0.805768	767.663
0.606	0.212	37.5475	0.802854	765.307
0.606	0.214	36.9073	0.801134	764.227
0.606	0.216	36.4068	0.79965	763.243
0.606	0.218	35.8221	0.797492	761.67
0.606	0.22	35.214	0.796024	760.81
0.606	0.222	34.7813	0.793438	758.657
0.606	0.224	34.2905	0.79139	757.1
0.606	0.226	33.8017	0.790316	756.514
0.606	0.228	33.0968	0.786906	753.809
0.606	0.23	32.7523	0.787252	754.5
0.606	0.232	32.2714	0.785014	752.743
0.606	0.234	31.8819	0.78251	750.628
0.606	0.236	31.3791	0.780002	748.623
0.606	0.238	30.8423	0.778762	747.92
0.606	0.24	30.1674	0.776436	746.269
0.606	0.242	30.0477	0.774974	744.926
0.606	0.244	29.3841	0.773518	744.134
0.606	0.246	28.9045	0.770272	741.368
0.606	0.248	28.4844	0.768886	740.402
0.606	0.25	28.0159	0.768388	740.372
0.606	0.252	27.5869	0.765042	737.455
0.606	0.254	27.1618	0.763594	736.432
0.606	0.256	26.6771	0.761118	734.441
0.606	0.258	26.116	0.758376	732.26
0.606	0.26	26.0172	0.758272	732.255
0.606	0.262	25.3173	0.756322	731.005
0.606	0.264	25.0422	0.75252	727.478
0.606	0.266	24.3988	0.751326	726.927
0.606	0.268	24.3449	0.750058	725.713
0.606	0.27	23.7876	0.748438	724.65
0.606	0.272	23.3959	0.747326	723.93
0.606	0.274	23.0803	0.744696	721.616
0.606	0.276	22.5466	0.74222	719.673
0.606	0.278	22.1769	0.740396	718.219
0.606	0.28	21.5293	0.73687	715.341
0.606	0.282	21.2749	0.736344	715.069
0.606	0.284	21.0079	0.73495	713.942
0.606	0.286	20.3043	0.729292	708.988
0.606	0.288	20.2304	0.731572	711.342
0.606	0.29	19.8766	0.729092	709.215
0.606	0.292	19.4936	0.726238	706.744
0.606	0.294	19.1703	0.72524	706.07
0.606	0.296	18.7728	0.722016	703.243
0.606	0.298	18.6917	0.722566	703.874
0.606	0.3	18.2228	0.718388	700.165
0.608	0.002	265.661	0.998186	732.525
0.608	0.004	235.149	0.996406	761.257
0.608	0.006	217.31	0.994278	776.968
0.608	0.008	204.387	0.992968	788.581
0.608	0.01	194.319	0.990924	796.605
0.608	0.012	186.215	0.989124	802.909
0.608	0.014	178.781	0.98734	808.559
0.608	0.016	172.676	0.984904	812.228
0.608	0.018	167.223	0.983834	816.611
0.608	0.02	161.919	0.981672	819.753
0.608	0.022	157.503	0.98014	822.637
0.608	0.024	153.466	0.977836	824.37
0.608	0.026	149.398	0.976398	827
0.608	0.028	145.885	0.97461	828.725
0.608	0.03	142.465	0.972984	830.519
0.608	0.032	139.426	0.970966	831.54
0.608	0.034	136.382	0.968796	832.414
0.608	0.036	133.373	0.966902	833.529
0.608	0.038	130.67	0.96527	834.6
0.608	0.04	128.01	0.963444	835.434
0.608	0.042	125.561	0.961546	835.985
0.608	0.044	123.333	0.959408	836.075
0.608	0.046	120.907	0.957642	836.735
0.608	0.048	118.789	0.956074	837.285
0.608	0.05	116.424	0.954286	837.862
0.608	0.052	114.589	0.952802	838.213
0.608	0.054	112.754	0.950472	837.718
0.608	0.056	110.716	0.94851	837.794
0.608	0.058	108.791	0.94665	837.859
0.608	0.06	106.977	0.94518	838.203
0.608	0.062	105.15	0.94334	838.19
0.608	0.064	103.736	0.941398	837.662
0.608	0.066	101.967	0.939956	837.989
0.608	0.068	100.685	0.938332	837.647
0.608	0.07	98.679	0.93556	836.881
0.608	0.072	97.0522	0.934178	837.126
0.608	0.074	95.7465	0.932234	836.488
0.608	0.076	94.1351	0.930784	836.649
0.608	0.078	93.0821	0.92879	835.708
0.608	0.08	91.3308	0.926852	835.521
0.608	0.082	90.0175	0.925094	835.077
0.608	0.084	88.9183	0.923586	834.668
0.608	0.086	87.4501	0.920692	833.242
0.608	0.088	86.2427	0.919072	832.829
0.608	0.09	84.8485	0.917572	832.723
0.608	0.092	83.6956	0.915536	831.84
0.608	0.094	82.6099	0.913884	831.274
0.608	0.096	81.3273	0.912022	830.695
0.608	0.098	80.1303	0.909628	829.498
0.608	0.1	78.879	0.907392	828.513
0.608	0.102	78.1831	0.906718	828.535
0.608	0.104	76.7688	0.904206	827.437
0.608	0.106	75.8373	0.903264	827.427
0.608	0.108	74.5501	0.901052	826.502
0.608	0.11	73.7649	0.899488	825.723
0.608	0.112	72.6122	0.896962	824.35
0.608	0.114	71.5731	0.894684	823.111
0.608	0.116	70.7348	0.893758	823.023
0.608	0.118	69.66	0.892164	822.504
0.608	0.12	68.9457	0.88959	820.644
0.608	0.122	67.9695	0.887104	819.135
0.608	0.124	66.7766	0.885458	818.681
0.608	0.126	65.9879	0.884616	818.628
0.608	0.128	64.9065	0.882526	817.62
0.608	0.13	64.2531	0.880602	816.349
0.608	0.132	63.4838	0.878812	815.328
0.608	0.134	62.481	0.876588	814.107
0.608	0.136	61.6874	0.87448	812.793
0.608	0.138	60.6901	0.87362	812.93
0.608	0.14	59.8009	0.870808	811.007
0.608	0.142	59.2452	0.869506	810.261
0.608	0.144	58.4753	0.86737	808.895
0.608	0.146	57.3325	0.864284	806.952
0.608	0.148	56.8204	0.863712	806.892
0.608	0.15	56.0659	0.862314	806.248
0.608	0.152	55.1027	0.860664	805.561
0.608	0.154	54.4712	0.858418	803.947
0.608	0.156	53.6778	0.85585	802.172
0.608	0.158	52.8639	0.853484	800.62
0.608	0.16	52.2997	0.853428	801.128
0.608	0.162	51.5544	0.851134	799.58
0.608	0.164	50.8055	0.848172	797.367
0.608	0.166	50.0165	0.846818	796.802
0.608	0.168	49.5743	0.844754	795.18
0.608	0.17	48.8805	0.842458	793.578
0.608	0.172	48.0742	0.840576	792.502
0.608	0.174	47.5419	0.839858	792.316
0.608	0.176	46.8179	0.838536	791.718
0.608	0.178	46.019	0.835022	789.003
0.608	0.18	45.3694	0.832622	787.253
0.608	0.182	44.8072	0.831732	786.925
0.608	0.184	44.0992	0.829838	785.739
0.608	0.186	43.4988	0.828462	784.963
0.608	0.188	42.9297	0.825738	782.808
0.608	0.19	42.3241	0.825252	782.928
0.608	0.192	41.7414	0.822746	781.005
0.608	0.194	41.1183	0.82038	779.262
0.608	0.196	40.8114	0.818336	777.525
0.608	0.198	39.9809	0.817114	777.133
0.608	0.2	39.4888	0.81499	775.501
0.608	0.202	38.9877	0.814368	775.38
0.608	0.204	38.4689	0.811754	773.285
0.608	0.206	37.7569	0.809578	771.821
0.608	0.208	37.293	0.806448	769.155
0.608	0.21	36.6431	0.805884	769.241
0.608	0.212	36.2505	0.804282	768.031
0.608	0.214	35.6342	0.80101	765.376
0.608	0.216	35.0903	0.798516	763.426
0.608	0.218	34.5	0.797388	762.888
0.608	0.22	34.1729	0.797316	763.143
0.608	0.222	33.4461	0.793412	759.966
0.608	0.224	33.094	0.792702	759.608
0.608	0.226	32.6232	0.790478	757.855
0.608	0.228	32.1343	0.787926	755.792
0.608	0.23	31.585	0.786522	754.937
0.608	0.232	31.1245	0.78554	754.416
0.608	0.234	30.7087	0.78395	753.241
0.608	0.236	30.1796	0.781494	751.314
0.608	0.238	29.6627	0.77848	748.817
0.608	0.24	29.3096	0.776736	747.426
0.608	0.242	28.8521	0.774848	745.996
0.608	0.244	28.5755	0.774128	745.553
0.608	0.246	27.9591	0.771482	743.523
0.608	0.248	27.3904	0.769596	742.206
0.608	0.25	27.0369	0.767686	740.649
0.608	0.252	26.7376	0.765878	739.14
0.608	0.254	26.0755	0.762842	736.766
0.608	0.256	25.6837	0.76155	735.866
0.608	0.258	25.2591	0.759342	734.083
0.608	0.26	24.9564	0.756862	731.906
0.608	0.262	24.7503	0.757526	732.776
0.608	0.264	24.1703	0.754578	730.408
0.608	0.266	23.5883	0.751446	727.858
0.608	0.268	23.3063	0.750354	727.048
0.608	0.27	23.126	0.748344	725.218
0.608	0.272	22.7542	0.747066	724.312
0.608	0.274	22.0844	0.744836	722.752
0.608	0.276	21.3911	0.741094	719.703
0.608	0.278	21.1886	0.739706	718.517
0.608	0.28	21.0946	0.739268	718.173
0.608	0.282	20.8192	0.73844	717.621
0.608	0.284	20.2179	0.734144	713.926
0.608	0.286	19.6809	0.731978	712.297
0.608	0.288	19.5147	0.730762	711.247
0.608	0.29	19.3181	0.729022	709.704
0.608	0.292	19.0075	0.7284	709.392
0.608	0.294	18.6507	0.726492	707.841
0.608	0.296	18.0778	0.722	703.922
0.608	0.298	17.8859	0.72086	702.974
0.608	0.3	17.7733	0.720674	702.901
0.61	0.002	255.43	0.99815	742.72
0.61	0.004	226.691	0.996358	769.667
0.61	0.006	209.299	0.994458	785.159
0.61	0.008	197.09	0.992506	795.416
0.61	0.01	187.37	0.990804	803.434
0.61	0.012	179.118	0.989088	809.97
0.61	0.014	172.444	0.987124	814.68
0.61	0.016	166.112	0.984936	818.824
0.61	0.018	161.284	0.983578	822.294
0.61	0.02	156.752	0.981864	825.112
0.61	0.022	152.326	0.9798	827.474
0.61	0.024	147.563	0.97787	830.307
0.61	0.026	143.892	0.976324	832.432
0.61	0.028	141.086	0.974756	833.67
0.61	0.03	137.351	0.972704	835.353
0.61	0.032	134.122	0.970616	836.494
0.61	0.034	131.615	0.969718	838.103
0.61	0.036	129.229	0.96817	838.941
0.61	0.038	125.827	0.965428	839.601
0.61	0.04	123.468	0.963474	840.006
0.61	0.042	120.92	0.96142	840.5
0.61	0.044	118.412	0.959854	841.442
0.61	0.046	116.643	0.958014	841.371
0.61	0.048	115.146	0.956898	841.752
0.61	0.05	113.018	0.9547	841.682
0.61	0.052	110.88	0.952636	841.756
0.61	0.054	108.353	0.950338	841.985
0.61	0.056	106.22	0.948358	842.138
0.61	0.058	105.469	0.947228	841.759
0.61	0.06	103.49	0.945732	842.242
0.61	0.062	101.073	0.9431	842.027
0.61	0.064	99.9343	0.941576	841.642
0.61	0.066	98.7395	0.94057	841.83
0.61	0.068	96.4528	0.937152	840.699
0.61	0.07	95.5206	0.937016	841.495
0.61	0.072	93.9208	0.93462	840.699
0.61	0.074	91.5286	0.930788	839.259
0.61	0.076	91.5385	0.930998	839.459
0.61	0.078	89.1333	0.928366	839.233
0.61	0.08	88.7955	0.92821	839.415
0.61	0.082	86.6912	0.924478	837.787
0.61	0.084	86.1634	0.92366	837.497
0.61	0.086	84.3695	0.921158	836.789
0.61	0.088	83.527	0.920302	836.775
0.61	0.09	81.8085	0.917194	835.386
0.61	0.092	81.5797	0.916456	834.876
0.61	0.094	79.3749	0.912938	833.563
0.61	0.096	79.1989	0.912582	833.383
0.61	0.098	77.1961	0.909624	832.428
0.61	0.1	76.9908	0.909874	832.883
0.61	0.102	74.674	0.905464	830.79
0.61	0.104	74.6698	0.905638	830.968
0.61	0.106	72.4032	0.90169	829.287
0.61	0.108	72.1648	0.900554	828.389
0.61	0.11	71.8824	0.900818	828.936
0.61	0.112	69.6996	0.896494	826.794
0.61	0.114	69.6946	0.897664	827.969
0.61	0.116	67.3545	0.891176	823.822
0.61	0.118	67.4176	0.892174	824.756
0.61	0.12	67.1176	0.891346	824.228
0.61	0.122	65.1252	0.887608	822.483
0.61	0.124	64.8911	0.886432	821.541
0.61	0.126	63.2137	0.884416	821.202
0.61	0.128	62.6042	0.882756	820.152
0.61	0.13	62.6001	0.881624	819.024
0.61	0.132	60.2636	0.876844	816.58
0.61	0.134	60.0586	0.876646	816.587
0.61	0.136	60.272	0.876884	816.612
0.61	0.138	57.8895	0.871756	813.866
0.61	0.14	57.8684	0.871728	813.86
0.61	0.142	57.8518	0.871516	813.664
0.61	0.144	55.6047	0.864982	809.377
0.61	0.146	55.3921	0.866472	811.08
0.61	0.148	55.3999	0.865562	810.162
0.61	0.15	53.1817	0.861014	807.832
0.61	0.152	53.1132	0.860236	807.123
0.61	0.154	53.0174	0.860154	807.137
0.61	0.156	51.2429	0.855602	804.359
0.61	0.158	50.7867	0.853756	802.969
0.61	0.16	50.687	0.854206	803.519
0.61	0.162	50.5276	0.85307	802.542
0.61	0.164	48.5182	0.84741	798.892
0.61	0.166	48.4605	0.847164	798.704
0.61	0.168	48.5338	0.846692	798.158
0.61	0.17	46.158	0.84079	794.632
0.61	0.172	46.1986	0.840312	794.113
0.61	0.174	46.1211	0.840918	794.797
0.61	0.176	45.9513	0.839998	794.047
0.61	0.178	43.7695	0.834398	790.628
0.61	0.18	43.9068	0.833248	789.341
0.61	0.182	43.8461	0.832914	789.068
0.61	0.184	42.0407	0.828396	786.355
0.61	0.186	41.6007	0.826534	784.933
0.61	0.188	41.5503	0.826342	784.792
0.61	0.19	41.6262	0.826174	784.548
0.61	0.192	39.5836	0.81986	780.276
0.61	0.194	39.4654	0.821308	781.843
0.61	0.196	39.547	0.820626	781.079
0.61	0.198	39.4467	0.819176	779.729
0.61	0.2	37.2632	0.811564	774.301
0.61	0.202	37.2514	0.812822	775.571
0.61	0.204	37.278	0.811844	774.566
0.61	0.206	37.3091	0.812046	774.737
0.61	0.208	35.087	0.805046	769.959
0.61	0.21	35.0318	0.804358	769.326
0.61	0.212	35.0616	0.804684	769.622
0.61	0.214	35.0478	0.805178	770.13
0.61	0.216	33.1001	0.797096	763.996
0.61	0.218	32.899	0.796014	763.115
0.61	0.22	32.951	0.796068	763.117
0.61	0.222	32.9207	0.79677	763.849
0.61	0.224	32.0453	0.792954	760.909
0.61	0.226	30.8766	0.788354	757.477
0.61	0.228	30.9418	0.787948	757.006
0.61	0.23	30.9604	0.788338	757.378
0.61	0.232	30.8845	0.788122	757.238
0.61	0.234	28.9388	0.779368	750.429
0.61	0.236	28.9537	0.780286	751.332
0.61	0.238	28.9625	0.780666	751.703
0.61	0.24	28.9683	0.779628	750.66
0.61	0.242	27.1563	0.772392	745.236
0.61	0.244	26.9668	0.77125	744.283
0.61	0.246	26.8978	0.771508	744.61
0.61	0.248	26.8892	0.770394	743.505
0.61	0.25	26.891	0.771038	744.147
0.61	0.252	24.965	0.762428	737.463
0.61	0.254	24.9922	0.763118	738.126
0.61	0.256	24.9511	0.762782	737.831
0.61	0.258	24.9243	0.762762	737.838
0.61	0.26	24.8958	0.762076	737.18
0.61	0.262	23.1157	0.752994	729.878
0.61	0.264	23.1306	0.752674	729.543
0.61	0.266	23.0702	0.754202	731.132
0.61	0.268	23.1169	0.75411	730.993
0.61	0.27	22.3949	0.749656	727.261
0.61	0.272	21.1343	0.742948	721.814
0.61	0.274	21.0872	0.743128	722.041
0.61	0.276	21.1336	0.743442	722.308
0.61	0.278	21.1437	0.7438	722.656
0.61	0.28	20.1421	0.737456	717.314
0.61	0.282	19.4723	0.734352	714.88
0.61	0.284	19.4445	0.733568	714.124
0.61	0.286	19.4353	0.734408	714.973
0.61	0.288	19.4113	0.734988	715.577
0.61	0.29	18.9874	0.731026	712.039
0.61	0.292	17.8378	0.724896	707.058
0.61	0.294	17.8097	0.724966	707.156
0.61	0.296	17.8655	0.725184	707.319
0.61	0.298	17.86	0.724974	707.114
0.61	0.3	17.785	0.724478	706.693
0.612	0.002	246.549	0.998274	751.725
0.612	0.004	218.688	0.996346	777.658
0.612	0.006	201.836	0.994622	792.786
0.612	0.008	189.929	0.99277	802.841
0.612	0.01	180.907	0.990972	810.065
0.612	0.012	172.737	0.988856	816.119
0.612	0.014	166.216	0.98739	821.174
0.612	0.016	160.563	0.985316	824.753
0.612	0.018	155.308	0.983612	828.304
0.612	0.02	150.768	0.981948	831.18
0.612	0.022	146.651	0.979832	833.181
0.612	0.024	142.721	0.97868	835.959
0.612	0.026	139.137	0.976488	837.351
0.612	0.028	135.818	0.974632	838.814
0.612	0.03	132.527	0.97289	840.363
0.612	0.032	129.408	0.970852	841.444
0.612	0.034	126.885	0.96904	842.155
0.612	0.036	124.153	0.967186	843.033
0.612	0.038	121.631	0.965536	843.905
0.612	0.04	119.087	0.963588	844.501
0.612	0.042	117.092	0.961418	844.326
0.612	0.044	114.759	0.959912	845.153
0.612	0.046	112.577	0.958142	845.565
0.612	0.048	110.478	0.956852	846.374
0.612	0.05	108.397	0.954796	846.399
0.612	0.052	106.547	0.952522	845.975
0.612	0.054	104.693	0.950888	846.195
0.612	0.056	103.125	0.949226	846.101
0.612	0.058	100.946	0.946796	845.85
0.612	0.06	99.5242	0.945344	845.82
0.612	0.062	98.1431	0.94348	845.337
0.612	0.064	96.3404	0.942406	846.066
0.612	0.066	94.8309	0.939448	844.617
0.612	0.068	93.5778	0.937742	844.164
0.612	0.07	91.8767	0.9358	843.923
0.612	0.072	90.4766	0.934574	844.097
0.612	0.074	89.101	0.93215	843.049
0.612	0.076	87.8616	0.930442	842.58
0.612	0.078	86.5945	0.929278	842.683
0.612	0.08	84.7819	0.926362	841.58
0.612	0.082	84.0888	0.925208	841.119
0.612	0.084	82.5232	0.922496	839.973
0.612	0.086	81.5008	0.921502	840.001
0.612	0.088	80.0426	0.920014	839.971
0.612	0.09	79.1224	0.91841	839.288
0.612	0.092	77.8277	0.915678	837.85
0.612	0.094	76.8786	0.914692	837.813
0.612	0.096	75.594	0.91163	836.036
0.612	0.098	74.9558	0.911048	836.092
0.612	0.1	73.5796	0.908792	835.212
0.612	0.102	72.7054	0.906394	833.689
0.612	0.104	71.5459	0.904988	833.442
0.612	0.106	70.4226	0.903024	832.601
0.612	0.108	69.7229	0.901454	831.731
0.612	0.11	68.4928	0.89956	831.067
0.612	0.112	67.7075	0.897296	829.588
0.612	0.114	66.7234	0.895412	828.689
0.612	0.116	65.7378	0.893732	827.994
0.612	0.118	64.9672	0.892176	827.209
0.612	0.12	64.0078	0.889702	825.694
0.612	0.122	63.1028	0.887626	824.523
0.612	0.124	62.3759	0.886138	823.762
0.612	0.126	61.2997	0.883196	821.896
0.612	0.128	60.8183	0.883406	822.588
0.612	0.13	59.7985	0.880682	820.883
0.612	0.132	58.861	0.878642	819.781
0.612	0.134	58.1852	0.877518	819.333
0.612	0.136	57.3428	0.875166	817.823
0.612	0.138	56.5937	0.872864	816.27
0.612	0.14	55.8376	0.872076	816.238
0.612	0.142	55.096	0.869478	814.382
0.612	0.144	54.1298	0.867642	813.512
0.612	0.146	53.6827	0.866058	812.375
0.612	0.148	52.8712	0.864012	811.141
0.612	0.15	52.0355	0.861942	809.906
0.612	0.152	51.6184	0.860868	809.25
0.612	0.154	50.7497	0.858288	807.538
0.612	0.156	50.1016	0.856128	806.026
0.612	0.158	49.2567	0.854696	805.439
0.612	0.16	48.8375	0.85331	804.473
0.612	0.162	48.0222	0.850942	802.92
0.612	0.164	47.352	0.849468	802.116
0.612	0.166	46.864	0.846942	800.078
0.612	0.168	46.1073	0.845468	799.361
0.612	0.17	45.5048	0.843068	797.563
0.612	0.172	44.8205	0.842138	797.317
0.612	0.174	44.0183	0.839872	795.854
0.612	0.176	43.5684	0.837614	794.046
0.612	0.178	43.0363	0.83549	792.454
0.612	0.18	42.4431	0.834434	791.991
0.612	0.182	41.6781	0.83164	789.962
0.612	0.184	41.2979	0.83009	788.792
0.612	0.186	40.5663	0.828064	787.498
0.612	0.188	40.293	0.827098	786.805
0.612	0.19	39.5537	0.825188	785.634
0.612	0.192	39.0401	0.822926	783.886
0.612	0.194	38.3629	0.821704	783.341
0.612	0.196	37.9878	0.818656	780.668
0.612	0.198	37.2187	0.817362	780.143
0.612	0.2	36.9311	0.815708	778.777
0.612	0.202	36.1947	0.813904	777.709
0.612	0.204	35.6692	0.81236	776.691
0.612	0.206	35.1088	0.809754	774.645
0.612	0.208	34.8231	0.808098	773.275
0.612	0.21	34.2772	0.807374	773.097
0.612	0.212	33.803	0.80454	770.737
0.612	0.214	33.1279	0.801448	768.32
0.612	0.216	32.6914	0.800076	767.385
0.612	0.218	32.3474	0.797752	765.405
0.612	0.22	31.7335	0.797162	765.428
0.612	0.222	31.1538	0.79449	763.336
0.612	0.224	30.8383	0.791748	760.91
0.612	0.226	30.4857	0.791524	761.038
0.612	0.228	29.9377	0.788784	758.846
0.612	0.23	29.3525	0.785678	756.325
0.612	0.232	28.8998	0.783758	754.858
0.612	0.234	28.7241	0.783026	754.302
0.612	0.236	28.4135	0.782176	753.763
0.612	0.238	27.8643	0.780112	752.248
0.612	0.24	27.0986	0.776178	749.079
0.612	0.242	26.831	0.775468	748.637
0.612	0.244	26.6447	0.774734	748.089
0.612	0.246	26.1672	0.77211	745.943
0.612	0.248	25.427	0.768864	743.437
0.612	0.25	25.0881	0.767434	742.346
0.612	0.252	24.8377	0.767494	742.656
0.612	0.254	24.6861	0.765612	740.926
0.612	0.256	24.149	0.762198	738.049
0.612	0.258	23.524	0.7592	735.676
0.612	0.26	23.1469	0.759594	736.447
0.612	0.262	23.0039	0.757892	734.888
0.612	0.264	22.79	0.755564	732.774
0.612	0.266	22.3076	0.754136	731.828
0.612	0.268	21.4618	0.748766	727.304
0.612	0.27	21.0964	0.747038	725.942
0.612	0.272	20.994	0.74623	725.236
0.612	0.274	20.9035	0.746268	725.365
0.612	0.276	20.3368	0.742764	722.427
0.612	0.278	19.6804	0.74006	720.38
0.612	0.28	19.4165	0.737986	718.57
0.612	0.282	19.3653	0.737444	718.079
0.612	0.284	19.2238	0.738296	719.072
0.612	0.286	18.5799	0.73251	713.93
0.612	0.288	18.1725	0.730944	712.772
0.612	0.29	17.8134	0.728024	710.211
0.612	0.292	17.7843	0.729148	711.364
0.612	0.294	17.7233	0.728548	710.825
0.612	0.296	17.3099	0.724716	707.406
0.612	0.298	16.9214	0.722768	705.847
0.612	0.3	16.3708	0.72061	704.239
0.614	0.002	238.141	0.998212	760.071
0.614	0.004	210.813	0.996458	785.645
0.614	0.006	195.065	0.994614	799.549
0.614	0.008	183.534	0.992762	809.228
0.614	0.01	174.671	0.990954	816.283
0.614	0.012	166.981	0.989036	822.055
0.614	0.014	160.391	0.987318	826.927
0.614	0.016	154.711	0.985658	830.947
0.614	0.018	149.734	0.983836	834.102
0.614	0.02	145.83	0.981886	836.056
0.614	0.022	141.488	0.980166	838.678
0.614	0.024	137.767	0.978358	840.591
0.614	0.026	134.042	0.976248	842.206
0.614	0.028	130.862	0.974574	843.712
0.614	0.03	128.091	0.97247	844.379
0.614	0.032	124.969	0.97096	845.991
0.614	0.034	122.458	0.969096	846.638
0.614	0.036	119.953	0.96743	847.477
0.614	0.038	117.177	0.965384	848.207
0.614	0.04	115.173	0.96381	848.637
0.614	0.042	112.736	0.96229	849.554
0.614	0.044	110.672	0.960092	849.42
0.614	0.046	108.747	0.958544	849.797
0.614	0.048	106.636	0.95622	849.584
0.614	0.05	104.894	0.954084	849.19
0.614	0.052	102.995	0.953016	850.021
0.614	0.054	101.264	0.950668	849.404
0.614	0.056	99.3541	0.948868	849.514
0.614	0.058	97.6933	0.947488	849.795
0.614	0.06	96.1451	0.945858	849.713
0.614	0.062	94.4631	0.944042	849.579
0.614	0.064	93.1225	0.941562	848.439
0.614	0.066	91.6219	0.940262	848.64
0.614	0.068	90.2966	0.937946	847.649
0.614	0.07	88.7927	0.936226	847.433
0.614	0.072	87.5451	0.934284	846.739
0.614	0.074	86.0229	0.932862	846.839
0.614	0.076	84.6512	0.93096	846.309
0.614	0.078	83.4476	0.92977	846.322
0.614	0.08	82.2448	0.927152	844.907
0.614	0.082	81.1066	0.925012	843.905
0.614	0.084	79.5794	0.923246	843.667
0.614	0.086	78.7709	0.92195	843.179
0.614	0.088	77.5087	0.91955	842.041
0.614	0.09	76.3651	0.917502	841.137
0.614	0.092	75.3125	0.915814	840.502
0.614	0.094	74.343	0.914308	839.965
0.614	0.096	73.0854	0.912296	839.211
0.614	0.098	72.1503	0.91002	837.87
0.614	0.1	71.1202	0.909074	837.954
0.614	0.102	70.0497	0.906248	836.198
0.614	0.104	69.2406	0.90569	836.449
0.614	0.106	68.0604	0.903348	835.288
0.614	0.108	67.2167	0.900842	833.625
0.614	0.11	66.2653	0.899368	833.103
0.614	0.112	65.1008	0.897804	832.703
0.614	0.114	64.7455	0.895544	830.798
0.614	0.116	63.6234	0.893386	829.763
0.614	0.118	62.6865	0.892404	829.717
0.614	0.12	62.0656	0.890406	828.34
0.614	0.122	60.8593	0.887284	826.425
0.614	0.124	60.2021	0.887086	826.884
0.614	0.126	59.3964	0.884172	824.776
0.614	0.128	58.4736	0.8824	823.926
0.614	0.13	57.792	0.881278	823.486
0.614	0.132	56.8809	0.878958	822.077
0.614	0.134	56.1341	0.877356	821.222
0.614	0.136	55.5638	0.875524	819.96
0.614	0.138	54.6054	0.87379	819.185
0.614	0.14	53.7498	0.870642	816.892
0.614	0.142	53.3102	0.870292	816.982
0.614	0.144	52.4299	0.867586	815.156
0.614	0.146	51.6602	0.86583	814.17
0.614	0.148	51.1542	0.864634	813.48
0.614	0.15	50.4338	0.862012	811.578
0.614	0.152	49.5791	0.861022	811.443
0.614	0.154	49.0028	0.858798	809.795
0.614	0.156	48.3075	0.85735	809.043
0.614	0.158	47.7537	0.855324	807.57
0.614	0.16	46.981	0.853222	806.241
0.614	0.162	46.6212	0.851626	805.005
0.614	0.164	45.8	0.848594	802.794
0.614	0.166	45.1612	0.84833	803.169
0.614	0.168	44.4389	0.845518	801.079
0.614	0.17	44.0946	0.84444	800.345
0.614	0.172	43.4039	0.84272	799.316
0.614	0.174	42.6002	0.84017	797.57
0.614	0.176	42.2359	0.838946	796.71
0.614	0.178	41.5318	0.83631	794.778
0.614	0.18	41.0074	0.833722	792.715
0.614	0.182	40.1876	0.832244	792.056
0.614	0.184	39.9665	0.830748	790.781
0.614	0.186	39.437	0.82932	789.883
0.614	0.188	38.8298	0.827198	788.368
0.614	0.19	38.0917	0.825668	787.576
0.614	0.192	37.7541	0.824616	786.862
0.614	0.194	37.165	0.821484	784.319
0.614	0.196	36.5902	0.818676	782.086
0.614	0.198	35.9433	0.81767	781.727
0.614	0.2	35.6661	0.816554	780.888
0.614	0.202	35.0449	0.813694	778.649
0.614	0.204	34.4867	0.811698	777.211
0.614	0.206	33.9955	0.809954	775.958
0.614	0.208	33.7001	0.807734	774.034
0.614	0.21	33.1093	0.805632	772.523
0.614	0.212	32.5712	0.80503	772.459
0.614	0.214	31.9215	0.802348	770.426
0.614	0.216	31.5327	0.800784	769.251
0.614	0.218	31.1726	0.79857	767.397
0.614	0.22	30.8243	0.795838	765.014
0.614	0.222	30.2904	0.794886	764.596
0.614	0.224	29.7718	0.792184	762.412
0.614	0.226	29.4353	0.790588	761.153
0.614	0.228	28.9276	0.788916	759.988
0.614	0.23	28.6235	0.7878	759.177
0.614	0.232	28.181	0.784888	756.707
0.614	0.234	27.7083	0.784546	756.838
0.614	0.236	27.3065	0.782548	755.241
0.614	0.238	26.8102	0.78037	753.56
0.614	0.24	26.4178	0.777998	751.58
0.614	0.242	25.7781	0.774964	749.186
0.614	0.244	25.7058	0.77485	749.144
0.614	0.246	25.1966	0.772228	747.031
0.614	0.248	24.8871	0.770214	745.327
0.614	0.25	24.5039	0.76829	743.786
0.614	0.252	23.7997	0.76518	741.38
0.614	0.254	23.7785	0.765616	741.838
0.614	0.256	23.3189	0.7626	739.281
0.614	0.258	23.0295	0.76095	737.92
0.614	0.26	22.6076	0.758612	736.004
0.614	0.262	22.2856	0.75805	735.764
0.614	0.264	21.6335	0.754062	732.429
0.614	0.266	21.2875	0.753494	732.206
0.614	0.268	20.9353	0.75159	730.655
0.614	0.27	20.6419	0.74865	728.008
0.614	0.272	20.2792	0.74749	727.211
0.614	0.274	20.2391	0.747064	726.825
0.614	0.276	19.5305	0.742622	723.092
0.614	0.278	19.3071	0.742494	723.187
0.614	0.28	18.9145	0.739448	720.534
0.614	0.282	18.5392	0.736846	718.307
0.614	0.284	18.5401	0.73652	717.98
0.614	0.286	18.0569	0.73386	715.803
0.614	0.288	17.8196	0.732262	714.442
0.614	0.29	17.5316	0.731752	714.22
0.614	0.292	17.323	0.729376	712.053
0.614	0.294	16.8772	0.725574	708.697
0.614	0.296	16.5349	0.72473	708.195
0.614	0.298	16.3375	0.723478	707.14
0.614	0.3	16.1972	0.72297	706.773
0.616	0.002	229.808	0.998224	768.416
0.616	0.004	203.868	0.996458	792.59
0.616	0.006	188.336	0.994442	806.106
0.616	0.008	177.15	0.99266	815.51
0.616	0.01	168.409	0.990972	822.563
0.616	0.012	160.999	0.989406	828.407
0.616	0.014	154.998	0.98756	832.562
0.616	0.016	149.693	0.985508	835.816
0.616	0.018	144.823	0.983614	838.791
0.616	0.02	140.642	0.981902	841.26
0.616	0.022	136.568	0.980234	843.666
0.616	0.024	132.871	0.978572	845.701
0.616	0.026	129.549	0.976306	846.757
0.616	0.028	126.543	0.974438	847.895
0.616	0.03	123.565	0.972618	849.053
0.616	0.032	120.821	0.97128	850.459
0.616	0.034	118.316	0.96869	850.374
0.616	0.036	115.861	0.967968	852.107
0.616	0.038	113.401	0.965368	851.967
0.616	0.04	111.22	0.963798	852.578
0.616	0.042	108.938	0.961988	853.05
0.616	0.044	106.808	0.959808	853
0.616	0.046	104.817	0.958058	853.241
0.616	0.048	102.947	0.955868	852.921
0.616	0.05	101.385	0.954702	853.317
0.616	0.052	99.4797	0.952562	853.082
0.616	0.054	97.7581	0.951138	853.38
0.616	0.056	95.971	0.948808	852.837
0.616	0.058	94.4817	0.947756	853.274
0.616	0.06	92.9302	0.944854	851.924
0.616	0.062	91.2185	0.943398	852.18
0.616	0.064	89.9026	0.94122	851.317
0.616	0.066	88.6086	0.940194	851.585
0.616	0.068	87.0593	0.938736	851.677
0.616	0.07	85.7857	0.936302	850.516
0.616	0.072	84.5502	0.934568	850.018
0.616	0.074	83.2113	0.932846	849.635
0.616	0.076	81.8569	0.931284	849.427
0.616	0.078	80.4921	0.929264	848.772
0.616	0.08	79.5955	0.927914	848.319
0.616	0.082	78.2417	0.925106	846.864
0.616	0.084	77.2004	0.923696	846.496
0.616	0.086	75.8706	0.921174	845.303
0.616	0.088	74.7812	0.92027	845.489
0.616	0.09	73.7791	0.918336	844.557
0.616	0.092	72.7464	0.91612	843.374
0.616	0.094	71.7998	0.913656	841.856
0.616	0.096	70.665	0.912678	842.013
0.616	0.098	69.6401	0.910948	841.308
0.616	0.1	68.8488	0.909158	840.309
0.616	0.102	67.8816	0.906376	838.494
0.616	0.104	66.8877	0.905998	839.11
0.616	0.106	65.8587	0.903766	837.907
0.616	0.108	65.0598	0.901002	835.942
0.616	0.11	64.0231	0.899502	835.479
0.616	0.112	63.2342	0.897976	834.742
0.616	0.114	62.3751	0.895264	832.889
0.616	0.116	61.3985	0.894506	833.107
0.616	0.118	60.6217	0.89194	831.318
0.616	0.12	59.689	0.890722	831.033
0.616	0.122	58.997	0.887988	828.991
0.616	0.124	58.1171	0.88694	828.823
0.616	0.126	57.2827	0.885558	828.275
0.616	0.128	56.5693	0.88274	826.171
0.616	0.13	55.7444	0.881348	825.604
0.616	0.132	55.0889	0.879506	824.417
0.616	0.134	54.4367	0.877984	823.547
0.616	0.136	53.5408	0.87435	820.809
0.616	0.138	52.9935	0.873912	820.919
0.616	0.14	52.2613	0.872042	819.781
0.616	0.142	51.3757	0.869844	818.468
0.616	0.144	50.5689	0.8678	817.231
0.616	0.146	50.0816	0.866154	816.072
0.616	0.148	49.3625	0.86461	815.247
0.616	0.15	48.6408	0.862668	814.027
0.616	0.152	48.0568	0.861268	813.211
0.616	0.154	47.3964	0.85834	810.944
0.616	0.156	46.6992	0.856616	809.917
0.616	0.158	46.1394	0.855538	809.399
0.616	0.16	45.6435	0.853182	807.539
0.616	0.162	44.683	0.850892	806.209
0.616	0.164	44.1306	0.849482	805.351
0.616	0.166	43.7225	0.847242	803.52
0.616	0.168	43.012	0.845396	802.384
0.616	0.17	42.2826	0.843736	801.453
0.616	0.172	41.918	0.841738	799.82
0.616	0.174	41.3128	0.839828	798.515
0.616	0.176	40.6335	0.837202	796.569
0.616	0.178	40.0645	0.836582	796.517
0.616	0.18	39.6812	0.834202	794.521
0.616	0.182	39.0269	0.832916	793.889
0.616	0.184	38.4967	0.83069	792.193
0.616	0.186	37.8562	0.82809	790.234
0.616	0.188	37.4573	0.827226	789.769
0.616	0.19	37.1237	0.825706	788.582
0.616	0.192	36.4733	0.823514	787.041
0.616	0.194	35.7782	0.821478	785.7
0.616	0.196	35.481	0.819722	784.241
0.616	0.198	34.9283	0.818192	783.264
0.616	0.2	34.1896	0.815264	781.074
0.616	0.202	33.7268	0.813072	779.345
0.616	0.204	33.4298	0.811644	778.214
0.616	0.206	32.9387	0.809744	776.805
0.616	0.208	32.3385	0.808562	776.223
0.616	0.21	31.9845	0.806594	774.61
0.616	0.212	31.482	0.804076	772.594
0.616	0.214	31.2406	0.803002	771.761
0.616	0.216	30.5789	0.800548	769.969
0.616	0.218	30.2848	0.80021	769.925
0.616	0.22	29.6998	0.797168	767.468
0.616	0.222	29.4639	0.795672	766.208
0.616	0.224	29.028	0.794232	765.204
0.616	0.226	28.4005	0.790802	762.402
0.616	0.228	27.8836	0.789076	761.192
0.616	0.23	27.6325	0.787368	759.735
0.616	0.232	27.4074	0.78727	759.863
0.616	0.234	26.8751	0.785018	758.143
0.616	0.236	26.3306	0.78109	754.759
0.616	0.238	25.796	0.778284	752.488
0.616	0.24	25.6698	0.777268	751.598
0.616	0.242	25.4047	0.77778	752.375
0.616	0.244	24.7906	0.774952	750.161
0.616	0.246	24.316	0.772878	748.562
0.616	0.248	23.8226	0.769288	745.465
0.616	0.25	23.6659	0.768418	744.752
0.616	0.252	23.4352	0.767016	743.581
0.616	0.254	22.938	0.765062	742.124
0.616	0.256	22.3772	0.76169	739.313
0.616	0.258	22.2742	0.76106	738.786
0.616	0.26	21.8401	0.759536	737.696
0.616	0.262	21.4435	0.755748	734.305
0.616	0.264	20.9107	0.754648	733.737
0.616	0.266	20.7243	0.75236	731.636
0.616	0.268	20.2367	0.749732	729.495
0.616	0.27	20.1858	0.749914	729.728
0.616	0.272	19.6676	0.747736	728.068
0.616	0.274	19.3332	0.746586	727.253
0.616	0.276	19.0762	0.74395	724.874
0.616	0.278	18.5652	0.740946	722.381
0.616	0.28	18.4552	0.740476	722.021
0.616	0.282	18.3675	0.740912	722.544
0.616	0.284	17.8755	0.73674	718.865
0.616	0.286	17.4395	0.735008	717.569
0.616	0.288	17.3332	0.73294	715.607
0.616	0.29	16.8653	0.730338	713.473
0.616	0.292	16.8255	0.730636	713.81
0.616	0.294	16.41	0.727926	711.516
0.616	0.296	16.274	0.72658	710.306
0.616	0.298	15.8791	0.725012	709.133
0.616	0.3	15.78	0.723564	707.784
0.618	0.002	221.472	0.998128	776.656
0.618	0.004	196.815	0.996502	799.687
0.618	0.006	181.713	0.994604	812.891
0.618	0.008	170.97	0.992864	821.894
0.618	0.01	162.842	0.99106	828.218
0.618	0.012	155.885	0.989306	833.421
0.618	0.014	149.771	0.987486	837.715
0.618	0.016	144.609	0.985438	840.829
0.618	0.018	140.034	0.984064	844.03
0.618	0.02	135.748	0.981832	846.084
0.618	0.022	132.055	0.98033	848.275
0.618	0.024	128.421	0.97832	849.899
0.618	0.026	125.257	0.976798	851.541
0.618	0.028	122.345	0.974688	852.343
0.618	0.03	119.533	0.97304	853.507
0.618	0.032	116.987	0.971276	854.289
0.618	0.034	114.192	0.969896	855.704
0.618	0.036	111.885	0.9679	856.015
0.618	0.038	109.521	0.965616	856.095
0.618	0.04	107.272	0.963712	856.44
0.618	0.042	105.269	0.961822	856.553
0.618	0.044	103.343	0.959666	856.323
0.618	0.046	101.485	0.958404	856.919
0.618	0.048	99.3631	0.956106	856.743
0.618	0.05	97.9012	0.954384	856.483
0.618	0.052	96.2282	0.952832	856.604
0.618	0.054	94.4635	0.950998	856.534
0.618	0.056	92.6015	0.949292	856.69
0.618	0.058	91.2092	0.948084	856.875
0.618	0.06	89.7614	0.945432	855.671
0.618	0.062	88.2453	0.94413	855.885
0.618	0.064	86.8403	0.941408	854.568
0.618	0.066	85.3813	0.940444	855.063
0.618	0.068	84.1578	0.938312	854.154
0.618	0.07	82.8914	0.93664	853.749
0.618	0.072	81.7019	0.934448	852.746
0.618	0.074	80.4305	0.932476	852.046
0.618	0.076	79.1819	0.930962	851.78
0.618	0.078	77.9722	0.929456	851.484
0.618	0.08	76.8923	0.926678	849.786
0.618	0.082	75.5834	0.925618	850.035
0.618	0.084	74.6157	0.92389	849.274
0.618	0.086	73.463	0.922204	848.741
0.618	0.088	72.3455	0.920326	847.98
0.618	0.09	71.3297	0.917776	846.446
0.618	0.092	70.428	0.916484	846.056
0.618	0.094	69.3905	0.914726	845.336
0.618	0.096	68.3831	0.91281	844.427
0.618	0.098	67.3335	0.910382	843.048
0.618	0.1	66.3011	0.909572	843.271
0.618	0.102	65.5059	0.906712	841.206
0.618	0.104	64.5952	0.905236	840.641
0.618	0.106	63.8141	0.903192	839.378
0.618	0.108	62.8428	0.900894	838.051
0.618	0.11	61.8467	0.89936	837.513
0.618	0.112	61.0257	0.898326	837.3
0.618	0.114	60.2114	0.895568	835.357
0.618	0.116	59.3879	0.894876	835.488
0.618	0.118	58.5834	0.892512	833.929
0.618	0.12	57.7833	0.890218	832.435
0.618	0.122	56.9135	0.889162	832.249
0.618	0.124	56.3631	0.886402	830.039
0.618	0.126	55.6184	0.884958	829.34
0.618	0.128	54.6558	0.883464	828.808
0.618	0.13	53.943	0.881508	827.565
0.618	0.132	53.3094	0.880514	827.205
0.618	0.134	52.6367	0.8776	824.963
0.618	0.136	51.7152	0.875544	823.829
0.618	0.138	50.8638	0.874112	823.248
0.618	0.14	50.4302	0.872298	821.868
0.618	0.142	49.7552	0.8703	820.545
0.618	0.144	49.0809	0.86891	819.829
0.618	0.146	48.5329	0.866908	818.375
0.618	0.148	47.8737	0.864984	817.11
0.618	0.15	47.0099	0.862136	815.126
0.618	0.152	46.4051	0.860518	814.113
0.618	0.154	45.7953	0.859546	813.751
0.618	0.156	45.2465	0.856798	811.551
0.618	0.158	44.5969	0.855578	810.981
0.618	0.16	43.8342	0.85345	809.616
0.618	0.162	43.427	0.85143	808.003
0.618	0.164	42.7641	0.851068	808.304
0.618	0.166	42.1565	0.847688	805.532
0.618	0.168	41.631	0.846472	804.841
0.618	0.17	41.0427	0.844194	803.151
0.618	0.172	40.5585	0.842372	801.813
0.618	0.174	39.9345	0.840088	800.154
0.618	0.176	39.3772	0.838852	799.475
0.618	0.178	39.0883	0.837086	797.998
0.618	0.18	38.284	0.83431	796.026
0.618	0.182	37.734	0.832318	794.584
0.618	0.184	37.33	0.832334	795.004
0.618	0.186	36.7936	0.82855	791.756
0.618	0.188	36.2559	0.827594	791.338
0.618	0.19	35.6673	0.825036	789.369
0.618	0.192	35.1968	0.824452	789.255
0.618	0.194	34.679	0.822162	787.483
0.618	0.196	34.2087	0.82066	786.451
0.618	0.198	33.7429	0.818734	784.991
0.618	0.2	33.2182	0.814794	781.576
0.618	0.202	32.9129	0.81362	780.707
0.618	0.204	32.2326	0.811468	779.235
0.618	0.206	31.7233	0.810702	778.979
0.618	0.208	31.3684	0.808114	776.746
0.618	0.21	31.1084	0.806816	775.708
0.618	0.212	30.7461	0.805096	774.35
0.618	0.214	30.1057	0.802368	772.262
0.618	0.216	29.6537	0.800986	771.332
0.618	0.218	29.368	0.799628	770.26
0.618	0.22	28.7246	0.797502	768.777
0.618	0.222	28.5814	0.796684	768.103
0.618	0.224	27.8389	0.792752	764.913
0.618	0.226	27.5962	0.790722	763.126
0.618	0.228	27.2815	0.790918	763.637
0.618	0.23	26.6101	0.787594	760.984
0.618	0.232	26.4815	0.787486	761.005
0.618	0.234	25.7538	0.783102	757.348
0.618	0.236	25.4921	0.781572	756.08
0.618	0.238	25.3265	0.782152	756.826
0.618	0.24	24.8174	0.778728	753.911
0.618	0.242	24.3891	0.776816	752.427
0.618	0.244	23.8376	0.774382	750.544
0.618	0.246	23.5518	0.771646	748.094
0.618	0.248	23.3209	0.770944	747.623
0.618	0.25	22.8794	0.768596	745.717
0.618	0.252	22.5221	0.766596	744.074
0.618	0.254	22.2746	0.766376	744.101
0.618	0.256	21.884	0.764396	742.512
0.618	0.258	21.4009	0.761	739.599
0.618	0.26	21.0769	0.759368	738.291
0.618	0.262	20.5007	0.75745	736.949
0.618	0.264	20.3553	0.755372	735.017
0.618	0.266	20.2225	0.754638	734.415
0.618	0.268	19.9593	0.752948	732.989
0.618	0.27	19.3748	0.749426	730.051
0.618	0.272	18.9994	0.747968	728.969
0.618	0.274	18.6671	0.74698	728.313
0.618	0.276	18.4197	0.74379	725.37
0.618	0.278	18.342	0.742764	724.422
0.618	0.28	17.8532	0.740858	723.005
0.618	0.282	17.5815	0.73801	720.428
0.618	0.284	17.3323	0.737886	720.554
0.618	0.286	16.8392	0.733624	716.785
0.618	0.288	16.7813	0.73389	717.109
0.618	0.29	16.6241	0.732414	715.79
0.618	0.292	16.2294	0.7307	714.471
0.618	0.294	16.0012	0.729854	713.853
0.618	0.296	15.7777	0.727744	711.966
0.618	0.298	15.2612	0.723522	708.261
0.618	0.3	14.705	0.720108	705.403
0.62	0.002	214.443	0.998208	783.765
0.62	0.004	189.924	0.996392	806.468
0.62	0.006	175.431	0.994624	819.193
0.62	0.008	165.249	0.992588	827.339
0.62	0.01	157.331	0.990826	833.495
0.62	0.012	150.384	0.98915	838.766
0.62	0.014	144.856	0.987366	842.51
0.62	0.016	140.102	0.98549	845.388
0.62	0.018	135.246	0.983902	848.656
0.62	0.02	131.207	0.981964	850.757
0.62	0.022	127.707	0.98027	852.563
0.62	0.024	124.185	0.97865	854.465
0.62	0.026	121.051	0.976676	855.625
0.62	0.028	118.289	0.97482	856.531
0.62	0.03	115.498	0.972686	857.188
0.62	0.032	112.783	0.971122	858.339
0.62	0.034	110.581	0.96956	858.979
0.62	0.036	108.28	0.967372	859.092
0.62	0.038	105.975	0.965372	859.397
0.62	0.04	103.747	0.96415	860.403
0.62	0.042	101.588	0.962506	860.918
0.62	0.044	99.8263	0.9602	860.374
0.62	0.046	98.034	0.958354	860.32
0.62	0.048	96.1214	0.95665	860.529
0.62	0.05	94.5337	0.954812	860.278
0.62	0.052	93.0012	0.953024	860.023
0.62	0.054	91.3551	0.9513	859.945
0.62	0.056	89.6631	0.948984	859.321
0.62	0.058	88.1863	0.947454	859.268
0.62	0.06	86.6216	0.945474	858.852
0.62	0.062	85.4963	0.944104	858.608
0.62	0.064	83.8917	0.941972	858.08
0.62	0.066	82.7896	0.93986	857.07
0.62	0.068	81.4341	0.938366	856.932
0.62	0.07	80.146	0.935824	855.678
0.62	0.072	78.9291	0.93494	856.011
0.62	0.074	77.69	0.93294	855.25
0.62	0.076	76.3852	0.930924	854.539
0.62	0.078	75.2926	0.929194	853.901
0.62	0.08	74.3435	0.927056	852.712
0.62	0.082	73.0973	0.92549	852.393
0.62	0.084	72.1382	0.924156	852.018
0.62	0.086	71.0592	0.922198	851.139
0.62	0.088	70.2037	0.920454	850.25
0.62	0.09	68.9684	0.917636	848.668
0.62	0.092	68.0266	0.916516	848.489
0.62	0.094	67.0589	0.914968	847.909
0.62	0.096	66.1899	0.913512	847.322
0.62	0.098	65.2765	0.911288	846.011
0.62	0.1	64.224	0.90982	845.596
0.62	0.102	63.3667	0.906926	843.559
0.62	0.104	62.4705	0.90583	843.359
0.62	0.106	61.753	0.903502	841.749
0.62	0.108	60.7362	0.901672	840.936
0.62	0.11	59.9391	0.8995	839.561
0.62	0.112	59.3591	0.898248	838.889
0.62	0.114	58.3531	0.89651	838.157
0.62	0.116	57.3363	0.894764	837.428
0.62	0.118	56.8728	0.893306	836.433
0.62	0.12	56.0886	0.889796	833.707
0.62	0.122	55.2395	0.889038	833.798
0.62	0.124	54.5349	0.887014	832.479
0.62	0.126	53.7021	0.88554	831.838
0.62	0.128	52.9136	0.883742	830.828
0.62	0.13	52.2399	0.881478	829.238
0.62	0.132	51.315	0.878882	827.567
0.62	0.134	50.7926	0.8771	826.307
0.62	0.136	50.2645	0.876662	826.397
0.62	0.138	49.4992	0.873968	824.469
0.62	0.14	48.837	0.87197	823.133
0.62	0.142	48.1633	0.869986	821.823
0.62	0.144	47.5249	0.868716	821.191
0.62	0.146	46.9907	0.866782	819.791
0.62	0.148	46.2247	0.864962	818.737
0.62	0.15	45.5095	0.86296	817.451
0.62	0.152	44.9547	0.861318	816.363
0.62	0.154	44.2943	0.859228	814.934
0.62	0.156	43.5922	0.856454	812.862
0.62	0.158	43.2388	0.855592	812.353
0.62	0.16	42.5621	0.854612	812.05
0.62	0.162	42.0547	0.852206	810.151
0.62	0.164	41.2752	0.84943	808.155
0.62	0.166	40.8752	0.847876	807.001
0.62	0.168	40.1857	0.846558	806.372
0.62	0.17	39.6826	0.844788	805.105
0.62	0.172	39.1137	0.842312	803.198
0.62	0.174	38.7552	0.840812	802.057
0.62	0.176	38.2542	0.839576	801.322
0.62	0.178	37.6193	0.837834	800.215
0.62	0.18	37.1758	0.835176	798
0.62	0.182	36.5749	0.833142	796.567
0.62	0.184	36.062	0.830576	794.514
0.62	0.186	35.5448	0.829702	794.157
0.62	0.188	35.3145	0.82867	793.355
0.62	0.19	34.6396	0.826162	791.522
0.62	0.192	33.9932	0.824288	790.295
0.62	0.194	33.4544	0.8217	788.246
0.62	0.196	33.0927	0.819648	786.555
0.62	0.198	32.7469	0.817558	784.811
0.62	0.2	31.9972	0.81632	784.323
0.62	0.202	31.7658	0.813804	782.038
0.62	0.204	31.2236	0.812096	780.872
0.62	0.206	30.8636	0.810668	779.804
0.62	0.208	30.5269	0.809822	779.295
0.62	0.21	29.9663	0.806868	776.902
0.62	0.212	29.5876	0.805416	775.828
0.62	0.214	29.2933	0.804652	775.359
0.62	0.216	28.7425	0.801014	772.272
0.62	0.218	28.4364	0.80051	772.074
0.62	0.22	27.8102	0.797408	769.598
0.62	0.222	27.5121	0.79558	768.068
0.62	0.224	27.2299	0.794718	767.488
0.62	0.226	26.5709	0.79189	765.319
0.62	0.228	26.2798	0.79035	764.07
0.62	0.23	25.6226	0.788186	762.563
0.62	0.232	25.4136	0.786682	761.268
0.62	0.234	25.149	0.78502	759.871
0.62	0.236	24.8447	0.782142	757.297
0.62	0.238	24.2936	0.780462	756.168
0.62	0.24	23.92	0.779442	755.522
0.62	0.242	23.4033	0.775998	752.595
0.62	0.244	23.35	0.774216	750.866
0.62	0.246	23.0766	0.774652	751.575
0.62	0.248	22.5274	0.770582	748.055
0.62	0.25	22.3131	0.770156	747.843
0.62	0.252	21.7951	0.767622	745.827
0.62	0.254	21.557	0.765606	744.049
0.62	0.256	21.0433	0.763746	742.703
0.62	0.258	20.6681	0.760568	739.9
0.62	0.26	20.3263	0.759254	738.928
0.62	0.262	20.1877	0.757758	737.57
0.62	0.264	20.0094	0.756324	736.315
0.62	0.266	19.3315	0.75336	734.028
0.62	0.268	19.1697	0.752388	733.218
0.62	0.27	18.8421	0.750856	732.014
0.62	0.272	18.3907	0.747136	728.745
0.62	0.274	18.3728	0.748688	730.315
0.62	0.276	18.1823	0.747024	728.842
0.62	0.278	17.5874	0.743172	725.585
0.62	0.28	17.4821	0.742014	724.532
0.62	0.282	16.8401	0.738684	721.844
0.62	0.284	16.7278	0.737572	720.844
0.62	0.286	16.6809	0.736996	720.315
0.62	0.288	16.546	0.735976	719.43
0.62	0.29	15.9614	0.731744	715.783
0.62	0.292	15.8733	0.731094	715.221
0.62	0.294	15.3993	0.728294	712.895
0.62	0.296	15.0728	0.726112	711.039
0.62	0.298	14.5671	0.721978	707.411
0.62	0.3	14.4654	0.721082	706.617
0.622	0.002	207.153	0.998144	790.991
0.622	0.004	184.027	0.996312	812.285
0.622	0.006	170	0.994554	824.554
0.622	0.008	159.814	0.992692	832.878
0.622	0.01	152.072	0.99084	838.768
0.622	0.012	145.619	0.989382	843.763
0.622	0.014	140.043	0.987764	847.721
0.622	0.016	135.203	0.985472	850.269
0.622	0.018	131.066	0.98344	852.374
0.622	0.02	126.844	0.982242	855.398
0.622	0.022	123.545	0.98036	856.815
0.622	0.024	120.383	0.978432	858.049
0.622	0.026	117.288	0.97688	859.592
0.622	0.028	114.347	0.975136	860.789
0.622	0.03	111.815	0.972818	861.003
0.622	0.032	109.147	0.971182	862.035
0.622	0.034	106.776	0.969158	862.382
0.622	0.036	104.342	0.96733	862.988
0.622	0.038	102.628	0.965478	862.85
0.622	0.04	100.253	0.963966	863.713
0.622	0.042	98.3702	0.96182	863.45
0.622	0.044	96.6818	0.959994	863.312
0.622	0.046	94.7577	0.95859	863.832
0.622	0.048	92.8618	0.956738	863.876
0.622	0.05	91.5357	0.954898	863.362
0.622	0.052	89.9559	0.95323	863.274
0.622	0.054	88.243	0.950934	862.691
0.622	0.056	86.986	0.949686	862.7
0.622	0.058	85.3597	0.947376	862.016
0.622	0.06	84.0399	0.946344	862.304
0.622	0.062	82.7193	0.944078	861.359
0.622	0.064	81.3776	0.942288	860.91
0.622	0.066	80.0822	0.940418	860.336
0.622	0.068	78.7401	0.938214	859.474
0.622	0.07	77.6577	0.936652	858.994
0.622	0.072	76.2511	0.93436	858.109
0.622	0.074	75.1766	0.933172	857.995
0.622	0.076	74.0289	0.930754	856.725
0.622	0.078	72.7872	0.929596	856.809
0.622	0.08	71.9217	0.9278	855.878
0.622	0.082	70.7643	0.926116	855.352
0.622	0.084	69.9293	0.924222	854.293
0.622	0.086	68.8679	0.922644	853.776
0.622	0.088	67.7255	0.91943	851.705
0.622	0.09	66.8198	0.918944	852.124
0.622	0.092	65.8779	0.91775	851.872
0.622	0.094	64.9191	0.915012	850.093
0.622	0.096	63.967	0.913374	849.407
0.622	0.098	63.1763	0.910858	847.682
0.622	0.1	62.3024	0.909074	846.772
0.622	0.102	61.3821	0.907324	845.942
0.622	0.104	60.4218	0.905434	845.012
0.622	0.106	59.5529	0.903768	844.215
0.622	0.108	59.0078	0.902438	843.43
0.622	0.11	57.8392	0.899942	842.103
0.622	0.112	57.2876	0.898108	840.82
0.622	0.114	56.4685	0.89687	840.402
0.622	0.116	55.4163	0.894136	838.72
0.622	0.118	54.9442	0.89251	837.566
0.622	0.12	54.139	0.890062	835.923
0.622	0.122	53.4598	0.889094	835.634
0.622	0.124	52.6577	0.886508	833.85
0.622	0.126	51.7885	0.88469	832.902
0.622	0.128	51.4509	0.883028	831.577
0.622	0.13	50.4597	0.88142	830.96
0.622	0.132	49.8726	0.879788	829.915
0.622	0.134	49.2824	0.878358	829.076
0.622	0.136	48.4928	0.875976	827.483
0.622	0.138	47.8599	0.873908	826.048
0.622	0.14	47.3199	0.872252	824.932
0.622	0.142	46.6599	0.87009	823.43
0.622	0.144	45.9779	0.868976	822.998
0.622	0.146	45.2931	0.86683	821.537
0.622	0.148	44.6946	0.865272	820.577
0.622	0.15	44.2229	0.864256	820.033
0.622	0.152	43.4451	0.860346	816.901
0.622	0.154	43.0079	0.858952	815.944
0.622	0.156	42.317	0.858014	815.697
0.622	0.158	41.9072	0.856506	814.599
0.622	0.16	41.2996	0.853584	812.284
0.622	0.162	40.5996	0.85038	809.78
0.622	0.164	39.9751	0.849196	809.221
0.622	0.166	39.6271	0.848334	808.707
0.622	0.168	38.9627	0.846894	807.931
0.622	0.17	38.6707	0.84451	805.839
0.622	0.172	38.1163	0.844392	806.276
0.622	0.174	37.4695	0.840984	803.515
0.622	0.176	37.0822	0.839596	802.514
0.622	0.178	36.5515	0.837242	800.69
0.622	0.18	36.0736	0.83547	799.396
0.622	0.182	35.5048	0.832932	797.427
0.622	0.184	35.1075	0.832364	797.256
0.622	0.186	34.5107	0.830772	796.261
0.622	0.188	33.9858	0.827856	793.87
0.622	0.19	33.433	0.824564	791.131
0.622	0.192	32.8853	0.823766	790.881
0.622	0.194	32.5135	0.82097	788.456
0.622	0.196	31.9925	0.819616	787.624
0.622	0.198	31.6587	0.818268	786.609
0.622	0.2	31.2659	0.81788	786.614
0.622	0.202	30.7733	0.814512	783.739
0.622	0.204	30.3685	0.813226	782.857
0.622	0.206	29.9	0.810282	780.382
0.622	0.208	29.4993	0.809178	779.679
0.622	0.21	29.2699	0.80803	778.76
0.622	0.212	28.7413	0.805784	777.043
0.622	0.214	28.1949	0.803308	775.113
0.622	0.216	27.7805	0.802266	774.486
0.622	0.218	27.4848	0.798994	771.509
0.622	0.22	27.0982	0.798072	770.974
0.622	0.222	26.6972	0.796438	769.741
0.622	0.224	26.3321	0.794734	768.402
0.622	0.226	25.7738	0.792164	766.39
0.622	0.228	25.3159	0.789802	764.486
0.622	0.23	25.2551	0.788394	763.139
0.622	0.232	24.7691	0.785522	760.753
0.622	0.234	24.1871	0.784074	759.887
0.622	0.236	23.9103	0.782886	758.976
0.622	0.238	23.5694	0.780792	757.223
0.622	0.24	23.2532	0.778924	755.671
0.622	0.242	22.9353	0.778476	755.541
0.622	0.244	22.6156	0.776228	753.612
0.622	0.246	22.2954	0.774126	751.831
0.622	0.248	21.7993	0.771558	749.759
0.622	0.25	21.453	0.770552	749.099
0.622	0.252	21.0467	0.767002	745.955
0.622	0.254	20.582	0.765226	744.644
0.622	0.256	20.4184	0.76345	743.032
0.622	0.258	20.1202	0.761968	741.848
0.622	0.26	19.9144	0.76049	740.576
0.622	0.262	19.6152	0.759468	739.853
0.622	0.264	19.1796	0.756492	737.312
0.622	0.266	18.7201	0.754634	735.914
0.622	0.268	18.6116	0.752728	734.116
0.622	0.27	18.3436	0.751032	732.688
0.622	0.272	18.1258	0.74923	731.104
0.622	0.274	17.8601	0.747636	729.776
0.622	0.276	17.4638	0.745978	728.514
0.622	0.278	16.9009	0.742004	725.103
0.622	0.28	16.8288	0.741718	724.889
0.622	0.282	16.6354	0.74098	724.345
0.622	0.284	16.3687	0.73869	722.321
0.622	0.286	16.3194	0.737668	721.349
0.622	0.288	15.866	0.734472	718.606
0.622	0.29	15.401	0.732054	716.653
0.622	0.292	15.1849	0.731224	716.039
0.622	0.294	15.0307	0.729534	714.503
0.622	0.296	14.5159	0.725776	711.26
0.622	0.298	14.1624	0.722544	708.382
0.622	0.3	14.1302	0.721434	707.304
0.624	0.002	200.669	0.998208	797.539
0.624	0.004	177.865	0.996352	818.487
0.624	0.006	164.59	0.994552	829.962
0.624	0.008	154.87	0.992776	837.906
0.624	0.01	146.838	0.991004	844.166
0.624	0.012	140.904	0.989234	848.33
0.624	0.014	135.402	0.987352	851.95
0.624	0.016	130.757	0.985756	854.999
0.624	0.018	126.993	0.983812	856.819
0.624	0.02	122.915	0.981888	858.973
0.624	0.022	119.739	0.980568	860.829
0.624	0.024	116.507	0.978172	861.665
0.624	0.026	113.386	0.97691	863.524
0.624	0.028	110.424	0.975136	864.712
0.624	0.03	108.145	0.973126	864.981
0.624	0.032	105.479	0.97104	865.561
0.624	0.034	103.476	0.969676	866.2
0.624	0.036	101.16	0.96764	866.48
0.624	0.038	99.2334	0.96602	866.787
0.624	0.04	97.2613	0.964146	866.885
0.624	0.042	95.2557	0.96185	866.594
0.624	0.044	93.7036	0.960322	866.618
0.624	0.046	91.6855	0.958092	866.406
0.624	0.048	90.4071	0.9572	866.793
0.624	0.05	88.482	0.95397	865.488
0.624	0.052	86.9052	0.95305	866.145
0.624	0.054	85.5409	0.951634	866.093
0.624	0.056	84.2807	0.949914	865.633
0.624	0.058	82.7526	0.947974	865.221
0.624	0.06	81.2904	0.94635	865.06
0.624	0.062	79.8628	0.943454	863.591
0.624	0.064	78.5439	0.942608	864.064
0.624	0.066	77.471	0.94053	863.059
0.624	0.068	76.085	0.93852	862.435
0.624	0.07	74.9132	0.936926	862.013
0.624	0.072	73.7524	0.935144	861.392
0.624	0.074	72.5964	0.933218	860.622
0.624	0.076	71.7608	0.931932	860.171
0.624	0.078	70.8088	0.92951	858.701
0.624	0.08	69.6166	0.927424	857.807
0.624	0.082	68.8413	0.926912	858.071
0.624	0.084	67.6434	0.923658	856.015
0.624	0.086	66.432	0.92197	855.538
0.624	0.088	65.5169	0.920476	854.959
0.624	0.09	64.663	0.918054	853.391
0.624	0.092	63.8937	0.91689	852.996
0.624	0.094	62.8371	0.915044	852.207
0.624	0.096	61.8116	0.91315	851.338
0.624	0.098	61.3349	0.911546	850.211
0.624	0.1	60.3468	0.909454	849.107
0.624	0.102	59.1535	0.906886	847.732
0.624	0.104	58.5972	0.906744	848.147
0.624	0.106	58.0126	0.903824	845.811
0.624	0.108	56.8133	0.901788	844.975
0.624	0.11	56.0612	0.900708	844.647
0.624	0.112	55.5693	0.897874	842.305
0.624	0.114	54.444	0.895704	841.26
0.624	0.116	54.1514	0.894928	840.777
0.624	0.118	53.0899	0.892936	839.846
0.624	0.12	52.3185	0.890558	838.239
0.624	0.122	51.9525	0.89022	838.267
0.624	0.124	50.7367	0.886494	835.757
0.624	0.126	50.6481	0.886328	835.68
0.624	0.128	49.5113	0.883728	834.217
0.624	0.13	49.1831	0.88231	833.127
0.624	0.132	48.291	0.881092	832.801
0.624	0.134	47.6549	0.877976	830.321
0.624	0.136	47.2038	0.876116	828.912
0.624	0.138	46.1712	0.873644	827.473
0.624	0.14	45.9336	0.87322	827.286
0.624	0.142	44.8677	0.87014	825.272
0.624	0.144	44.7795	0.870196	825.417
0.624	0.146	43.6463	0.865994	822.348
0.624	0.148	43.5893	0.867356	823.767
0.624	0.15	42.501	0.862782	820.281
0.624	0.152	42.369	0.861804	819.435
0.624	0.154	41.3045	0.858866	817.561
0.624	0.156	41.205	0.85787	816.665
0.624	0.158	40.2801	0.854546	814.266
0.624	0.16	40.1039	0.854878	814.774
0.624	0.162	39.1542	0.851552	812.398
0.624	0.164	38.9611	0.850752	811.791
0.624	0.166	38.2923	0.848916	810.624
0.624	0.168	37.8272	0.846762	808.935
0.624	0.17	37.5431	0.844722	807.179
0.624	0.172	36.72	0.842712	805.992
0.624	0.174	36.6838	0.842792	806.108
0.624	0.176	35.5157	0.838694	803.178
0.624	0.178	35.5058	0.838124	802.618
0.624	0.18	34.5924	0.833578	798.986
0.624	0.182	34.4444	0.83394	799.496
0.624	0.184	34.0686	0.831894	797.825
0.624	0.186	33.2268	0.829426	796.199
0.624	0.188	33.2022	0.82964	796.438
0.624	0.19	32.1721	0.824746	792.574
0.624	0.192	32.164	0.824814	792.65
0.624	0.194	31.5991	0.823002	791.403
0.624	0.196	31.028	0.819346	788.318
0.624	0.198	30.9676	0.8197	788.732
0.624	0.2	29.9793	0.816302	786.323
0.624	0.202	30.0012	0.815098	785.097
0.624	0.204	29.5554	0.812866	783.311
0.624	0.206	29.0034	0.811124	782.121
0.624	0.208	29.0119	0.810604	781.592
0.624	0.21	27.782	0.805072	777.29
0.624	0.212	27.7845	0.805824	778.039
0.624	0.214	27.699	0.804724	777.025
0.624	0.216	26.8921	0.802098	775.206
0.624	0.218	26.9038	0.801322	774.418
0.624	0.22	25.983	0.796136	770.153
0.624	0.222	25.6001	0.794926	769.326
0.624	0.224	25.6497	0.795238	769.588
0.624	0.226	24.8271	0.792524	767.697
0.624	0.228	24.7089	0.79115	766.441
0.624	0.23	24.665	0.790312	765.647
0.624	0.232	23.6011	0.784804	761.203
0.624	0.234	23.5601	0.784934	761.374
0.624	0.236	23.4426	0.783608	760.165
0.624	0.238	22.7078	0.781296	758.588
0.624	0.24	22.7161	0.78127	758.554
0.624	0.242	22.5922	0.78018	757.588
0.624	0.244	21.6194	0.773554	751.935
0.624	0.246	21.6724	0.775146	753.474
0.624	0.248	21.496	0.773576	752.08
0.624	0.25	20.5085	0.768176	747.667
0.624	0.252	20.5923	0.768334	747.742
0.624	0.254	20.1888	0.766424	746.235
0.624	0.256	19.7707	0.76373	743.959
0.624	0.258	19.7991	0.76327	743.471
0.624	0.26	19.5707	0.762122	742.551
0.624	0.262	18.6173	0.75565	737.033
0.624	0.264	18.6257	0.75596	737.334
0.624	0.266	18.5417	0.75459	736.048
0.624	0.268	18.0081	0.753086	735.078
0.624	0.27	17.956	0.752718	734.762
0.624	0.272	17.9337	0.750986	733.052
0.624	0.274	16.8551	0.74492	728.065
0.624	0.276	16.8379	0.746442	729.604
0.624	0.278	16.8675	0.745234	728.367
0.624	0.28	16.2784	0.740362	724.084
0.624	0.282	16.2775	0.740908	724.631
0.624	0.284	16.2626	0.740868	724.605
0.624	0.286	15.2405	0.734646	719.406
0.624	0.288	15.2118	0.734466	719.254
0.624	0.29	15.1788	0.733882	718.703
0.624	0.292	14.3295	0.72659	712.261
0.624	0.294	14.1662	0.72589	711.724
0.624	0.296	14.1656	0.726118	711.952
0.624	0.298	14.1302	0.725982	711.852
0.624	0.3	13.2401	0.720136	706.896
0.626	0.002	193.972	0.998182	804.21
0.626	0.004	172.398	0.996522	824.124
0.626	0.006	159.146	0.99478	835.634
0.626	0.008	150.046	0.992662	842.616
0.626	0.01	142.422	0.991116	848.694
0.626	0.012	136.346	0.9895	853.154
0.626	0.014	131.279	0.987512	856.233
0.626	0.016	126.708	0.985404	858.696
0.626	0.018	122.852	0.983522	860.67
0.626	0.02	118.876	0.981792	862.916
0.626	0.022	115.832	0.980158	864.326
0.626	0.024	112.62	0.978682	866.062
0.626	0.026	109.829	0.976628	866.799
0.626	0.028	107.158	0.975364	868.206
0.626	0.03	104.886	0.972994	868.108
0.626	0.032	102.335	0.97179	869.455
0.626	0.034	100.176	0.969554	869.378
0.626	0.036	98.198	0.9676	869.402
0.626	0.038	96.1308	0.965984	869.853
0.626	0.04	94.3475	0.96417	869.823
0.626	0.042	92.3823	0.962118	869.736
0.626	0.044	90.6232	0.960682	870.059
0.626	0.046	89.0132	0.958886	869.873
0.626	0.048	87.3266	0.956894	869.567
0.626	0.05	85.7753	0.954784	869.009
0.626	0.052	84.3028	0.95379	869.487
0.626	0.054	82.6898	0.95159	868.9
0.626	0.056	81.5992	0.950082	868.483
0.626	0.058	80.1756	0.94734	867.164
0.626	0.06	78.8616	0.945344	866.482
0.626	0.062	77.4329	0.944574	867.141
0.626	0.064	76.266	0.942138	865.872
0.626	0.066	74.9941	0.940348	865.354
0.626	0.068	73.8665	0.938776	864.91
0.626	0.07	72.6763	0.936494	863.818
0.626	0.072	71.6208	0.934994	863.373
0.626	0.074	70.4836	0.93274	862.256
0.626	0.076	69.4027	0.93214	862.737
0.626	0.078	68.452	0.930288	861.836
0.626	0.08	67.4723	0.927932	860.46
0.626	0.082	66.5018	0.92614	859.638
0.626	0.084	65.4618	0.924144	858.682
0.626	0.086	64.5717	0.922356	857.784
0.626	0.088	63.5116	0.920774	857.262
0.626	0.09	62.6169	0.918676	856.059
0.626	0.092	61.7703	0.916232	854.462
0.626	0.094	60.8953	0.913926	853.031
0.626	0.096	60.0965	0.913524	853.427
0.626	0.098	59.2396	0.911506	852.266
0.626	0.1	58.3057	0.909996	851.69
[truncated: 20,500 more rows]
