# Supplementary material for: An Extra Dimension to Decision-Making in Animals: The Three-way Trade-off between Speed, Effort per-Unit-Time and Accuracy
Source: PLoS Comput Biol. 2014 Dec 18;10(12):e1003937. doi: 10.1371/journal.pcbi.1003937 (PMC4270426; doi:10.1371/journal.pcbi.1003937)
Supplement: S1 Dataset — Simulation code and output. This dataset contains: (i) C++ code used to simulate and for a discrete grid of and values; (ii) tab-delimited text files containing the output of those simulations; and (iii) matlab code used to calculate the optimum and values for different levels of and to plot figs. 1–4. (ZIP) [file pcbi.1003937.s001.zip › decision_output_fall_15.txt]

0.6	0.002	309.88	0.998216	688.336
0.6	0.004	274.505	0.996276	721.771
0.6	0.006	253.958	0.994484	740.526
0.6	0.008	238.638	0.992642	754.004
0.6	0.01	226.867	0.9907	763.833
0.6	0.012	216.716	0.989012	772.296
0.6	0.014	209.139	0.987084	777.945
0.6	0.016	201.509	0.985418	783.909
0.6	0.018	195.08	0.983318	788.238
0.6	0.02	189.044	0.981908	792.864
0.6	0.022	183.683	0.979796	796.113
0.6	0.024	178.788	0.977756	798.968
0.6	0.026	174.454	0.976094	801.64
0.6	0.028	170.289	0.974266	803.977
0.6	0.03	166.27	0.972576	806.306
0.6	0.032	162.466	0.970618	808.152
0.6	0.034	159.131	0.968706	809.575
0.6	0.036	155.515	0.966598	811.083
0.6	0.038	152.334	0.964884	812.55
0.6	0.04	149.216	0.963054	813.838
0.6	0.042	146.376	0.961322	814.946
0.6	0.044	143.768	0.959426	815.658
0.6	0.046	141.073	0.957864	816.791
0.6	0.048	138.534	0.95593	817.396
0.6	0.05	135.874	0.953888	818.014
0.6	0.052	133.424	0.951922	818.498
0.6	0.054	131.122	0.950444	819.322
0.6	0.056	128.892	0.948154	819.262
0.6	0.058	126.695	0.946864	820.169
0.6	0.06	124.794	0.944436	819.642
0.6	0.062	122.702	0.943602	820.9
0.6	0.064	120.393	0.941174	820.781
0.6	0.066	118.62	0.939564	820.944
0.6	0.068	116.693	0.937484	820.791
0.6	0.07	114.898	0.934974	820.076
0.6	0.072	113.401	0.933934	820.533
0.6	0.074	111.528	0.931952	820.424
0.6	0.076	109.629	0.92951	819.881
0.6	0.078	108.307	0.928292	819.985
0.6	0.08	106.585	0.925372	818.787
0.6	0.082	104.853	0.924386	819.533
0.6	0.084	103.531	0.922586	819.055
0.6	0.086	101.935	0.921358	819.423
0.6	0.088	100.362	0.918928	818.566
0.6	0.09	98.7508	0.917384	818.633
0.6	0.092	97.3113	0.915844	818.533
0.6	0.094	96.0941	0.912972	816.878
0.6	0.096	94.8089	0.913064	818.255
0.6	0.098	93.2987	0.910218	816.919
0.6	0.1	91.9868	0.906966	814.979
0.6	0.102	90.8561	0.905496	814.64
0.6	0.104	89.6342	0.903768	814.134
0.6	0.106	88.0536	0.901866	813.812
0.6	0.108	86.837	0.90033	813.493
0.6	0.11	85.7118	0.897476	811.764
0.6	0.112	84.3422	0.895726	811.384
0.6	0.114	83.2983	0.89469	811.392
0.6	0.116	82.1205	0.892734	810.614
0.6	0.118	81.1997	0.890666	809.466
0.6	0.12	79.9058	0.889238	809.332
0.6	0.122	78.8275	0.887216	808.388
0.6	0.124	77.5837	0.885282	807.698
0.6	0.126	76.6952	0.882798	806.103
0.6	0.128	75.7444	0.882076	806.332
0.6	0.13	74.7962	0.879886	805.09
0.6	0.132	73.6479	0.877868	804.22
0.6	0.134	72.5107	0.875884	803.373
0.6	0.136	71.559	0.873616	802.057
0.6	0.138	70.6609	0.872308	801.647
0.6	0.14	69.7995	0.869988	800.188
0.6	0.142	68.7854	0.868274	799.489
0.6	0.144	67.8163	0.866912	799.096
0.6	0.146	66.737	0.864346	797.609
0.6	0.148	65.8022	0.862454	796.652
0.6	0.15	65.0056	0.861106	796.1
0.6	0.152	63.9368	0.859418	795.481
0.6	0.154	63.2864	0.856664	793.378
0.6	0.156	62.4127	0.855792	793.379
0.6	0.158	61.5275	0.853558	792.03
0.6	0.16	60.7709	0.851586	790.815
0.6	0.162	59.7239	0.849526	789.802
0.6	0.164	59.0165	0.84852	789.503
0.6	0.166	58.1415	0.845676	787.535
0.6	0.168	57.3753	0.844054	786.679
0.6	0.17	56.6405	0.842604	785.964
0.6	0.172	55.891	0.839562	783.671
0.6	0.174	55.0938	0.838214	783.12
0.6	0.176	54.1938	0.83678	782.586
0.6	0.178	53.6062	0.834142	780.536
0.6	0.18	52.8693	0.832622	779.753
0.6	0.182	52.0682	0.830812	778.744
0.6	0.184	51.3076	0.828314	777.006
0.6	0.186	50.6585	0.827304	776.645
0.6	0.188	49.8227	0.82516	775.337
0.6	0.19	49.0684	0.823346	774.278
0.6	0.192	48.5682	0.821372	772.804
0.6	0.194	47.8493	0.820064	772.215
0.6	0.196	46.9288	0.817182	770.253
0.6	0.198	46.3388	0.81535	769.011
0.6	0.2	45.8181	0.81392	768.102
0.6	0.202	44.8279	0.812168	767.34
0.6	0.204	44.362	0.810454	766.092
0.6	0.206	43.6964	0.80803	764.334
0.6	0.208	43.2073	0.806174	762.967
0.6	0.21	42.4693	0.804068	761.599
0.6	0.212	41.8048	0.802754	760.949
0.6	0.214	41.4098	0.800086	758.676
0.6	0.216	40.6596	0.798114	757.454
0.6	0.218	40.0693	0.797314	757.245
0.6	0.22	39.5427	0.79591	756.367
0.6	0.222	38.8091	0.793154	754.345
0.6	0.224	38.5132	0.791054	752.541
0.6	0.226	37.5908	0.788388	750.797
0.6	0.228	37.169	0.787554	750.385
0.6	0.23	36.6053	0.784394	747.789
0.6	0.232	35.9278	0.783122	747.194
0.6	0.234	35.3292	0.781292	745.963
0.6	0.236	34.8763	0.780322	745.446
0.6	0.238	34.4991	0.77811	743.611
0.6	0.24	33.646	0.77506	741.414
0.6	0.242	33.3431	0.77353	740.187
0.6	0.244	32.6573	0.771654	738.997
0.6	0.246	32.4392	0.771302	738.863
0.6	0.248	31.6469	0.76744	735.793
0.6	0.25	31.3695	0.76719	735.821
0.6	0.252	30.5745	0.762726	732.151
0.6	0.254	30.1174	0.762656	732.539
0.6	0.256	29.8149	0.760058	730.243
0.6	0.258	29.5557	0.759344	729.788
0.6	0.26	28.7326	0.755948	727.215
0.6	0.262	28.2991	0.754134	725.835
0.6	0.264	27.8916	0.751918	724.026
0.6	0.266	27.3784	0.750778	723.4
0.6	0.268	26.8455	0.748206	721.36
0.6	0.27	26.3823	0.746676	720.294
0.6	0.272	26.1211	0.745428	719.307
0.6	0.274	25.831	0.744314	718.483
0.6	0.276	25.1168	0.740978	715.861
0.6	0.278	24.6095	0.74029	715.68
0.6	0.28	24.3567	0.737654	713.297
0.6	0.282	24.1385	0.735844	711.705
0.6	0.284	23.344	0.734836	711.492
0.6	0.286	23.1961	0.732102	708.906
0.6	0.288	22.3932	0.729748	707.355
0.6	0.29	22.3463	0.727916	705.57
0.6	0.292	21.6147	0.725354	703.739
0.6	0.294	21.4442	0.72587	704.426
0.6	0.296	20.6201	0.719654	699.034
0.6	0.298	20.4607	0.719876	699.415
0.6	0.3	20.1168	0.717158	697.041
0.602	0.002	297.856	0.998298	700.442
0.602	0.004	263.864	0.996264	732.4
0.602	0.006	243.837	0.99452	750.683
0.602	0.008	229.303	0.992882	763.579
0.602	0.01	217.742	0.990888	773.146
0.602	0.012	208.551	0.98897	780.419
0.602	0.014	200.532	0.987262	786.73
0.602	0.016	193.523	0.985368	791.845
0.602	0.018	187.749	0.983324	795.575
0.602	0.02	182.123	0.981448	799.325
0.602	0.022	176.662	0.979846	803.184
0.602	0.024	172.355	0.97796	805.605
0.602	0.026	167.635	0.975948	808.313
0.602	0.028	163.509	0.974334	810.825
0.602	0.03	159.871	0.97247	812.599
0.602	0.032	156.257	0.970538	814.281
0.602	0.034	152.959	0.969056	816.097
0.602	0.036	149.562	0.96724	817.678
0.602	0.038	146.523	0.965154	818.631
0.602	0.04	143.541	0.96327	819.729
0.602	0.042	140.597	0.9616	821.003
0.602	0.044	138.086	0.959212	821.126
0.602	0.046	135.669	0.95777	822.101
0.602	0.048	132.853	0.955618	822.765
0.602	0.05	130.746	0.953812	823.066
0.602	0.052	128.422	0.952736	824.314
0.602	0.054	126.07	0.950482	824.412
0.602	0.056	124.226	0.948894	824.668
0.602	0.058	121.87	0.94672	824.85
0.602	0.06	119.778	0.945002	825.224
0.602	0.062	117.961	0.94261	824.649
0.602	0.064	115.913	0.941436	825.523
0.602	0.066	114.175	0.939652	825.477
0.602	0.068	112.256	0.937322	825.066
0.602	0.07	110.573	0.9354	824.827
0.602	0.072	108.887	0.93335	824.463
0.602	0.074	107.284	0.932134	824.85
0.602	0.076	105.594	0.93038	824.786
0.602	0.078	104.056	0.92799	823.934
0.602	0.08	102.557	0.926474	823.917
0.602	0.082	100.782	0.924354	823.572
0.602	0.084	99.2831	0.922898	823.615
0.602	0.086	97.9808	0.92123	823.249
0.602	0.088	96.6497	0.918696	822.046
0.602	0.09	95.3238	0.917326	822.002
0.602	0.092	93.8009	0.91537	821.569
0.602	0.094	92.3293	0.913722	821.393
0.602	0.096	91.0953	0.911298	820.203
0.602	0.098	89.8699	0.909734	819.864
0.602	0.1	88.5784	0.9077	819.122
0.602	0.102	87.2634	0.905972	818.709
0.602	0.104	86.037	0.904498	818.461
0.602	0.106	84.8874	0.9024	817.513
0.602	0.108	83.5039	0.900418	816.914
0.602	0.11	82.3059	0.898054	815.748
0.602	0.112	81.194	0.895942	814.748
0.602	0.114	80.2508	0.89498	814.729
0.602	0.116	78.9417	0.892804	813.862
0.602	0.118	77.9416	0.891182	813.24
0.602	0.12	76.8722	0.889614	812.742
0.602	0.122	75.8622	0.887324	811.462
0.602	0.124	74.9609	0.88541	810.449
0.602	0.126	73.718	0.883486	809.768
0.602	0.128	72.6565	0.881406	808.75
0.602	0.13	71.7625	0.879646	807.884
0.602	0.132	70.692	0.878258	807.566
0.602	0.134	69.8773	0.876014	806.137
0.602	0.136	68.9119	0.874496	805.584
0.602	0.138	67.9669	0.872888	804.921
0.602	0.14	66.993	0.871118	804.125
0.602	0.142	66.1636	0.86904	802.876
0.602	0.144	65.1366	0.867504	802.367
0.602	0.146	64.3238	0.864756	800.432
0.602	0.148	63.4635	0.862766	799.302
0.602	0.15	62.6385	0.861106	798.468
0.602	0.152	61.6373	0.858554	796.917
0.602	0.154	60.8381	0.856934	796.096
0.602	0.156	60.0008	0.854632	794.631
0.602	0.158	59.0964	0.85395	794.854
0.602	0.16	58.418	0.851212	792.794
0.602	0.162	57.4233	0.849426	792.003
0.602	0.164	56.8477	0.847756	790.908
0.602	0.166	55.8801	0.845052	789.172
0.602	0.168	55.1566	0.844052	788.895
0.602	0.17	54.2959	0.84206	787.764
0.602	0.172	53.7276	0.839458	785.73
0.602	0.174	52.8572	0.839788	786.931
0.602	0.176	52.3408	0.836718	784.377
0.602	0.178	51.4317	0.833644	782.212
0.602	0.18	50.652	0.831584	780.932
0.602	0.182	50.1875	0.831734	781.546
0.602	0.184	49.2713	0.82843	779.159
0.602	0.186	48.6454	0.827962	779.317
0.602	0.188	47.9754	0.825862	777.887
0.602	0.19	47.3752	0.823182	775.807
0.602	0.192	46.6599	0.821736	775.076
0.602	0.194	46.004	0.820194	774.19
0.602	0.196	45.2994	0.818298	772.999
0.602	0.198	44.7088	0.815482	770.773
0.602	0.2	43.9989	0.81362	769.621
0.602	0.202	43.397	0.811844	768.447
0.602	0.204	42.8007	0.811238	768.437
0.602	0.206	42.1207	0.808316	766.195
0.602	0.208	41.4911	0.8076	766.109
0.602	0.21	41.0126	0.804992	763.979
0.602	0.212	40.4083	0.802402	761.994
0.602	0.214	39.8212	0.800948	761.127
0.602	0.216	39.2064	0.798722	759.516
0.602	0.218	38.8188	0.798154	759.335
0.602	0.22	37.9937	0.795366	757.372
0.602	0.222	37.4807	0.79285	755.369
0.602	0.224	36.8287	0.791374	754.545
0.602	0.226	36.4501	0.789908	753.458
0.602	0.228	35.8028	0.78783	752.027
0.602	0.23	35.0875	0.785982	750.894
0.602	0.232	34.6787	0.783754	749.075
0.602	0.234	34.194	0.782138	747.944
0.602	0.236	33.6794	0.780826	747.147
0.602	0.238	32.9702	0.777612	744.642
0.602	0.24	32.6629	0.77658	743.917
0.602	0.242	32.2025	0.774116	741.914
0.602	0.244	31.6657	0.772648	740.982
0.602	0.246	31.0059	0.769508	738.502
0.602	0.248	30.4103	0.767722	737.312
0.602	0.25	30.0955	0.765874	735.778
0.602	0.252	29.8384	0.764828	734.99
0.602	0.254	29.1992	0.763136	733.937
0.602	0.256	28.4993	0.759846	731.347
0.602	0.258	28.1989	0.758458	730.259
0.602	0.26	27.9519	0.7572	729.248
0.602	0.262	27.2417	0.754824	727.582
0.602	0.264	26.8344	0.753962	727.128
0.602	0.266	26.3111	0.752028	725.717
0.602	0.268	26.1546	0.749768	723.613
0.602	0.27	25.4746	0.74728	721.805
0.602	0.272	24.992	0.745396	720.404
0.602	0.274	24.5167	0.743276	718.759
0.602	0.276	24.4254	0.74261	718.185
0.602	0.278	23.7922	0.740142	716.35
0.602	0.28	23.6325	0.738044	714.412
0.602	0.282	22.9819	0.735672	712.69
0.602	0.284	22.4826	0.733562	711.079
0.602	0.286	22.1327	0.7322	710.067
0.602	0.288	21.7177	0.730358	708.64
0.602	0.29	21.193	0.727924	706.731
0.602	0.292	20.6432	0.72441	703.767
0.602	0.294	20.4263	0.723984	703.558
0.602	0.296	20.2982	0.72257	702.272
0.602	0.298	19.914	0.720742	700.828
0.602	0.3	19.4391	0.718344	698.905
0.604	0.002	286.271	0.99813	711.859
0.604	0.004	253.738	0.99632	742.582
0.604	0.006	234.47	0.994258	759.788
0.604	0.008	220.607	0.992764	772.157
0.604	0.01	209.521	0.99095	781.429
0.604	0.012	200.514	0.988798	788.284
0.604	0.014	193.179	0.987102	793.923
0.604	0.016	186.248	0.985518	799.27
0.604	0.018	180.602	0.983708	803.106
0.604	0.02	174.961	0.981632	806.671
0.604	0.022	169.619	0.979832	810.213
0.604	0.024	165.66	0.97822	812.56
0.604	0.026	161.469	0.976254	814.785
0.604	0.028	157.551	0.97449	816.939
0.604	0.03	153.494	0.972356	818.862
0.604	0.032	150.466	0.970704	820.238
0.604	0.034	147.015	0.968816	821.801
0.604	0.036	143.995	0.967004	823.009
0.604	0.038	140.926	0.965106	824.18
0.604	0.04	138.354	0.963506	825.152
0.604	0.042	135.55	0.961318	825.768
0.604	0.044	132.821	0.960072	827.251
0.604	0.046	130.753	0.957718	826.965
0.604	0.048	128.237	0.95619	827.953
0.604	0.05	125.562	0.95403	828.468
0.604	0.052	123.634	0.95279	829.156
0.604	0.054	121.456	0.950246	828.79
0.604	0.056	119.691	0.948758	829.067
0.604	0.058	117.309	0.947118	829.809
0.604	0.06	115.432	0.94546	830.028
0.604	0.062	113.491	0.943576	830.085
0.604	0.064	111.632	0.940566	828.934
0.604	0.066	110.014	0.939488	829.474
0.604	0.068	108.406	0.937734	829.328
0.604	0.07	106.382	0.936076	829.694
0.604	0.072	104.793	0.933492	828.699
0.604	0.074	102.989	0.932158	829.169
0.604	0.076	101.611	0.93047	828.859
0.604	0.078	100.331	0.92855	828.219
0.604	0.08	98.645	0.9277	829.055
0.604	0.082	96.9478	0.924586	827.638
0.604	0.084	95.6637	0.922596	826.932
0.604	0.086	93.9719	0.920084	826.112
0.604	0.088	92.8198	0.918632	825.812
0.604	0.09	91.4915	0.917568	826.077
0.604	0.092	90.2106	0.915194	824.983
0.604	0.094	89.0483	0.914224	825.176
0.604	0.096	87.653	0.911256	823.603
0.604	0.098	86.6857	0.909502	822.816
0.604	0.1	85.3	0.908086	822.786
0.604	0.102	84.0202	0.905998	821.978
0.604	0.104	82.8728	0.904314	821.441
0.604	0.106	81.7096	0.9024	820.69
0.604	0.108	80.5595	0.900582	820.022
0.604	0.11	79.408	0.898398	818.99
0.604	0.112	78.1365	0.896096	817.959
0.604	0.114	77.1539	0.895572	818.418
0.604	0.116	76.2054	0.893638	817.433
0.604	0.118	75.0418	0.891044	816.002
0.604	0.12	74.0631	0.889546	815.483
0.604	0.122	72.9816	0.887004	814.022
0.604	0.124	72.0957	0.885556	813.46
0.604	0.126	70.9563	0.884096	813.14
0.604	0.128	70.0877	0.881364	811.276
0.604	0.13	68.8685	0.87937	810.502
0.604	0.132	68.2151	0.878862	810.647
0.604	0.134	67.4425	0.876588	809.145
0.604	0.136	66.2748	0.874834	808.559
0.604	0.138	65.4619	0.87201	806.548
0.604	0.14	64.5569	0.871138	806.581
0.604	0.142	63.5714	0.868792	805.221
0.604	0.144	62.8212	0.867132	804.311
0.604	0.146	61.952	0.864426	802.474
0.604	0.148	60.8989	0.862298	801.399
0.604	0.15	60.2084	0.860562	800.354
0.604	0.152	59.4936	0.860098	800.604
0.604	0.154	58.586	0.856518	797.932
0.604	0.156	57.774	0.85536	797.586
0.604	0.158	57.1987	0.853344	796.145
0.604	0.16	56.1338	0.851892	795.758
0.604	0.162	55.3552	0.849806	794.451
0.604	0.164	54.7744	0.847938	793.164
0.604	0.166	53.9941	0.84621	792.216
0.604	0.168	53.0397	0.843186	790.146
0.604	0.17	52.6028	0.842804	790.201
0.604	0.172	51.6174	0.840312	788.695
0.604	0.174	51.0104	0.838838	787.828
0.604	0.176	50.3693	0.838276	787.907
0.604	0.178	49.6861	0.835304	785.618
0.604	0.18	48.9035	0.833766	784.862
0.604	0.182	48.1488	0.830366	782.217
0.604	0.184	47.573	0.829518	781.945
0.604	0.186	46.9426	0.826984	780.041
0.604	0.188	46.0894	0.825624	779.535
0.604	0.19	45.5576	0.823882	778.324
0.604	0.192	45.0606	0.822128	777.067
0.604	0.194	44.2594	0.818896	774.637
0.604	0.196	43.6209	0.818602	774.981
0.604	0.198	43.0899	0.817064	773.974
0.604	0.2	42.3192	0.814148	771.829
0.604	0.202	41.5459	0.811856	770.31
0.604	0.204	41.2062	0.810482	769.276
0.604	0.206	40.7485	0.809544	768.796
0.604	0.208	40.0642	0.807718	767.654
0.604	0.21	39.4082	0.805018	765.61
0.604	0.212	38.7865	0.802618	763.832
0.604	0.214	38.4486	0.801142	762.693
0.604	0.216	37.6974	0.798186	760.489
0.604	0.218	37.0396	0.79608	759.04
0.604	0.22	36.6271	0.79566	759.033
0.604	0.222	35.982	0.793744	757.762
0.604	0.224	35.6509	0.791268	755.617
0.604	0.226	34.8946	0.789046	754.151
0.604	0.228	34.4769	0.788598	754.121
0.604	0.23	33.9402	0.785666	751.726
0.604	0.232	33.2721	0.783574	750.302
0.604	0.234	32.6456	0.78153	748.884
0.604	0.236	32.5309	0.779612	747.081
0.604	0.238	31.9958	0.778512	746.516
0.604	0.24	31.3827	0.775476	744.093
0.604	0.242	30.7416	0.774342	743.6
0.604	0.244	30.3825	0.772128	741.746
0.604	0.246	30.0719	0.7704	740.328
0.604	0.248	29.5236	0.770658	741.134
0.604	0.25	29.0904	0.767562	738.472
0.604	0.252	28.3785	0.764128	735.749
0.604	0.254	28.1341	0.762434	734.3
0.604	0.256	27.7925	0.761538	733.746
0.604	0.258	27.1554	0.758502	731.347
0.604	0.26	26.7959	0.75709	730.294
0.604	0.262	26.2532	0.755706	729.453
0.604	0.264	26.0696	0.754318	728.248
0.604	0.266	25.5887	0.750778	725.189
0.604	0.268	24.9762	0.748528	723.552
0.604	0.27	24.4974	0.746572	722.075
0.604	0.272	24.3561	0.746976	722.62
0.604	0.274	23.8362	0.743056	719.22
0.604	0.276	23.3528	0.74153	718.177
0.604	0.278	22.9553	0.740116	717.161
0.604	0.28	22.3189	0.737326	715.007
0.604	0.282	22.1716	0.73624	714.068
0.604	0.284	21.7105	0.733292	711.582
0.604	0.286	21.3775	0.731664	710.287
0.604	0.288	20.9362	0.730208	709.272
0.604	0.29	20.3496	0.726452	706.102
0.604	0.292	20.2674	0.72636	706.093
0.604	0.294	19.7616	0.723468	703.706
0.604	0.296	19.5124	0.722948	703.436
0.604	0.298	19.2688	0.720702	701.433
0.604	0.3	18.7468	0.7182	699.453
0.606	0.002	276.25	0.998162	721.912
0.606	0.004	244.355	0.996388	752.033
0.606	0.006	225.675	0.994394	768.719
0.606	0.008	212.315	0.992744	780.429
0.606	0.01	201.978	0.990992	789.014
0.606	0.012	193.493	0.988978	795.485
0.606	0.014	185.904	0.987166	801.262
0.606	0.016	179.437	0.985314	805.877
0.606	0.018	173.539	0.983256	809.717
0.606	0.02	168.242	0.981688	813.446
0.606	0.022	163.435	0.979482	816.047
0.606	0.024	159.25	0.978028	818.778
0.606	0.026	155.357	0.97633	820.973
0.606	0.028	151.473	0.973974	822.501
0.606	0.03	147.927	0.97223	824.303
0.606	0.032	144.697	0.970848	826.151
0.606	0.034	141.611	0.96907	827.459
0.606	0.036	138.525	0.967068	828.543
0.606	0.038	135.973	0.965386	829.413
0.606	0.04	132.955	0.963186	830.231
0.606	0.042	130.326	0.961946	831.62
0.606	0.044	128.024	0.959588	831.564
0.606	0.046	125.549	0.957984	832.435
0.606	0.048	123.173	0.955784	832.611
0.606	0.05	120.972	0.954468	833.496
0.606	0.052	119.127	0.952728	833.601
0.606	0.054	116.836	0.95018	833.344
0.606	0.056	114.615	0.948596	833.981
0.606	0.058	113.07	0.9466	833.53
0.606	0.06	111.217	0.94464	833.423
0.606	0.062	109.171	0.943004	833.833
0.606	0.064	107.511	0.941472	833.961
0.606	0.066	105.743	0.939566	833.823
0.606	0.068	104.136	0.938248	834.112
0.606	0.07	102.577	0.936314	833.737
0.606	0.072	100.816	0.934364	833.548
0.606	0.074	99.4736	0.932474	833
0.606	0.076	97.8891	0.930634	832.745
0.606	0.078	96.1826	0.928212	832.029
0.606	0.08	94.915	0.9266	831.685
0.606	0.082	93.506	0.924358	830.852
0.606	0.084	92.0522	0.923422	831.37
0.606	0.086	90.7294	0.920884	830.155
0.606	0.088	89.3429	0.918854	829.511
0.606	0.09	88.2797	0.916748	828.468
0.606	0.092	86.8846	0.916032	829.147
0.606	0.094	85.6093	0.913244	827.635
0.606	0.096	84.5409	0.912652	828.111
0.606	0.098	83.2641	0.910704	827.44
0.606	0.1	82.0711	0.90814	826.069
0.606	0.102	80.8086	0.90679	825.981
0.606	0.104	79.7722	0.904562	824.79
0.606	0.106	78.7523	0.903448	824.696
0.606	0.108	77.5799	0.900896	823.316
0.606	0.11	76.4665	0.899318	822.852
0.606	0.112	75.4179	0.896276	820.858
0.606	0.114	74.3538	0.895134	820.78
0.606	0.116	73.1576	0.893032	819.874
0.606	0.118	72.2336	0.891806	819.572
0.606	0.12	71.3099	0.890418	819.108
0.606	0.122	70.436	0.888446	818.01
0.606	0.124	69.3895	0.885568	816.178
0.606	0.126	68.4836	0.884322	815.838
0.606	0.128	67.503	0.882244	814.741
0.606	0.13	66.6259	0.87999	813.364
0.606	0.132	65.6936	0.879194	813.5
0.606	0.134	64.8508	0.876054	811.203
0.606	0.136	64.0551	0.8751	811.045
0.606	0.138	63.0276	0.872932	809.904
0.606	0.14	62.2081	0.870978	808.77
0.606	0.142	61.283	0.86843	807.147
0.606	0.144	60.4628	0.867056	806.593
0.606	0.146	59.7761	0.865282	805.506
0.606	0.148	58.7913	0.86393	805.139
0.606	0.15	57.8862	0.861386	803.5
0.606	0.152	57.4227	0.859734	802.311
0.606	0.154	56.494	0.858804	802.31
0.606	0.156	55.5081	0.855628	800.12
0.606	0.158	54.8919	0.854024	799.132
0.606	0.16	54.1599	0.851916	797.756
0.606	0.162	53.366	0.849594	796.228
0.606	0.164	52.586	0.848898	796.312
0.606	0.166	52.1768	0.846858	794.681
0.606	0.168	51.1974	0.844214	793.017
0.606	0.17	50.3956	0.843158	792.762
0.606	0.172	50.0254	0.84125	791.225
0.606	0.174	49.2591	0.838332	789.073
0.606	0.176	48.3766	0.837528	789.151
0.606	0.178	47.8798	0.835082	787.202
0.606	0.18	47.3788	0.83367	786.291
0.606	0.182	46.4572	0.832162	785.705
0.606	0.184	45.7924	0.829334	783.542
0.606	0.186	45.2535	0.827772	782.519
0.606	0.188	44.6193	0.826278	781.659
0.606	0.19	43.7214	0.822212	778.491
0.606	0.192	43.2414	0.822176	778.935
0.606	0.194	42.72	0.819334	776.614
0.606	0.196	41.9984	0.817792	775.794
0.606	0.198	41.282	0.815484	774.202
0.606	0.2	40.8905	0.814342	773.451
0.606	0.202	40.4852	0.812588	772.103
0.606	0.204	39.6897	0.811474	771.784
0.606	0.206	39.0581	0.807686	768.628
0.606	0.208	38.747	0.807094	768.347
0.606	0.21	38.1835	0.805508	767.324
0.606	0.212	37.5483	0.80272	765.172
0.606	0.214	36.8988	0.801506	764.607
0.606	0.216	36.4096	0.799408	762.998
0.606	0.218	35.8704	0.79786	761.99
0.606	0.22	35.2608	0.79517	759.909
0.606	0.222	34.8058	0.79355	758.744
0.606	0.224	34.3431	0.79204	757.697
0.606	0.226	33.8033	0.789926	756.123
0.606	0.228	33.1973	0.78776	754.563
0.606	0.23	32.7855	0.786636	753.851
0.606	0.232	32.2899	0.78394	751.65
0.606	0.234	31.849	0.783316	751.467
0.606	0.236	31.3663	0.781142	749.776
0.606	0.238	30.7978	0.77912	748.322
0.606	0.24	30.1186	0.776534	746.415
0.606	0.242	30.0451	0.775294	745.249
0.606	0.244	29.4457	0.773784	744.338
0.606	0.246	28.8795	0.770582	741.702
0.606	0.248	28.459	0.768836	740.377
0.606	0.25	28.1606	0.766638	738.477
0.606	0.252	27.6268	0.764766	737.139
0.606	0.254	27.1215	0.763388	736.266
0.606	0.256	26.6963	0.761432	734.736
0.606	0.258	26.1781	0.760128	733.95
0.606	0.26	26.0157	0.757712	731.696
0.606	0.262	25.3339	0.756356	731.022
0.606	0.264	25.0175	0.75376	728.743
0.606	0.266	24.353	0.750472	726.119
0.606	0.268	24.3114	0.750008	725.697
0.606	0.27	23.8192	0.747418	723.599
0.606	0.272	23.3855	0.74635	722.964
0.606	0.274	23.0265	0.742984	719.958
0.606	0.276	22.5923	0.74282	720.228
0.606	0.278	22.1151	0.739712	717.597
0.606	0.28	21.5577	0.737188	715.63
0.606	0.282	21.3344	0.735676	714.342
0.606	0.284	21.0435	0.734204	713.161
0.606	0.286	20.2986	0.731202	710.903
0.606	0.288	20.2507	0.731038	710.787
0.606	0.29	19.8693	0.728934	709.065
0.606	0.292	19.5074	0.725666	706.159
0.606	0.294	19.1787	0.724248	705.069
0.606	0.296	18.7533	0.721658	702.905
0.606	0.298	18.6544	0.722842	704.188
0.606	0.3	18.21	0.719624	701.414
0.608	0.002	265.116	0.998284	733.168
0.608	0.004	235.464	0.996214	760.75
0.608	0.006	217.262	0.994594	777.332
0.608	0.008	204.669	0.992618	787.949
0.608	0.01	194.462	0.990952	796.49
0.608	0.012	186.088	0.988998	802.91
0.608	0.014	179.067	0.987316	808.249
0.608	0.016	172.385	0.985486	813.101
0.608	0.018	167.33	0.983688	816.358
0.608	0.02	162.178	0.981662	819.484
0.608	0.022	157.723	0.97985	822.127
0.608	0.024	153.556	0.97829	824.734
0.608	0.026	149.483	0.976556	827.073
0.608	0.028	145.924	0.974658	828.734
0.608	0.03	142.532	0.972608	830.076
0.608	0.032	139.168	0.970616	831.448
0.608	0.034	136.27	0.96887	832.6
0.608	0.036	133.424	0.967164	833.74
0.608	0.038	130.652	0.96505	834.398
0.608	0.04	128.361	0.962998	834.637
0.608	0.042	125.608	0.961158	835.55
0.608	0.044	123.23	0.9601	836.87
0.608	0.046	120.678	0.95739	836.712
0.608	0.048	118.573	0.955568	836.995
0.608	0.05	116.38	0.953698	837.318
0.608	0.052	114.461	0.95259	838.129
0.608	0.054	112.75	0.95055	837.8
0.608	0.056	110.791	0.949024	838.233
0.608	0.058	108.698	0.947212	838.514
0.608	0.06	107.091	0.945408	838.317
0.608	0.062	105.246	0.943348	838.102
0.608	0.064	103.677	0.940904	837.227
0.608	0.066	101.792	0.9388	837.008
0.608	0.068	100.28	0.93835	838.07
0.608	0.07	98.6315	0.936192	837.561
0.608	0.072	97.2154	0.934054	836.839
0.608	0.074	95.8655	0.93283	836.964
0.608	0.076	94.3039	0.93074	836.436
0.608	0.078	93.1263	0.928924	835.798
0.608	0.08	91.6147	0.926666	835.051
0.608	0.082	90.1608	0.924444	834.283
0.608	0.084	88.9417	0.923454	834.512
0.608	0.086	87.3243	0.921088	833.764
0.608	0.088	86.3068	0.919198	832.891
0.608	0.09	84.8816	0.917664	832.782
0.608	0.092	83.8314	0.915726	831.895
0.608	0.094	82.3961	0.914346	831.95
0.608	0.096	81.6467	0.911996	830.349
0.608	0.098	80.2581	0.910148	829.89
0.608	0.1	78.8449	0.908332	829.487
0.608	0.102	77.9222	0.906796	828.874
0.608	0.104	76.7955	0.904532	827.736
0.608	0.106	75.9834	0.903194	827.211
0.608	0.108	74.6681	0.900674	826.006
0.608	0.11	73.9005	0.899196	825.295
0.608	0.112	72.6001	0.897444	824.844
0.608	0.114	71.6377	0.894504	822.866
0.608	0.116	70.8381	0.893472	822.634
0.608	0.118	69.5319	0.891066	821.534
0.608	0.12	68.9736	0.890102	821.128
0.608	0.122	67.7166	0.887484	819.767
0.608	0.124	66.8548	0.885862	819.007
0.608	0.126	66.0091	0.883942	817.933
0.608	0.128	65.0475	0.881732	816.684
0.608	0.13	64.1996	0.87983	815.63
0.608	0.132	63.2869	0.878718	815.431
0.608	0.134	62.4175	0.875878	813.461
0.608	0.136	61.7605	0.875064	813.303
0.608	0.138	60.6763	0.873434	812.758
0.608	0.14	59.6507	0.871436	811.785
0.608	0.142	59.2177	0.869338	810.12
0.608	0.144	58.3793	0.867144	808.765
0.608	0.146	57.4275	0.865766	808.338
0.608	0.148	56.806	0.864144	807.338
0.608	0.15	56.0185	0.862102	806.083
0.608	0.152	55.0637	0.859744	804.68
0.608	0.154	54.5341	0.85862	804.086
0.608	0.156	53.8307	0.856574	802.743
0.608	0.158	52.7873	0.854362	801.575
0.608	0.16	52.1065	0.852214	800.107
0.608	0.162	51.578	0.85042	798.842
0.608	0.164	50.775	0.849456	798.681
0.608	0.166	49.9807	0.845962	795.981
0.608	0.168	49.5096	0.845598	796.088
0.608	0.17	48.8181	0.844084	795.266
0.608	0.172	48.0184	0.840402	792.384
0.608	0.174	47.5138	0.83872	791.206
0.608	0.176	46.9512	0.837372	790.421
0.608	0.178	46.0446	0.835646	789.601
0.608	0.18	45.257	0.832464	787.207
0.608	0.182	44.7809	0.830682	785.901
0.608	0.184	44.2048	0.828656	784.451
0.608	0.186	43.477	0.827598	784.121
0.608	0.188	42.9094	0.826476	783.567
0.608	0.19	42.3857	0.824628	782.242
0.608	0.192	41.7484	0.822002	780.254
0.608	0.194	41.1413	0.819458	778.317
0.608	0.196	40.76	0.818272	777.512
0.608	0.198	40.0355	0.816748	776.713
0.608	0.2	39.592	0.814708	775.116
0.608	0.202	39.0099	0.814316	775.306
0.608	0.204	38.5225	0.811628	773.105
0.608	0.206	37.7078	0.808374	770.666
0.608	0.208	37.276	0.807488	770.212
0.608	0.21	36.59	0.806006	769.416
0.608	0.212	36.2477	0.804968	768.72
0.608	0.214	35.5829	0.802298	766.715
0.608	0.216	35.1657	0.800112	764.946
0.608	0.218	34.4325	0.796968	762.536
0.608	0.22	34.1766	0.795808	761.631
0.608	0.222	33.4213	0.79326	759.839
0.608	0.224	32.9908	0.79227	759.279
0.608	0.226	32.6315	0.790194	757.563
0.608	0.228	32.1513	0.788854	756.703
0.608	0.23	31.6074	0.787134	755.527
0.608	0.232	31.0966	0.784518	753.421
0.608	0.234	30.7597	0.78321	752.45
0.608	0.236	30.2258	0.780658	750.432
0.608	0.238	29.5916	0.77717	747.578
0.608	0.24	29.3024	0.776886	747.584
0.608	0.242	28.8879	0.775346	746.458
0.608	0.244	28.59	0.77291	744.32
0.608	0.246	27.9861	0.772508	744.522
0.608	0.248	27.378	0.768618	741.24
0.608	0.25	27.0583	0.76642	739.362
0.608	0.252	26.7774	0.76689	740.113
0.608	0.254	26.0398	0.762544	736.504
0.608	0.256	25.7267	0.761414	735.687
0.608	0.258	25.2367	0.75925	734.013
0.608	0.26	24.9424	0.758362	733.42
0.608	0.262	24.7828	0.756826	732.043
0.608	0.264	24.1994	0.754798	730.599
0.608	0.266	23.5723	0.75214	728.568
0.608	0.268	23.3163	0.750478	727.162
0.608	0.27	23.0598	0.748912	725.852
0.608	0.272	22.7717	0.74725	724.478
0.608	0.274	22.1533	0.744704	722.551
0.608	0.276	21.4121	0.740384	718.972
0.608	0.278	21.2273	0.741222	719.995
0.608	0.28	21.1117	0.739678	718.566
0.608	0.282	20.8479	0.73738	716.532
0.608	0.284	20.1618	0.735716	715.554
0.608	0.286	19.6555	0.7326	712.944
0.608	0.288	19.4781	0.731786	712.308
0.608	0.29	19.3288	0.730772	711.443
0.608	0.292	19.0117	0.728296	709.284
0.608	0.294	18.628	0.72718	708.552
0.608	0.296	18.0668	0.721846	703.779
0.608	0.298	17.8827	0.72177	703.887
0.608	0.3	17.7943	0.72096	703.166
0.61	0.002	255.537	0.998154	742.617
0.61	0.004	226.459	0.996352	769.893
0.61	0.006	209.292	0.994426	785.134
0.61	0.008	197.255	0.992784	795.529
0.61	0.01	187.352	0.990616	803.264
0.61	0.012	179.002	0.989298	810.296
0.61	0.014	172.176	0.987056	814.88
0.61	0.016	166.313	0.985242	818.929
0.61	0.018	161.137	0.983392	822.255
0.61	0.02	156.704	0.9821	825.396
0.61	0.022	152.356	0.979932	827.576
0.61	0.024	147.751	0.978266	830.515
0.61	0.026	143.881	0.976562	832.681
0.61	0.028	141.011	0.97431	833.299
0.61	0.03	137.153	0.972632	835.479
0.61	0.032	133.934	0.970526	836.592
0.61	0.034	131.757	0.969512	837.755
0.61	0.036	129.128	0.967476	838.348
0.61	0.038	125.754	0.965114	839.36
0.61	0.04	123.329	0.963396	840.067
0.61	0.042	120.531	0.961642	841.111
0.61	0.044	118.608	0.959632	841.024
0.61	0.046	116.636	0.958176	841.54
0.61	0.048	115.252	0.957152	841.9
0.61	0.05	113.155	0.954506	841.351
0.61	0.052	110.695	0.952768	842.073
0.61	0.054	108.488	0.950862	842.374
0.61	0.056	106.168	0.948664	842.496
0.61	0.058	105.517	0.9474	841.883
0.61	0.06	103.624	0.945138	841.514
0.61	0.062	101.154	0.942784	841.63
0.61	0.064	99.9352	0.941342	841.407
0.61	0.066	98.8123	0.939934	841.122
0.61	0.068	96.2964	0.937878	841.582
0.61	0.07	95.3742	0.936222	840.848
0.61	0.072	93.9379	0.934164	840.226
0.61	0.074	91.5654	0.931546	839.981
0.61	0.076	91.5061	0.931314	839.808
0.61	0.078	89.0046	0.927954	838.949
0.61	0.08	88.8545	0.92742	838.566
0.61	0.082	86.7297	0.92544	838.71
0.61	0.084	86.1464	0.923502	837.356
0.61	0.086	84.3425	0.920898	836.556
0.61	0.088	83.6174	0.920368	836.751
0.61	0.09	81.8797	0.917634	835.754
0.61	0.092	81.2281	0.916996	835.768
0.61	0.094	79.3931	0.91324	833.847
0.61	0.096	79.2535	0.912976	833.722
0.61	0.098	76.9376	0.909816	832.878
0.61	0.1	76.9146	0.909808	832.893
0.61	0.102	74.7182	0.905312	830.594
0.61	0.104	74.6949	0.905154	830.459
0.61	0.106	72.3538	0.902268	829.914
0.61	0.108	72.2422	0.902042	829.8
0.61	0.11	71.6406	0.900086	828.445
0.61	0.112	69.7123	0.896198	826.486
0.61	0.114	69.6947	0.896166	826.471
0.61	0.116	67.4079	0.892298	824.89
0.61	0.118	67.4338	0.89162	824.186
0.61	0.12	66.9937	0.891622	824.628
0.61	0.122	65.0157	0.887012	821.996
0.61	0.124	64.8766	0.88786	822.983
0.61	0.126	63.2287	0.883124	819.895
0.61	0.128	62.657	0.88297	820.313
0.61	0.13	62.4464	0.881774	819.328
0.61	0.132	60.3493	0.87713	816.781
0.61	0.134	60.1655	0.876562	816.397
0.61	0.136	60.2153	0.876248	816.033
0.61	0.138	57.8467	0.87086	813.013
0.61	0.14	57.8659	0.871676	813.81
0.61	0.142	57.6932	0.87114	813.447
0.61	0.144	55.4279	0.86601	810.582
0.61	0.146	55.3967	0.866022	810.625
0.61	0.148	55.3938	0.865054	809.66
0.61	0.15	53.1126	0.858734	805.621
0.61	0.152	53.1286	0.858872	805.743
0.61	0.154	53.0818	0.859418	806.336
0.61	0.156	51.3133	0.855054	803.741
0.61	0.158	50.7506	0.853472	802.721
0.61	0.16	50.8161	0.853948	803.132
0.61	0.162	50.6009	0.85301	802.409
0.61	0.164	48.5103	0.847292	798.782
0.61	0.166	48.453	0.847686	799.233
0.61	0.168	48.4367	0.847934	799.497
0.61	0.17	46.2541	0.84111	794.856
0.61	0.172	46.1449	0.840932	794.787
0.61	0.174	46.1334	0.84045	794.317
0.61	0.176	45.8444	0.840802	794.958
0.61	0.178	43.874	0.833292	789.418
0.61	0.18	43.875	0.834032	790.157
0.61	0.182	43.8523	0.83424	790.388
0.61	0.184	42.0756	0.829024	786.948
0.61	0.186	41.6309	0.825988	784.357
0.61	0.188	41.5737	0.826752	785.178
0.61	0.19	41.6573	0.827332	785.675
0.61	0.192	39.4989	0.82125	781.751
0.61	0.194	39.4718	0.820304	780.832
0.61	0.196	39.5083	0.819364	779.856
0.61	0.198	39.4872	0.82035	780.863
0.61	0.2	37.3278	0.812192	774.864
0.61	0.202	37.2823	0.810894	773.612
0.61	0.204	37.2476	0.812758	775.51
0.61	0.206	37.1885	0.812986	775.798
0.61	0.208	35.0854	0.8041	769.015
0.61	0.21	35.11	0.804164	769.054
0.61	0.212	35.1204	0.804176	769.056
0.61	0.214	35.0549	0.804762	769.707
0.61	0.216	33.118	0.796156	763.038
0.61	0.218	32.968	0.796222	763.254
0.61	0.22	32.9313	0.795318	762.387
0.61	0.222	32.9245	0.795586	762.661
0.61	0.224	32.0242	0.793644	761.62
0.61	0.226	30.9427	0.787728	756.785
0.61	0.228	30.972	0.789286	758.314
0.61	0.23	30.8866	0.78703	756.143
0.61	0.232	30.9159	0.787934	757.018
0.61	0.234	28.9419	0.779724	750.782
0.61	0.236	28.9631	0.780628	751.665
0.61	0.238	28.9506	0.779458	750.507
0.61	0.24	28.9374	0.780466	751.529
0.61	0.242	27.1772	0.771646	744.469
0.61	0.244	26.9164	0.771468	744.552
0.61	0.246	26.9089	0.770672	743.763
0.61	0.248	26.9754	0.771	744.025
0.61	0.25	26.8648	0.77222	745.355
0.61	0.252	24.9336	0.761474	736.54
0.61	0.254	24.9617	0.762704	737.742
0.61	0.256	24.9669	0.76229	737.323
0.61	0.258	24.9622	0.762658	737.696
0.61	0.26	24.9031	0.761106	736.203
0.61	0.262	23.1818	0.753682	730.5
0.61	0.264	23.1232	0.753122	729.999
0.61	0.266	23.1339	0.75299	729.856
0.61	0.268	23.1312	0.752972	729.841
0.61	0.27	22.4591	0.750016	727.557
0.61	0.272	21.1145	0.743618	722.504
0.61	0.274	21.1467	0.742696	721.549
0.61	0.276	21.1196	0.742576	721.456
0.61	0.278	21.1522	0.744318	723.166
0.61	0.28	20.1627	0.737296	717.133
0.61	0.282	19.4711	0.733802	714.331
0.61	0.284	19.4199	0.733592	714.172
0.61	0.286	19.4137	0.733218	713.804
0.61	0.288	19.444	0.733092	713.648
0.61	0.29	18.934	0.731472	712.538
0.61	0.292	17.8094	0.725376	707.567
0.61	0.294	17.8102	0.72425	706.44
0.61	0.296	17.7982	0.724552	706.754
0.61	0.298	17.7821	0.725264	707.482
0.61	0.3	17.8248	0.724248	706.423
0.612	0.002	246.539	0.998186	751.647
0.612	0.004	218.74	0.996428	777.688
0.612	0.006	202.354	0.994554	792.2
0.612	0.008	189.845	0.99276	802.915
0.612	0.01	180.92	0.990946	810.026
0.612	0.012	173.189	0.98916	815.971
0.612	0.014	166.422	0.987156	820.734
0.612	0.016	160.423	0.985368	824.945
0.612	0.018	155.287	0.98346	828.173
0.612	0.02	150.653	0.98204	831.387
0.612	0.022	146.789	0.979976	833.187
0.612	0.024	142.788	0.977946	835.158
0.612	0.026	139.018	0.976292	837.274
0.612	0.028	135.851	0.974878	839.027
0.612	0.03	132.594	0.972742	840.148
0.612	0.032	129.261	0.970798	841.537
0.612	0.034	126.64	0.96892	842.28
0.612	0.036	124.36	0.967516	843.156
0.612	0.038	121.722	0.965108	843.386
0.612	0.04	119.324	0.964022	844.698
0.612	0.042	116.931	0.96166	844.729
0.612	0.044	114.834	0.96071	845.876
0.612	0.046	112.422	0.958042	845.62
0.612	0.048	110.632	0.956244	845.612
0.612	0.05	108.415	0.954702	846.287
0.612	0.052	106.51	0.95248	845.97
0.612	0.054	104.753	0.951128	846.375
0.612	0.056	103.095	0.949476	846.381
0.612	0.058	101.251	0.947062	845.811
0.612	0.06	99.3235	0.944872	845.548
0.612	0.062	98.3461	0.943874	845.528
0.612	0.064	96.3828	0.941154	844.771
0.612	0.066	94.7634	0.93986	845.097
0.612	0.068	93.3543	0.937884	844.53
0.612	0.07	91.7962	0.936342	844.546
0.612	0.072	90.7164	0.934602	843.886
0.612	0.074	89.0818	0.932656	843.574
0.612	0.076	87.6184	0.930476	842.858
0.612	0.078	86.6815	0.92865	841.968
0.612	0.08	84.968	0.927076	842.108
0.612	0.082	84.0207	0.92532	841.299
0.612	0.084	82.5802	0.923518	840.938
0.612	0.086	81.4575	0.921512	840.055
0.612	0.088	80.2094	0.919496	839.287
0.612	0.09	79.2204	0.917634	838.414
0.612	0.092	77.8749	0.916106	838.231
0.612	0.094	77.0137	0.91424	837.226
0.612	0.096	75.729	0.912378	836.649
0.612	0.098	74.946	0.911202	836.256
0.612	0.1	73.6728	0.90848	834.807
0.612	0.102	72.6663	0.906666	834
0.612	0.104	71.5437	0.904656	833.112
0.612	0.106	70.4486	0.903186	832.737
0.612	0.108	69.5156	0.900572	831.056
0.612	0.11	68.4514	0.899618	831.167
0.612	0.112	67.8046	0.898188	830.383
0.612	0.114	66.7825	0.89512	828.337
0.612	0.116	65.7151	0.893288	827.573
0.612	0.118	64.8757	0.892406	827.53
0.612	0.12	64	0.890296	826.296
0.612	0.122	63.1848	0.888014	824.829
0.612	0.124	62.3947	0.885994	823.599
0.612	0.126	61.3623	0.883548	822.186
0.612	0.128	60.8247	0.88275	821.925
0.612	0.13	59.7154	0.88061	820.895
0.612	0.132	58.86	0.87802	819.16
0.612	0.134	58.2663	0.877146	818.88
0.612	0.136	57.3913	0.875354	817.963
0.612	0.138	56.421	0.872534	816.113
0.612	0.14	55.9227	0.87165	815.727
0.612	0.142	55.051	0.869974	814.923
0.612	0.144	54.2571	0.866246	811.989
0.612	0.146	53.6644	0.865872	812.208
0.612	0.148	52.7673	0.864806	812.039
0.612	0.15	51.9779	0.86222	810.242
0.612	0.152	51.4988	0.860654	809.155
0.612	0.154	50.7003	0.857862	807.162
0.612	0.156	50.0514	0.85652	806.469
0.612	0.158	49.2638	0.854276	805.012
0.612	0.16	48.7034	0.852664	803.961
0.612	0.162	47.9538	0.851188	803.234
0.612	0.164	47.3948	0.84834	800.945
0.612	0.166	46.8519	0.847698	800.846
0.612	0.168	46.1661	0.845596	799.43
0.612	0.17	45.4841	0.84415	798.666
0.612	0.172	44.7291	0.84179	797.061
0.612	0.174	44.1252	0.838848	794.723
0.612	0.176	43.5604	0.83769	794.13
0.612	0.178	43.0289	0.835414	792.385
0.612	0.18	42.4589	0.834132	791.673
0.612	0.182	41.737	0.832194	790.457
0.612	0.184	41.3275	0.830302	788.974
0.612	0.186	40.5813	0.829166	788.585
0.612	0.188	40.3004	0.827908	787.608
0.612	0.19	39.471	0.824476	785.005
0.612	0.192	39.0391	0.823486	784.447
0.612	0.194	38.5284	0.82152	782.992
0.612	0.196	38.0328	0.819644	781.611
0.612	0.198	37.3631	0.81715	779.787
0.612	0.2	36.9652	0.816386	779.421
0.612	0.202	36.2971	0.81399	777.693
0.612	0.204	35.7004	0.811536	775.836
0.612	0.206	35.1714	0.810226	775.055
0.612	0.208	34.8057	0.807418	772.612
0.612	0.21	34.3167	0.806386	772.069
0.612	0.212	33.7525	0.804236	770.484
0.612	0.214	33.0882	0.801692	768.604
0.612	0.216	32.7307	0.80036	767.629
0.612	0.218	32.3397	0.7995	767.16
0.612	0.22	31.7335	0.796574	764.841
0.612	0.222	31.1885	0.793904	762.716
0.612	0.224	30.865	0.793062	762.197
0.612	0.226	30.4677	0.791226	760.758
0.612	0.228	29.8442	0.788514	758.67
0.612	0.23	29.4197	0.785846	756.426
0.612	0.232	28.9262	0.783908	754.982
0.612	0.234	28.7521	0.78467	755.918
0.612	0.236	28.3754	0.78211	753.735
0.612	0.238	27.8075	0.77956	751.752
0.612	0.24	27.111	0.777258	750.147
0.612	0.242	26.8046	0.775676	748.871
0.612	0.244	26.5753	0.774568	747.993
0.612	0.246	26.1277	0.773182	747.054
0.612	0.248	25.4433	0.769606	744.163
0.612	0.25	25.0685	0.76762	742.551
0.612	0.252	24.9215	0.765624	740.702
0.612	0.254	24.6689	0.765846	741.177
0.612	0.256	24.1701	0.76266	738.49
0.612	0.258	23.4941	0.760096	736.602
0.612	0.26	23.1084	0.757818	734.71
0.612	0.262	23	0.75702	734.02
0.612	0.264	22.8607	0.755486	732.625
0.612	0.266	22.3418	0.754614	732.272
0.612	0.268	21.527	0.74893	727.403
0.612	0.27	21.1529	0.747722	726.569
0.612	0.272	21	0.748146	727.146
0.612	0.274	20.883	0.746078	725.195
0.612	0.276	20.3136	0.742804	722.49
0.612	0.278	19.6418	0.739008	719.366
0.612	0.28	19.4435	0.738848	719.404
0.612	0.282	19.3903	0.738622	719.232
0.612	0.284	19.2104	0.73621	717
0.612	0.286	18.5897	0.733376	714.786
0.612	0.288	18.1812	0.731014	712.833
0.612	0.29	17.8295	0.729206	711.376
0.612	0.292	17.7591	0.727358	709.599
0.612	0.294	17.7102	0.728308	710.598
0.612	0.296	17.3076	0.725184	707.876
0.612	0.298	16.8967	0.724282	707.385
0.612	0.3	16.3615	0.720424	704.063
0.614	0.002	237.883	0.998166	760.283
0.614	0.004	210.974	0.996394	785.42
0.614	0.006	194.774	0.994594	799.82
0.614	0.008	183.148	0.992692	809.544
0.614	0.01	174.124	0.990984	816.86
0.614	0.012	166.909	0.98917	822.261
0.614	0.014	160.475	0.987468	826.993
0.614	0.016	155.027	0.985702	830.675
0.614	0.018	149.964	0.983598	833.634
0.614	0.02	145.744	0.981772	836.028
0.614	0.022	141.582	0.980116	838.534
0.614	0.024	137.915	0.978064	840.149
0.614	0.026	134.329	0.976296	841.967
0.614	0.028	131.005	0.97451	843.505
0.614	0.03	128.004	0.972112	844.108
0.614	0.032	125.151	0.971006	845.855
0.614	0.034	122.256	0.969664	847.408
0.614	0.036	119.693	0.967172	847.479
0.614	0.038	117.215	0.965216	848.001
0.614	0.04	115.06	0.963804	848.744
0.614	0.042	112.793	0.961858	849.065
0.614	0.044	110.642	0.959956	849.314
0.614	0.046	108.809	0.958206	849.397
0.614	0.048	106.693	0.956386	849.693
0.614	0.05	104.811	0.954302	849.491
0.614	0.052	102.743	0.952982	850.239
0.614	0.054	101.07	0.951284	850.214
0.614	0.056	99.4303	0.949392	849.962
0.614	0.058	97.8121	0.94719	849.378
0.614	0.06	96.0152	0.945832	849.817
0.614	0.062	94.5871	0.943608	849.021
0.614	0.064	93.1913	0.942354	849.163
0.614	0.066	91.6408	0.940348	848.707
0.614	0.068	90.1818	0.937794	847.612
0.614	0.07	88.6699	0.936448	847.778
0.614	0.072	87.4765	0.934942	847.466
0.614	0.074	85.991	0.93252	846.529
0.614	0.076	84.7763	0.930864	846.088
0.614	0.078	83.5513	0.92885	845.299
0.614	0.08	82.1791	0.926488	844.309
0.614	0.082	81.0362	0.925456	844.42
0.614	0.084	79.7603	0.923486	843.726
0.614	0.086	78.7102	0.921548	842.838
0.614	0.088	77.4646	0.920022	842.557
0.614	0.09	76.3089	0.91802	841.711
0.614	0.092	75.2067	0.91535	840.143
0.614	0.094	74.2404	0.914108	839.868
0.614	0.096	73.1114	0.912826	839.715
0.614	0.098	72.2004	0.911278	839.078
0.614	0.1	71.2442	0.909142	837.898
0.614	0.102	69.92	0.90706	837.14
0.614	0.104	69.3425	0.90545	836.107
0.614	0.106	67.9263	0.903432	835.506
0.614	0.108	67.2602	0.900726	833.466
0.614	0.11	66.2241	0.899602	833.378
0.614	0.112	65.2443	0.896832	831.588
0.614	0.114	64.4937	0.89587	831.376
0.614	0.116	63.5319	0.893058	829.526
0.614	0.118	62.6669	0.890972	828.305
0.614	0.12	61.9833	0.890734	828.751
0.614	0.122	60.9769	0.887666	826.689
0.614	0.124	60.2669	0.886612	826.345
0.614	0.126	59.3638	0.884662	825.298
0.614	0.128	58.4156	0.882978	824.562
0.614	0.13	57.8693	0.881272	823.403
0.614	0.132	56.9646	0.878698	821.733
0.614	0.134	56.1684	0.876822	820.654
0.614	0.136	55.4613	0.875804	820.343
0.614	0.138	54.6052	0.872906	818.301
0.614	0.14	53.7506	0.87184	818.089
0.614	0.142	53.3244	0.870644	817.32
0.614	0.144	52.425	0.867678	815.253
0.614	0.146	51.6785	0.867026	815.348
0.614	0.148	51.1005	0.863558	812.458
0.614	0.15	50.5408	0.861844	811.303
0.614	0.152	49.6121	0.859886	810.274
0.614	0.154	49.0641	0.859168	810.104
0.614	0.156	48.3785	0.856766	808.387
0.614	0.158	47.8477	0.853852	806.004
0.614	0.16	46.8464	0.85328	806.434
0.614	0.162	46.4946	0.851352	804.857
0.614	0.164	45.7036	0.84993	804.226
0.614	0.166	45.1253	0.847142	802.017
0.614	0.168	44.4998	0.84471	800.21
0.614	0.17	44.0211	0.844078	800.057
0.614	0.172	43.279	0.841588	798.309
0.614	0.174	42.6407	0.840074	797.433
0.614	0.176	42.1837	0.83819	796.006
0.614	0.178	41.637	0.836612	794.975
0.614	0.18	40.9428	0.835298	794.355
0.614	0.182	40.163	0.832034	791.871
0.614	0.184	40.0165	0.830732	790.715
0.614	0.186	39.3825	0.829804	790.421
0.614	0.188	38.7685	0.82756	788.792
0.614	0.19	38.0952	0.8237	785.605
0.614	0.192	37.8256	0.82374	785.914
0.614	0.194	37.1695	0.821034	783.865
0.614	0.196	36.5685	0.820502	783.933
0.614	0.198	35.9617	0.8179	781.938
0.614	0.2	35.7176	0.81598	780.262
0.614	0.202	35.0969	0.813218	778.121
0.614	0.204	34.553	0.81209	777.537
0.614	0.206	33.9172	0.80944	775.523
0.614	0.208	33.6145	0.808666	775.051
0.614	0.21	33.1276	0.805502	772.374
0.614	0.212	32.55	0.804594	772.044
0.614	0.214	31.9539	0.801166	769.212
0.614	0.216	31.5906	0.800394	768.803
0.614	0.218	31.1681	0.79898	767.812
0.614	0.22	30.7207	0.796538	765.817
0.614	0.222	30.293	0.795252	764.959
0.614	0.224	29.7779	0.79326	763.482
0.614	0.226	29.4042	0.792214	762.81
0.614	0.228	28.9052	0.789584	760.679
0.614	0.23	28.6171	0.787716	759.099
0.614	0.232	28.1662	0.78497	756.804
0.614	0.234	27.7429	0.783566	755.823
0.614	0.236	27.2996	0.781116	753.816
0.614	0.238	26.8399	0.77897	752.13
0.614	0.24	26.4393	0.778606	752.167
0.614	0.242	25.7775	0.77583	750.052
0.614	0.244	25.6786	0.775288	749.609
0.614	0.246	25.232	0.772096	746.864
0.614	0.248	24.873	0.771096	746.223
0.614	0.25	24.5155	0.769502	744.986
0.614	0.252	23.8111	0.764664	740.853
0.614	0.254	23.8062	0.765514	741.708
0.614	0.256	23.357	0.763766	740.409
0.614	0.258	22.9863	0.761422	738.436
0.614	0.26	22.6324	0.759622	736.99
0.614	0.262	22.2581	0.757194	734.936
0.614	0.264	21.658	0.754412	732.754
0.614	0.266	21.3198	0.753732	732.412
0.614	0.268	20.9746	0.75112	730.145
0.614	0.27	20.6693	0.750116	729.447
0.614	0.272	20.2499	0.747412	727.162
0.614	0.274	20.2884	0.74733	727.042
0.614	0.276	19.5597	0.74283	723.27
0.614	0.278	19.3605	0.741516	722.155
0.614	0.28	18.9694	0.740754	721.785
0.614	0.282	18.5445	0.737564	719.02
0.614	0.284	18.535	0.737678	719.143
0.614	0.286	18.0936	0.734188	716.094
0.614	0.288	17.8372	0.732104	714.267
0.614	0.29	17.5332	0.731488	713.955
0.614	0.292	17.3119	0.728968	711.656
0.614	0.294	16.8974	0.72674	709.843
0.614	0.296	16.5125	0.725188	708.675
0.614	0.298	16.323	0.72303	706.707
0.614	0.3	16.2121	0.722074	705.862
0.616	0.002	229.526	0.998154	768.628
0.616	0.004	203.764	0.996472	792.708
0.616	0.006	188.052	0.994742	806.69
0.616	0.008	176.914	0.992758	815.844
0.616	0.01	168.195	0.991144	822.949
0.616	0.012	161.074	0.989306	828.232
0.616	0.014	155.013	0.98728	832.267
0.616	0.016	149.552	0.985522	835.97
0.616	0.018	145.031	0.98351	838.479
0.616	0.02	140.556	0.982012	841.456
0.616	0.022	136.587	0.980154	843.567
0.616	0.024	133.061	0.978268	845.207
0.616	0.026	129.81	0.976564	846.754
0.616	0.028	126.465	0.974726	848.261
0.616	0.03	123.686	0.972888	849.202
0.616	0.032	120.62	0.97087	850.25
0.616	0.034	118.109	0.96922	851.111
0.616	0.036	115.769	0.967644	851.875
0.616	0.038	113.342	0.965546	852.204
0.616	0.04	111.089	0.964218	853.129
0.616	0.042	108.84	0.96209	853.25
0.616	0.044	106.807	0.960054	853.247
0.616	0.046	104.943	0.958056	853.113
0.616	0.048	103.058	0.956704	853.646
0.616	0.05	101.107	0.95478	853.673
0.616	0.052	99.3792	0.953064	853.685
0.616	0.054	97.7106	0.951154	853.443
0.616	0.056	95.9362	0.948084	852.148
0.616	0.058	94.3554	0.94766	853.305
0.616	0.06	92.9604	0.945608	852.648
0.616	0.062	91.227	0.943652	852.425
0.616	0.064	89.8915	0.941946	852.055
0.616	0.066	88.4585	0.94037	851.912
0.616	0.068	87.0783	0.938324	851.246
0.616	0.07	85.6581	0.937144	851.486
0.616	0.072	84.4374	0.935104	850.667
0.616	0.074	83.1508	0.932456	849.305
0.616	0.076	81.8426	0.93074	848.897
0.616	0.078	80.7236	0.928706	847.982
0.616	0.08	79.5631	0.927048	847.485
0.616	0.082	78.3501	0.924978	846.628
0.616	0.084	77.0494	0.924	846.951
0.616	0.086	75.7446	0.92151	845.765
0.616	0.088	74.8745	0.920372	845.497
0.616	0.09	73.9905	0.918332	844.342
0.616	0.092	72.8381	0.915952	843.114
0.616	0.094	71.6396	0.91447	842.83
0.616	0.096	70.7825	0.912158	841.376
0.616	0.098	69.8847	0.910884	840.999
0.616	0.1	68.6919	0.908444	839.752
0.616	0.102	67.6695	0.908234	840.564
0.616	0.104	66.8435	0.905098	838.254
0.616	0.106	65.7664	0.903922	838.156
0.616	0.108	64.9116	0.901956	837.044
0.616	0.11	63.9956	0.900364	836.368
0.616	0.112	63.1793	0.89802	834.841
0.616	0.114	62.2142	0.896242	834.028
0.616	0.116	61.5546	0.893432	831.877
0.616	0.118	60.5516	0.892428	831.876
0.616	0.12	59.815	0.889956	830.141
0.616	0.122	58.9572	0.889686	830.729
0.616	0.124	58.1629	0.88691	828.747
0.616	0.126	57.3681	0.884476	827.108
0.616	0.128	56.6527	0.88255	825.897
0.616	0.13	55.799	0.881146	825.347
0.616	0.132	55.1648	0.879406	824.241
0.616	0.134	54.4261	0.87693	822.504
0.616	0.136	53.5205	0.875348	821.827
0.616	0.138	53.0349	0.874088	821.053
0.616	0.14	52.145	0.871754	819.609
0.616	0.142	51.3096	0.869944	818.634
0.616	0.144	50.7253	0.869088	818.363
0.616	0.146	49.8721	0.866004	816.132
0.616	0.148	49.3357	0.864452	815.116
0.616	0.15	48.8294	0.862192	813.363
0.616	0.152	48.1819	0.861088	812.906
0.616	0.154	47.4336	0.859432	811.998
0.616	0.156	46.6534	0.857058	810.405
0.616	0.158	46.0763	0.854888	808.812
0.616	0.16	45.5123	0.853546	808.034
0.616	0.162	44.7855	0.851174	806.389
0.616	0.164	44.171	0.850336	806.165
0.616	0.166	43.799	0.848096	804.297
0.616	0.168	42.9236	0.84544	802.516
0.616	0.17	42.2139	0.842894	800.68
0.616	0.172	41.8392	0.841932	800.093
0.616	0.174	41.2406	0.840036	798.795
0.616	0.176	40.6333	0.838098	797.465
0.616	0.178	40.1023	0.835072	794.97
0.616	0.18	39.701	0.834428	794.727
0.616	0.182	39.0897	0.832488	793.398
0.616	0.184	38.4049	0.830242	791.837
0.616	0.186	37.9091	0.828198	790.289
0.616	0.188	37.6345	0.82679	789.155
0.616	0.19	37.0399	0.82578	788.74
0.616	0.192	36.4434	0.822872	786.429
0.616	0.194	35.8688	0.820418	784.549
0.616	0.196	35.5387	0.819304	783.765
0.616	0.198	34.912	0.81912	784.208
0.616	0.2	34.2496	0.814814	780.564
0.616	0.202	33.7706	0.813484	779.713
0.616	0.204	33.4225	0.81224	778.818
0.616	0.206	32.8504	0.809688	776.838
0.616	0.208	32.326	0.806868	774.542
0.616	0.21	31.9502	0.80639	774.44
0.616	0.212	31.4947	0.804454	772.959
0.616	0.214	31.1704	0.802408	771.238
0.616	0.216	30.5822	0.801194	770.612
0.616	0.218	30.2832	0.79872	768.437
0.616	0.22	29.7073	0.797186	767.479
0.616	0.222	29.4742	0.795318	765.844
0.616	0.224	28.972	0.793754	764.782
0.616	0.226	28.4306	0.791918	763.487
0.616	0.228	27.9103	0.789192	761.282
0.616	0.23	27.6594	0.787472	759.813
0.616	0.232	27.4072	0.78699	759.583
0.616	0.234	26.8886	0.783648	756.759
0.616	0.236	26.3545	0.780948	754.594
0.616	0.238	25.7879	0.778284	752.496
0.616	0.24	25.593	0.778688	753.095
0.616	0.242	25.3938	0.777024	751.63
0.616	0.244	24.8338	0.775318	750.484
0.616	0.246	24.3289	0.771724	747.395
0.616	0.248	23.8799	0.770554	746.674
0.616	0.25	23.6268	0.769456	745.829
0.616	0.252	23.4135	0.767412	743.999
0.616	0.254	22.8881	0.76447	741.582
0.616	0.256	22.3864	0.762472	740.086
0.616	0.258	22.2203	0.761682	739.462
0.616	0.26	21.854	0.75819	736.336
0.616	0.262	21.4176	0.75662	735.202
0.616	0.264	20.863	0.753986	733.123
0.616	0.266	20.6952	0.7527	732.005
0.616	0.268	20.2366	0.750418	730.181
0.616	0.27	20.1347	0.750688	730.553
0.616	0.272	19.6738	0.747844	728.17
0.616	0.274	19.3123	0.743712	724.4
0.616	0.276	19.1104	0.743974	724.864
0.616	0.278	18.5861	0.741662	723.076
0.616	0.28	18.4985	0.740418	721.92
0.616	0.282	18.3868	0.739748	721.361
0.616	0.284	17.9028	0.736438	718.535
0.616	0.286	17.4294	0.734	716.571
0.616	0.288	17.2983	0.733378	716.08
0.616	0.29	16.8645	0.730908	714.044
0.616	0.292	16.8337	0.730556	713.722
0.616	0.294	16.413	0.727814	711.401
0.616	0.296	16.2743	0.726496	710.222
0.616	0.298	15.8991	0.72483	708.931
0.616	0.3	15.7297	0.722952	707.222
0.618	0.002	221.584	0.998202	776.618
0.618	0.004	196.797	0.996476	799.679
0.618	0.006	181.792	0.994724	812.932
0.618	0.008	170.977	0.992948	821.971
0.618	0.01	162.615	0.990892	828.277
0.618	0.012	155.932	0.989144	833.212
0.618	0.014	149.836	0.987334	837.498
0.618	0.016	144.789	0.985674	840.885
0.618	0.018	139.925	0.983968	844.043
0.618	0.02	135.872	0.981838	845.966
0.618	0.022	132.107	0.980142	848.035
0.618	0.024	128.273	0.978312	850.039
0.618	0.026	125.111	0.976854	851.743
0.618	0.028	122.143	0.975156	853.013
0.618	0.03	119.298	0.972548	853.25
0.618	0.032	116.681	0.970714	854.033
0.618	0.034	114.321	0.969494	855.173
0.618	0.036	111.971	0.967486	855.515
0.618	0.038	109.405	0.965528	856.123
0.618	0.04	107.135	0.964106	856.971
0.618	0.042	105.186	0.96195	856.764
0.618	0.044	103.279	0.960206	856.927
0.618	0.046	101.436	0.957956	856.52
0.618	0.048	99.4771	0.956622	857.145
0.618	0.05	97.8269	0.955028	857.201
0.618	0.052	96.0113	0.953266	857.255
0.618	0.054	94.4157	0.951088	856.672
0.618	0.056	92.8587	0.949536	856.677
0.618	0.058	91.2867	0.947004	855.717
0.618	0.06	89.8482	0.945722	855.874
0.618	0.062	88.277	0.943856	855.579
0.618	0.064	87.0229	0.941658	854.635
0.618	0.066	85.5025	0.940656	855.154
0.618	0.068	84.1631	0.938556	854.393
0.618	0.07	82.871	0.93686	853.989
0.618	0.072	81.6415	0.934758	853.117
0.618	0.074	80.3628	0.932418	852.055
0.618	0.076	79.0628	0.931178	852.115
0.618	0.078	78.0443	0.92927	851.226
0.618	0.08	76.8797	0.927354	850.474
0.618	0.082	75.5367	0.925542	850.005
0.618	0.084	74.4632	0.923622	849.159
0.618	0.086	73.5487	0.921436	847.887
0.618	0.088	72.37	0.919938	847.568
0.618	0.09	71.2355	0.918146	846.911
0.618	0.092	70.3101	0.917082	846.772
0.618	0.094	69.2346	0.914346	845.111
0.618	0.096	68.3361	0.912628	844.292
0.618	0.098	67.227	0.911566	844.339
0.618	0.1	66.245	0.909068	842.823
0.618	0.102	65.4697	0.90693	841.46
0.618	0.104	64.6003	0.905012	840.412
0.618	0.106	63.6325	0.902948	839.315
0.618	0.108	62.8045	0.902012	839.207
0.618	0.11	61.9557	0.90014	838.184
0.618	0.112	61.1419	0.897526	836.384
0.618	0.114	60.173	0.896082	835.909
0.618	0.116	59.3865	0.893706	834.32
0.618	0.118	58.6886	0.892794	834.105
0.618	0.12	57.768	0.890892	833.124
0.618	0.122	57.0847	0.889196	832.111
0.618	0.124	56.3288	0.88673	830.401
0.618	0.126	55.5113	0.885404	829.893
0.618	0.128	54.6238	0.88315	828.526
0.618	0.13	53.9229	0.881128	827.205
0.618	0.132	53.3264	0.879284	825.958
0.618	0.134	52.5475	0.877938	825.39
0.618	0.136	51.8384	0.875018	823.18
0.618	0.138	50.9751	0.87277	821.795
0.618	0.14	50.5465	0.871772	821.225
0.618	0.142	49.749	0.870046	820.297
0.618	0.144	49.0896	0.868	818.91
0.618	0.146	48.4984	0.86616	817.662
0.618	0.148	47.816	0.86537	817.554
0.618	0.15	47.0414	0.86238	815.339
0.618	0.152	46.3532	0.861488	815.135
0.618	0.154	45.9573	0.860478	814.521
0.618	0.156	45.1893	0.857738	812.549
0.618	0.158	44.5274	0.85477	810.243
0.618	0.16	43.9193	0.852992	809.073
0.618	0.162	43.4157	0.85267	809.254
0.618	0.164	42.8316	0.849768	806.936
0.618	0.166	42.1631	0.847018	804.855
0.618	0.168	41.6448	0.84595	804.305
0.618	0.17	40.9843	0.84357	802.586
0.618	0.172	40.5067	0.842764	802.257
0.618	0.174	39.9306	0.840266	800.335
0.618	0.176	39.3738	0.838166	798.792
0.618	0.178	39.0745	0.83715	798.076
0.618	0.18	38.2767	0.834476	796.199
0.618	0.182	37.8329	0.833944	796.111
0.618	0.184	37.4114	0.831632	794.221
0.618	0.186	36.7162	0.828836	792.12
0.618	0.188	36.2255	0.82752	791.294
0.618	0.19	35.7017	0.825548	789.846
0.618	0.192	35.3124	0.823932	788.62
0.618	0.194	34.7486	0.821934	787.185
0.618	0.196	34.2352	0.819624	785.389
0.618	0.198	33.7966	0.818436	784.639
0.618	0.2	33.2756	0.816216	782.94
0.618	0.202	32.8925	0.815266	782.373
0.618	0.204	32.2165	0.81075	778.534
0.618	0.206	31.7388	0.811106	779.367
0.618	0.208	31.4046	0.809026	777.621
0.618	0.21	31.0742	0.807272	776.198
0.618	0.212	30.6479	0.805478	774.83
0.618	0.214	30.0547	0.803	772.945
0.618	0.216	29.6148	0.800968	771.353
0.618	0.218	29.3806	0.800512	771.131
0.618	0.22	28.7906	0.79791	769.119
0.618	0.222	28.5691	0.796408	767.839
0.618	0.224	27.8217	0.793786	765.964
0.618	0.226	27.5787	0.792136	764.557
0.618	0.228	27.2892	0.791564	764.275
0.618	0.23	26.6518	0.78677	760.118
0.618	0.232	26.4551	0.787966	761.511
0.618	0.234	25.7183	0.783298	757.58
0.618	0.236	25.4711	0.781858	756.387
0.618	0.238	25.2732	0.781018	755.745
0.618	0.24	24.8217	0.78005	755.228
0.618	0.242	24.4291	0.776424	751.995
0.618	0.244	23.8348	0.77475	750.915
0.618	0.246	23.5693	0.771554	747.985
0.618	0.248	23.3533	0.771278	747.925
0.618	0.25	22.9085	0.769306	746.397
0.618	0.252	22.5377	0.76631	743.772
0.618	0.254	22.2884	0.765604	743.316
0.618	0.256	21.8633	0.764014	742.151
0.618	0.258	21.3582	0.75991	738.552
0.618	0.26	21.0762	0.759202	738.126
0.618	0.262	20.4939	0.755704	735.21
0.618	0.264	20.3375	0.755332	734.994
0.618	0.266	20.2147	0.753842	733.627
0.618	0.268	19.971	0.752632	732.661
0.618	0.27	19.3287	0.749766	730.437
0.618	0.272	19.0264	0.74709	728.064
0.618	0.274	18.6709	0.745034	726.363
0.618	0.276	18.4506	0.744658	726.207
0.618	0.278	18.3261	0.744068	725.742
0.618	0.28	17.8141	0.741066	723.252
0.618	0.282	17.628	0.7387	721.072
0.618	0.284	17.3747	0.7376	720.225
0.618	0.286	16.8621	0.73484	717.978
0.618	0.288	16.7291	0.733216	716.487
0.618	0.29	16.5939	0.73312	716.526
0.618	0.292	16.247	0.73105	714.803
0.618	0.294	15.9662	0.728046	712.08
0.618	0.296	15.7854	0.72654	710.755
0.618	0.298	15.2936	0.724006	708.712
0.618	0.3	14.6755	0.719266	704.59
0.62	0.002	214.392	0.998174	783.782
0.62	0.004	190.153	0.996222	806.069
0.62	0.006	175.606	0.994522	818.916
0.62	0.008	165.541	0.99276	827.219
0.62	0.01	157.142	0.991	833.858
0.62	0.012	150.55	0.98938	838.83
0.62	0.014	144.653	0.987352	842.699
0.62	0.016	139.966	0.985834	845.868
0.62	0.018	135.585	0.983906	848.321
0.62	0.02	131.129	0.982042	850.913
0.62	0.022	127.801	0.980212	852.411
0.62	0.024	124.165	0.978674	854.509
0.62	0.026	120.923	0.97623	855.307
0.62	0.028	118.191	0.974716	856.525
0.62	0.03	115.478	0.972738	857.26
0.62	0.032	112.629	0.971488	858.859
0.62	0.034	110.4	0.969944	859.544
0.62	0.036	108.316	0.967388	859.072
0.62	0.038	105.873	0.96532	859.447
0.62	0.04	103.888	0.963772	859.884
0.62	0.042	101.809	0.961738	859.929
0.62	0.044	99.7348	0.960446	860.711
0.62	0.046	97.8096	0.958648	860.838
0.62	0.048	96.1428	0.956708	860.565
0.62	0.05	94.3706	0.954648	860.277
0.62	0.052	93.0439	0.95298	859.936
0.62	0.054	91.2323	0.951306	860.074
0.62	0.056	89.7053	0.948864	859.159
0.62	0.058	88.0686	0.9478	859.731
0.62	0.06	86.6694	0.945584	858.915
0.62	0.062	85.5052	0.944002	858.497
0.62	0.064	84.0576	0.941998	857.94
0.62	0.066	82.8376	0.940868	858.03
0.62	0.068	81.2667	0.938158	856.891
0.62	0.07	80.0984	0.936596	856.498
0.62	0.072	78.7187	0.934816	856.097
0.62	0.074	77.7471	0.932722	854.975
0.62	0.076	76.4987	0.930628	854.129
0.62	0.078	75.3277	0.92928	853.952
0.62	0.08	74.4931	0.92795	853.457
0.62	0.082	73.1354	0.925072	851.937
0.62	0.084	72.1453	0.92406	851.915
0.62	0.086	71.1177	0.921654	850.536
0.62	0.088	70.1148	0.920954	850.839
0.62	0.09	68.8916	0.919084	850.192
0.62	0.092	68.0611	0.91704	848.979
0.62	0.094	67.0772	0.915024	847.947
0.62	0.096	66.174	0.91287	846.696
0.62	0.098	65.2453	0.911408	846.163
0.62	0.1	64.2883	0.909014	844.726
0.62	0.102	63.3596	0.908094	844.734
0.62	0.104	62.4603	0.905932	843.472
0.62	0.106	61.544	0.904204	842.66
0.62	0.108	60.7555	0.9017	840.945
0.62	0.11	59.8209	0.900214	840.393
0.62	0.112	59.431	0.898778	839.347
0.62	0.114	58.274	0.896202	837.928
0.62	0.116	57.3849	0.893228	835.843
0.62	0.118	56.8587	0.892936	836.077
0.62	0.12	55.968	0.891112	835.144
0.62	0.122	55.2865	0.88944	834.154
0.62	0.124	54.4393	0.887262	832.823
0.62	0.126	53.7497	0.8862	832.45
0.62	0.128	53.0361	0.882374	829.338
0.62	0.13	52.178	0.881686	829.508
0.62	0.132	51.4752	0.879712	828.237
0.62	0.134	50.7178	0.877682	826.964
0.62	0.136	50.1785	0.875934	825.756
0.62	0.138	49.4585	0.874856	825.398
0.62	0.14	48.726	0.871392	822.666
0.62	0.142	48.1748	0.870528	822.353
0.62	0.144	47.5133	0.867954	820.441
0.62	0.146	46.8695	0.86618	819.311
0.62	0.148	46.2368	0.864904	818.667
0.62	0.15	45.5063	0.862226	816.72
0.62	0.152	44.9506	0.861212	816.261
0.62	0.154	44.3334	0.85937	815.037
0.62	0.156	43.6717	0.856506	812.834
0.62	0.158	43.1527	0.856048	812.895
0.62	0.16	42.5003	0.85421	811.71
0.62	0.162	41.9686	0.851516	809.547
0.62	0.164	41.3385	0.849992	808.653
0.62	0.166	40.9526	0.848454	807.501
0.62	0.168	40.1784	0.84567	805.492
0.62	0.17	39.7133	0.844772	805.059
0.62	0.172	39.0792	0.841492	802.413
0.62	0.174	38.8263	0.840464	801.638
0.62	0.176	38.2603	0.839402	801.142
0.62	0.178	37.6402	0.83713	799.49
0.62	0.18	37.2157	0.83572	798.504
0.62	0.182	36.5999	0.832764	796.164
0.62	0.184	36.0067	0.831858	795.851
0.62	0.186	35.5577	0.829666	794.108
0.62	0.188	35.2517	0.828116	792.864
0.62	0.19	34.6239	0.826214	791.59
0.62	0.192	33.9938	0.822846	788.852
0.62	0.194	33.502	0.82156	788.058
0.62	0.196	33.0721	0.819252	786.18
0.62	0.198	32.7185	0.818186	785.468
0.62	0.2	32.0253	0.81497	782.945
0.62	0.202	31.7793	0.813894	782.115
0.62	0.204	31.223	0.811954	780.731
0.62	0.206	30.8936	0.810928	780.034
0.62	0.208	30.6242	0.809974	779.35
0.62	0.21	29.9089	0.805804	775.895
0.62	0.212	29.6143	0.805966	776.352
0.62	0.214	29.3086	0.80441	775.101
0.62	0.216	28.749	0.80148	772.731
0.62	0.218	28.5191	0.80086	772.341
0.62	0.22	27.7932	0.797192	769.399
0.62	0.222	27.5219	0.795388	767.866
0.62	0.224	27.2453	0.79359	766.345
0.62	0.226	26.5767	0.791324	764.747
0.62	0.228	26.2991	0.789308	763.009
0.62	0.23	25.6523	0.78764	761.988
0.62	0.232	25.3775	0.785382	760.005
0.62	0.234	25.1435	0.784084	758.94
0.62	0.236	24.8752	0.783198	758.323
0.62	0.238	24.2303	0.78007	755.84
0.62	0.24	23.8772	0.778054	754.177
0.62	0.242	23.4182	0.775812	752.394
0.62	0.244	23.3644	0.775026	751.662
0.62	0.246	23.1406	0.773874	750.733
0.62	0.248	22.4958	0.771396	748.9
0.62	0.25	22.2583	0.769472	747.214
0.62	0.252	21.7982	0.767312	745.514
0.62	0.254	21.5783	0.766416	744.838
0.62	0.256	21.0244	0.762962	741.938
0.62	0.258	20.6877	0.76156	740.872
0.62	0.26	20.3419	0.759134	738.792
0.62	0.262	20.1882	0.758086	737.898
0.62	0.264	19.9784	0.757162	737.184
0.62	0.266	19.3299	0.753718	734.388
0.62	0.268	19.1808	0.752302	733.121
0.62	0.27	18.771	0.749906	731.135
0.62	0.272	18.3838	0.747756	729.372
0.62	0.274	18.3813	0.747564	729.183
0.62	0.276	18.23	0.747176	728.946
0.62	0.278	17.6044	0.74283	725.226
0.62	0.28	17.4719	0.741174	723.702
0.62	0.282	16.874	0.73855	721.676
0.62	0.284	16.7036	0.738142	721.438
0.62	0.286	16.7027	0.736936	720.233
0.62	0.288	16.5227	0.735318	718.795
0.62	0.29	15.9632	0.73137	715.407
0.62	0.292	15.8539	0.731452	715.598
0.62	0.294	15.4116	0.727396	711.984
0.62	0.296	15.0952	0.72627	711.175
0.62	0.298	14.5819	0.724118	709.536
0.62	0.3	14.467	0.721442	706.975
0.622	0.002	207.198	0.998144	790.946
0.622	0.004	184	0.996342	812.342
0.622	0.006	170.235	0.99472	824.485
0.622	0.008	159.88	0.992938	833.058
0.622	0.01	151.712	0.99086	839.148
0.622	0.012	145.594	0.989268	843.674
0.622	0.014	140.038	0.987382	847.344
0.622	0.016	135.201	0.985802	850.601
0.622	0.018	130.852	0.983812	852.96
0.622	0.02	127.02	0.981988	854.968
0.622	0.022	123.25	0.980376	857.126
0.622	0.024	120.325	0.978318	857.993
0.622	0.026	116.987	0.976944	859.957
0.622	0.028	114.261	0.974578	860.317
0.622	0.03	111.77	0.973174	861.404
0.622	0.032	109.272	0.971186	861.914
0.622	0.034	106.814	0.968964	862.15
0.622	0.036	104.529	0.966958	862.429
0.622	0.038	102.334	0.965916	863.582
0.622	0.04	100.429	0.96379	863.361
0.622	0.042	98.6497	0.96219	863.54
0.622	0.044	96.6845	0.960602	863.917
0.622	0.046	95.1292	0.958414	863.285
0.622	0.048	93.2072	0.956718	863.511
0.622	0.05	91.4041	0.954488	863.084
0.622	0.052	89.8412	0.95323	863.389
0.622	0.054	88.46	0.951042	862.582
0.622	0.056	86.8035	0.949524	862.721
0.622	0.058	85.3059	0.94808	862.774
0.622	0.06	83.924	0.946596	862.672
0.622	0.062	82.6149	0.944346	861.731
0.622	0.064	81.2081	0.941908	860.7
0.622	0.066	79.9519	0.940172	860.22
0.622	0.068	78.707	0.938586	859.879
0.622	0.07	77.5472	0.936624	859.077
0.622	0.072	76.3827	0.934806	858.423
0.622	0.074	75.0488	0.932974	857.925
0.622	0.076	73.9618	0.931058	857.096
0.622	0.078	72.8992	0.929098	856.199
0.622	0.08	71.7873	0.927172	855.385
0.622	0.082	70.8599	0.926654	855.794
0.622	0.084	70.0424	0.924572	854.53
0.622	0.086	68.7689	0.922138	853.369
0.622	0.088	67.6491	0.920192	852.543
0.622	0.09	66.7959	0.918402	851.606
0.622	0.092	65.8134	0.91624	850.427
0.622	0.094	65.0321	0.915086	850.054
0.622	0.096	63.8491	0.912828	848.979
0.622	0.098	63.1624	0.91157	848.408
0.622	0.1	62.3068	0.910052	847.745
0.622	0.102	61.3197	0.906928	845.608
0.622	0.104	60.3832	0.905062	844.679
0.622	0.106	59.6474	0.903856	844.209
0.622	0.108	58.9907	0.902352	843.361
0.622	0.11	57.9103	0.899404	841.494
0.622	0.112	57.2687	0.898348	841.079
0.622	0.114	56.5226	0.896108	839.585
0.622	0.116	55.5819	0.89411	838.528
0.622	0.118	54.8083	0.892274	837.466
0.622	0.12	54.2271	0.890728	836.501
0.622	0.122	53.4296	0.889264	835.834
0.622	0.124	52.8308	0.88714	834.309
0.622	0.126	51.7408	0.884992	833.251
0.622	0.128	51.304	0.88329	831.986
0.622	0.13	50.4669	0.880878	830.411
0.622	0.132	49.801	0.880392	830.591
0.622	0.134	49.2653	0.878124	828.859
0.622	0.136	48.4102	0.875916	827.506
0.622	0.138	47.9795	0.874482	826.503
0.622	0.14	47.3	0.872834	825.534
0.622	0.142	46.6099	0.869362	822.752
0.622	0.144	46.0189	0.8693	823.281
0.622	0.146	45.383	0.867064	821.681
0.622	0.148	44.6758	0.864684	820.008
0.622	0.15	44.2449	0.863392	819.147
0.622	0.152	43.3919	0.860316	816.924
0.622	0.154	42.9278	0.86007	817.142
0.622	0.156	42.3529	0.858114	815.761
0.622	0.158	41.9086	0.855888	813.979
0.622	0.16	41.286	0.854464	813.178
0.622	0.162	40.551	0.851686	811.135
0.622	0.164	39.9714	0.850678	810.707
0.622	0.166	39.5936	0.848444	808.85
0.622	0.168	38.9776	0.846334	807.356
0.622	0.17	38.6847	0.845438	806.753
0.622	0.172	38.0528	0.843586	805.533
0.622	0.174	37.48	0.841224	803.744
0.622	0.176	37.1108	0.839422	802.311
0.622	0.178	36.514	0.8374	800.886
0.622	0.18	36.0277	0.835016	798.988
0.622	0.182	35.4877	0.83374	798.252
0.622	0.184	35.1198	0.83214	797.02
0.622	0.186	34.5323	0.829934	795.402
0.622	0.188	33.9686	0.828068	794.099
0.622	0.19	33.4485	0.827092	793.644
0.622	0.192	32.9096	0.823348	790.438
0.622	0.194	32.478	0.820914	788.436
0.622	0.196	32.0002	0.819884	787.884
0.622	0.198	31.6431	0.818146	786.503
0.622	0.2	31.2606	0.816684	785.423
0.622	0.202	30.7258	0.814032	783.306
0.622	0.204	30.4281	0.812532	782.104
0.622	0.206	29.9341	0.810206	780.272
0.622	0.208	29.5085	0.808984	779.476
0.622	0.21	29.2539	0.808044	778.79
0.622	0.212	28.796	0.80636	777.564
0.622	0.214	28.1661	0.804104	775.938
0.622	0.216	27.8218	0.801838	774.016
0.622	0.218	27.4312	0.798436	771.005
0.622	0.22	27.1016	0.79812	771.018
0.622	0.222	26.6744	0.794902	768.228
0.622	0.224	26.3684	0.795116	768.748
0.622	0.226	25.7312	0.79136	765.629
0.622	0.228	25.288	0.790238	764.95
0.622	0.23	25.2237	0.789338	764.114
0.622	0.232	24.819	0.787128	762.309
0.622	0.234	24.2621	0.784138	759.876
0.622	0.236	23.9463	0.784152	760.206
0.622	0.238	23.524	0.781244	757.72
0.622	0.24	23.2793	0.779734	756.455
0.622	0.242	23.015	0.778912	755.897
0.622	0.244	22.6238	0.77585	753.226
0.622	0.246	22.2722	0.77321	750.938
0.622	0.248	21.8005	0.772116	750.315
0.622	0.25	21.4758	0.770056	748.58
0.622	0.252	21.0714	0.766222	745.151
0.622	0.254	20.5993	0.763818	743.219
0.622	0.256	20.4027	0.763376	742.973
0.622	0.258	20.1828	0.762222	742.039
0.622	0.26	19.9311	0.759598	739.667
0.622	0.262	19.6413	0.75979	740.149
0.622	0.264	19.2063	0.757682	738.476
0.622	0.266	18.7197	0.753388	734.668
0.622	0.268	18.5758	0.752526	733.95
0.622	0.27	18.3264	0.751444	733.118
0.622	0.272	18.0847	0.749712	731.627
0.622	0.274	17.8593	0.748194	730.335
0.622	0.276	17.4956	0.745138	727.642
0.622	0.278	16.9272	0.74122	724.293
0.622	0.28	16.8342	0.740952	724.118
0.622	0.282	16.6536	0.740092	723.438
0.622	0.284	16.3932	0.737768	721.375
0.622	0.286	16.3095	0.738486	722.176
0.622	0.288	15.8659	0.734704	718.838
0.622	0.29	15.3902	0.732378	716.988
0.622	0.292	15.2454	0.729978	714.733
0.622	0.294	15.0464	0.729004	713.958
0.622	0.296	14.5386	0.725936	711.397
0.622	0.298	14.174	0.723546	709.372
0.622	0.3	14.097	0.722958	708.861
0.624	0.002	200.521	0.998208	797.687
0.624	0.004	177.903	0.996368	818.465
0.624	0.006	164.314	0.994602	830.288
0.624	0.008	154.764	0.992696	837.932
0.624	0.01	147.173	0.991004	843.831
0.624	0.012	140.934	0.989332	848.398
0.624	0.014	135.671	0.987596	851.925
0.624	0.016	130.656	0.9856	854.944
0.624	0.018	126.87	0.983378	856.508
0.624	0.02	122.734	0.982202	859.468
0.624	0.022	119.461	0.980246	860.785
0.624	0.024	116.249	0.978518	862.269
0.624	0.026	113.303	0.976556	863.253
0.624	0.028	110.842	0.975092	864.25
0.624	0.03	108.079	0.973026	864.947
0.624	0.032	105.746	0.970968	865.222
0.624	0.034	103.202	0.969476	866.274
0.624	0.036	101.185	0.967454	866.269
0.624	0.038	99.1187	0.965658	866.539
0.624	0.04	97.3628	0.964194	866.831
0.624	0.042	95.1953	0.961854	866.659
0.624	0.044	93.5712	0.9604	866.829
0.624	0.046	91.7412	0.958808	867.067
0.624	0.048	90.349	0.956952	866.603
0.624	0.05	88.5752	0.954962	866.387
0.624	0.052	86.948	0.953344	866.396
0.624	0.054	85.7275	0.951338	865.61
0.624	0.056	84.2791	0.949562	865.283
0.624	0.058	82.8928	0.947606	864.713
0.624	0.06	81.3895	0.945374	863.984
0.624	0.062	79.8746	0.94428	864.405
0.624	0.064	78.452	0.942234	863.782
0.624	0.066	77.3902	0.940566	863.176
0.624	0.068	76.0625	0.938756	862.694
0.624	0.07	74.9566	0.93623	861.273
0.624	0.072	73.8548	0.934372	860.517
0.624	0.074	72.6771	0.932534	859.857
0.624	0.076	71.7335	0.93157	859.836
0.624	0.078	70.7197	0.929086	858.366
0.624	0.08	69.8342	0.92789	858.056
0.624	0.082	68.716	0.925784	857.068
0.624	0.084	67.4868	0.924474	856.987
0.624	0.086	66.474	0.921496	855.022
0.624	0.088	65.4753	0.920816	855.341
0.624	0.09	64.826	0.91903	854.204
0.624	0.092	63.9425	0.916724	852.781
0.624	0.094	62.6781	0.915096	852.418
0.624	0.096	61.5875	0.912616	851.028
0.624	0.098	61.2003	0.911908	850.708
0.624	0.1	60.4345	0.909044	848.609
0.624	0.102	59.255	0.908158	848.903
0.624	0.104	58.5097	0.905804	847.294
0.624	0.106	57.7901	0.904408	846.618
0.624	0.108	56.7488	0.901764	845.015
0.624	0.11	56.1042	0.89975	843.646
0.624	0.112	55.4663	0.89893	843.464
0.624	0.114	54.4224	0.896714	842.292
0.624	0.116	54.0229	0.895102	841.079
0.624	0.118	53.1604	0.893228	840.068
0.624	0.12	52.2941	0.890412	838.118
0.624	0.122	51.832	0.889434	837.602
0.624	0.124	50.8202	0.886672	835.852
0.624	0.126	50.5715	0.886568	835.996
0.624	0.128	49.5696	0.883214	833.644
0.624	0.13	49.1029	0.882206	833.103
0.624	0.132	48.3205	0.879702	831.382
0.624	0.134	47.6404	0.87779	830.15
0.624	0.136	47.1469	0.8769	829.753
0.624	0.138	46.1453	0.87392	827.775
0.624	0.14	46.0114	0.873238	827.227
0.624	0.142	44.7803	0.869954	825.174
0.624	0.144	44.7124	0.870026	825.314
0.624	0.146	43.6352	0.867328	823.693
0.624	0.148	43.5181	0.866082	822.564
0.624	0.15	42.4467	0.863258	820.811
0.624	0.152	42.376	0.862316	819.94
0.624	0.154	41.3837	0.85807	816.686
0.624	0.156	41.2086	0.858058	816.849
0.624	0.158	40.2605	0.854752	814.491
0.624	0.16	40.0413	0.855162	815.121
0.624	0.162	39.2044	0.851642	812.438
0.624	0.164	38.9298	0.850848	811.918
0.624	0.166	38.3434	0.849006	810.663
0.624	0.168	37.8277	0.846202	808.374
0.624	0.17	37.4861	0.84508	807.594
0.624	0.172	36.6984	0.842414	805.716
0.624	0.174	36.6804	0.843368	806.688
0.624	0.176	35.5296	0.83817	802.64
0.624	0.178	35.5163	0.83806	802.544
0.624	0.18	34.5354	0.833838	799.303
0.624	0.182	34.4245	0.833072	798.648
0.624	0.184	33.9873	0.83159	797.603
0.624	0.186	33.2315	0.829026	795.794
0.624	0.188	33.1906	0.828992	795.801
0.624	0.19	32.1856	0.82419	792.004
0.624	0.192	32.1907	0.824778	792.587
0.624	0.194	31.5715	0.822806	791.235
0.624	0.196	30.934	0.819556	788.622
0.624	0.198	30.9287	0.8213	790.371
0.624	0.2	29.9875	0.816368	786.381
0.624	0.202	29.978	0.814536	784.558
0.624	0.204	29.5575	0.814518	784.961
0.624	0.206	28.989	0.811864	782.875
0.624	0.208	29.0373	0.81127	782.233
0.624	0.21	27.8042	0.806028	778.224
0.624	0.212	27.8416	0.805864	778.022
0.624	0.214	27.7213	0.80476	777.039
0.624	0.216	26.8588	0.801186	774.327
0.624	0.218	26.858	0.801296	774.438
0.624	0.22	25.8902	0.797742	771.852
0.624	0.222	25.6535	0.794992	769.339
0.624	0.224	25.5816	0.795516	769.934
0.624	0.226	24.8292	0.790866	766.037
0.624	0.228	24.7249	0.790818	766.093
0.624	0.23	24.725	0.789754	765.029
0.624	0.232	23.5429	0.785058	761.515
0.624	0.234	23.5369	0.785058	761.521
0.624	0.236	23.4624	0.784364	760.902
0.624	0.238	22.7496	0.780794	758.044
0.624	0.24	22.71	0.77932	756.61
0.624	0.242	22.6167	0.779968	757.351
0.624	0.244	21.6596	0.774256	752.596
0.624	0.246	21.6522	0.774308	752.656
0.624	0.248	21.4645	0.773568	752.104
0.624	0.25	20.5169	0.76916	748.643
0.624	0.252	20.5241	0.768266	747.742
0.624	0.254	20.2159	0.766744	746.528
0.624	0.256	19.7931	0.763776	743.983
0.624	0.258	19.781	0.762896	743.115
0.624	0.26	19.5759	0.762142	742.566
0.624	0.262	18.5818	0.756424	737.842
0.624	0.264	18.655	0.757434	738.779
0.624	0.266	18.5129	0.755338	736.825
0.624	0.268	17.9652	0.751732	733.767
0.624	0.27	18.0063	0.751348	733.342
0.624	0.272	17.8833	0.75351	735.627
0.624	0.274	16.8741	0.745646	728.772
0.624	0.276	16.8612	0.74588	729.019
0.624	0.278	16.8579	0.745784	728.926
0.624	0.28	16.2657	0.740358	724.092
0.624	0.282	16.2547	0.740482	724.227
0.624	0.284	16.277	0.741534	725.257
0.624	0.286	15.263	0.73356	718.297
0.624	0.288	15.2042	0.733216	718.012
0.624	0.29	15.2286	0.73397	718.741
0.624	0.292	14.3245	0.726292	711.967
0.624	0.294	14.1488	0.725892	711.743
0.624	0.296	14.1438	0.726288	712.144
0.624	0.298	14.1076	0.72581	711.702
0.624	0.3	13.2393	0.719518	706.279
0.626	0.002	194.111	0.998254	804.143
0.626	0.004	172.366	0.996416	824.05
0.626	0.006	159.244	0.99486	835.616
0.626	0.008	149.813	0.99263	842.817
0.626	0.01	142.653	0.99094	848.287
0.626	0.012	136.339	0.989008	852.669
0.626	0.014	131.204	0.987638	856.434
0.626	0.016	126.831	0.985728	858.897
0.626	0.018	122.581	0.984032	861.451
0.626	0.02	119.114	0.982112	862.998
0.626	0.022	115.534	0.980404	864.87
0.626	0.024	112.586	0.978692	866.106
0.626	0.026	109.971	0.976436	866.465
0.626	0.028	107.15	0.975038	867.888
0.626	0.03	104.9	0.97298	868.08
0.626	0.032	102.422	0.971028	868.606
0.626	0.034	100.328	0.969516	869.188
0.626	0.036	98.3724	0.967592	869.22
0.626	0.038	96.0639	0.966044	869.98
0.626	0.04	94.1271	0.964136	870.009
0.626	0.042	92.4587	0.961818	869.359
0.626	0.044	90.6829	0.960442	869.759
0.626	0.046	89.068	0.958896	869.828
0.626	0.048	87.31	0.956654	869.344
0.626	0.05	85.9491	0.955152	869.203
0.626	0.052	84.2798	0.953118	868.838
0.626	0.054	82.8486	0.951542	868.693
0.626	0.056	81.4449	0.949354	867.909
0.626	0.058	80.1327	0.94775	867.617
0.626	0.06	78.787	0.94597	867.183
0.626	0.062	77.6434	0.944148	866.505
0.626	0.064	76.2399	0.942352	866.112
0.626	0.066	75.0648	0.94098	865.915
0.626	0.068	73.638	0.93936	865.722
0.626	0.07	72.7251	0.93668	863.955
0.626	0.072	71.6193	0.934786	863.167
0.626	0.074	70.4661	0.932808	862.342
0.626	0.076	69.3894	0.931418	862.029
0.626	0.078	68.5405	0.929544	861.004
0.626	0.08	67.5139	0.927876	860.362
0.626	0.082	66.3286	0.925818	859.489
0.626	0.084	65.4041	0.923854	858.45
0.626	0.086	64.4742	0.922658	858.184
0.626	0.088	63.4192	0.92059	857.171
0.626	0.09	62.7423	0.91917	856.428
0.626	0.092	61.8	0.916724	854.924
0.626	0.094	60.8371	0.91497	854.133
0.626	0.096	60.1672	0.91344	853.273
0.626	0.098	59.1843	0.911646	852.462
0.626	0.1	58.2979	0.909306	851.008
[truncated: 20,500 more rows]
