# Supplementary material for: An Extra Dimension to Decision-Making in Animals: The Three-way Trade-off between Speed, Effort per-Unit-Time and Accuracy
Source: PLoS Comput Biol. 2014 Dec 18;10(12):e1003937. doi: 10.1371/journal.pcbi.1003937 (PMC4270426; doi:10.1371/journal.pcbi.1003937)
Supplement: S1 Dataset — Simulation code and output. This dataset contains: (i) C++ code used to simulate and for a discrete grid of and values; (ii) tab-delimited text files containing the output of those simulations; and (iii) matlab code used to calculate the optimum and values for different levels of and to plot figs. 1–4. (ZIP) [file pcbi.1003937.s001.zip › decision_output_fall_2.txt]

0.6	0.002	309.941	0.998116	688.175
0.6	0.004	274.459	0.996268	721.809
0.6	0.006	253.772	0.994334	740.562
0.6	0.008	238.742	0.99249	753.748
0.6	0.01	226.64	0.990966	764.326
0.6	0.012	217.299	0.988712	771.413
0.6	0.014	209.201	0.987062	777.861
0.6	0.016	201.384	0.985548	784.164
0.6	0.018	194.729	0.98362	788.891
0.6	0.02	189.395	0.981838	792.443
0.6	0.022	184.06	0.979384	795.324
0.6	0.024	178.917	0.978096	799.179
0.6	0.026	174.823	0.976038	801.215
0.6	0.028	169.897	0.974616	804.719
0.6	0.03	166.427	0.972658	806.231
0.6	0.032	162.508	0.970616	808.108
0.6	0.034	159.013	0.968784	809.771
0.6	0.036	155.795	0.966624	810.829
0.6	0.038	152.584	0.964912	812.328
0.6	0.04	149.306	0.962986	813.68
0.6	0.042	146.483	0.961136	814.653
0.6	0.044	143.745	0.959614	815.869
0.6	0.046	141.012	0.957966	816.954
0.6	0.048	138.477	0.955688	817.211
0.6	0.05	135.88	0.953988	818.108
0.6	0.052	133.426	0.952212	818.786
0.6	0.054	130.973	0.950672	819.699
0.6	0.056	129.092	0.948566	819.474
0.6	0.058	126.998	0.945888	818.89
0.6	0.06	124.837	0.94552	820.683
0.6	0.062	122.693	0.942556	819.863
0.6	0.064	120.558	0.94102	820.462
0.6	0.066	118.689	0.939342	820.653
0.6	0.068	116.798	0.937294	820.496
0.6	0.07	115.133	0.934986	819.853
0.6	0.072	113.298	0.934066	820.768
0.6	0.074	111.497	0.932026	820.529
0.6	0.076	109.648	0.93011	820.462
0.6	0.078	108.078	0.928206	820.128
0.6	0.08	106.586	0.925968	819.382
0.6	0.082	104.879	0.924312	819.433
0.6	0.084	103.39	0.923008	819.618
0.6	0.086	101.749	0.920848	819.099
0.6	0.088	100.341	0.918904	818.563
0.6	0.09	98.836	0.916554	817.718
0.6	0.092	97.4745	0.914418	816.944
0.6	0.094	96.2067	0.91316	816.953
0.6	0.096	94.8578	0.91112	816.262
0.6	0.098	93.2177	0.909818	816.6
0.6	0.1	91.9007	0.907186	815.285
0.6	0.102	90.6334	0.90677	816.137
0.6	0.104	89.4593	0.903456	813.997
0.6	0.106	88.116	0.902252	814.136
0.6	0.108	86.6379	0.90002	813.382
0.6	0.11	85.8131	0.898894	813.081
0.6	0.112	84.4153	0.896268	811.853
0.6	0.114	83.3546	0.8939	810.545
0.6	0.116	82.2817	0.892102	809.82
0.6	0.118	81.1044	0.890668	809.564
0.6	0.12	80.0745	0.88855	808.475
0.6	0.122	78.8775	0.887546	808.668
0.6	0.124	77.798	0.885322	807.524
0.6	0.126	76.7411	0.883542	806.801
0.6	0.128	75.7245	0.88205	806.326
0.6	0.13	74.5024	0.879644	805.142
0.6	0.132	73.6137	0.877732	804.118
0.6	0.134	72.5245	0.875558	803.033
0.6	0.136	71.5662	0.873926	802.36
0.6	0.138	70.6911	0.873144	802.453
0.6	0.14	69.6436	0.870154	800.51
0.6	0.142	68.791	0.86804	799.249
0.6	0.144	67.8748	0.865972	798.097
0.6	0.146	66.8792	0.863888	797.009
0.6	0.148	65.9136	0.862996	797.082
0.6	0.15	64.9108	0.861046	796.135
0.6	0.152	64.1326	0.859632	795.499
0.6	0.154	63.2183	0.857718	794.5
0.6	0.156	62.3995	0.855214	792.814
0.6	0.158	61.395	0.85293	791.535
0.6	0.16	60.7194	0.851614	790.895
0.6	0.162	59.7468	0.84858	788.833
0.6	0.164	59.0579	0.848014	788.956
0.6	0.166	58.2744	0.845714	787.44
0.6	0.168	57.328	0.84433	787.002
0.6	0.17	56.5371	0.841848	785.311
0.6	0.172	55.7937	0.840028	784.234
0.6	0.174	55.0936	0.838888	783.794
0.6	0.176	54.3555	0.836898	782.542
0.6	0.178	53.4954	0.834636	781.141
0.6	0.18	52.7455	0.832146	779.4
0.6	0.182	52.0213	0.830762	778.741
0.6	0.184	51.3658	0.829408	778.042
0.6	0.186	50.6378	0.827068	776.43
0.6	0.188	49.8328	0.825616	775.783
0.6	0.19	49.1924	0.82293	773.738
0.6	0.192	48.5901	0.822152	773.562
0.6	0.194	47.8165	0.819462	771.646
0.6	0.196	46.9241	0.81605	769.126
0.6	0.198	46.3539	0.81556	769.206
0.6	0.2	45.8103	0.813726	767.916
0.6	0.202	44.9478	0.810518	765.57
0.6	0.204	44.4235	0.810446	766.023
0.6	0.206	43.6506	0.807636	763.985
0.6	0.208	43.1969	0.806686	763.489
0.6	0.21	42.473	0.803962	761.489
0.6	0.212	41.8608	0.8019	760.039
0.6	0.214	41.4405	0.799828	758.388
0.6	0.216	40.7112	0.799084	758.373
0.6	0.218	40.2298	0.79579	755.56
0.6	0.22	39.5579	0.795278	755.72
0.6	0.222	38.873	0.791732	752.859
0.6	0.224	38.4283	0.790744	752.316
0.6	0.226	37.6052	0.789112	751.507
0.6	0.228	37.161	0.787332	750.171
0.6	0.23	36.5861	0.78491	748.324
0.6	0.232	35.9303	0.782994	747.064
0.6	0.234	35.4154	0.782352	746.937
0.6	0.236	34.9558	0.781318	746.362
0.6	0.238	34.385	0.778102	743.717
0.6	0.24	33.683	0.774556	740.873
0.6	0.242	33.279	0.774454	741.175
0.6	0.244	32.6942	0.771484	738.79
0.6	0.246	32.3409	0.770642	738.301
0.6	0.248	31.7008	0.7672	735.499
0.6	0.25	31.3993	0.767464	736.065
0.6	0.252	30.5815	0.765072	734.491
0.6	0.254	30.1869	0.761924	731.737
0.6	0.256	29.8103	0.760798	730.988
0.6	0.258	29.5422	0.759472	729.93
0.6	0.26	28.6549	0.75602	727.365
0.6	0.262	28.2468	0.755658	727.411
0.6	0.264	27.908	0.75291	725.002
0.6	0.266	27.358	0.75038	723.022
0.6	0.268	26.84	0.748794	721.954
0.6	0.27	26.3993	0.747038	720.639
0.6	0.272	26.1382	0.746098	719.96
0.6	0.274	25.908	0.743348	717.44
0.6	0.276	25.0738	0.740576	715.502
0.6	0.278	24.6803	0.737996	713.316
0.6	0.28	24.4034	0.73866	714.257
0.6	0.282	24.0891	0.737098	713.009
0.6	0.284	23.3716	0.732904	709.532
0.6	0.286	23.2075	0.732654	709.447
0.6	0.288	22.4503	0.728376	705.926
0.6	0.29	22.3873	0.72884	706.453
0.6	0.292	21.6067	0.7259	704.293
0.6	0.294	21.3874	0.723482	702.095
0.6	0.296	20.5721	0.720426	699.854
0.6	0.298	20.5287	0.71967	699.141
0.6	0.3	20.0862	0.716948	696.862
0.602	0.002	297.135	0.99808	700.945
0.602	0.004	263.893	0.996418	732.525
0.602	0.006	243.61	0.994654	751.044
0.602	0.008	229.227	0.992724	763.497
0.602	0.01	218.109	0.990824	772.715
0.602	0.012	208.93	0.98875	779.82
0.602	0.014	200.431	0.98702	786.589
0.602	0.016	193.914	0.985294	791.38
0.602	0.018	187.632	0.983382	795.75
0.602	0.02	181.894	0.981744	799.85
0.602	0.022	176.968	0.9801	803.132
0.602	0.024	171.906	0.97792	806.014
0.602	0.026	167.708	0.976176	808.468
0.602	0.028	163.586	0.974212	810.626
0.602	0.03	159.996	0.972378	812.382
0.602	0.032	156.092	0.970328	814.236
0.602	0.034	153.067	0.968688	815.621
0.602	0.036	149.589	0.966924	817.335
0.602	0.038	146.371	0.965126	818.755
0.602	0.04	143.564	0.963514	819.95
0.602	0.042	140.752	0.961258	820.506
0.602	0.044	138.205	0.959452	821.247
0.602	0.046	135.367	0.957866	822.499
0.602	0.048	133.039	0.9557	822.661
0.602	0.05	130.64	0.953606	822.966
0.602	0.052	128.355	0.951874	823.519
0.602	0.054	126.217	0.950292	824.075
0.602	0.056	124.193	0.948514	824.321
0.602	0.058	122.006	0.94622	824.214
0.602	0.06	119.995	0.944888	824.893
0.602	0.062	118.114	0.943152	825.038
0.602	0.064	116.038	0.941244	825.206
0.602	0.066	114.095	0.939642	825.547
0.602	0.068	112.454	0.937694	825.24
0.602	0.07	110.692	0.93614	825.448
0.602	0.072	108.865	0.933946	825.081
0.602	0.074	106.961	0.932156	825.195
0.602	0.076	105.853	0.929898	824.045
0.602	0.078	104.011	0.92859	824.579
0.602	0.08	102.516	0.926022	823.506
0.602	0.082	100.986	0.923928	822.942
0.602	0.084	99.5829	0.923202	823.619
0.602	0.086	97.9713	0.92041	822.439
0.602	0.088	96.6068	0.919664	823.057
0.602	0.09	94.9776	0.91653	821.552
0.602	0.092	93.6649	0.915082	821.417
0.602	0.094	92.4306	0.91388	821.449
0.602	0.096	90.8866	0.911024	820.137
0.602	0.098	89.9391	0.909592	819.653
0.602	0.1	88.3636	0.907574	819.21
0.602	0.102	87.233	0.906148	818.915
0.602	0.104	85.9022	0.903612	817.71
0.602	0.106	84.9387	0.90229	817.351
0.602	0.108	83.7296	0.900536	816.806
0.602	0.11	82.3343	0.899074	816.74
0.602	0.112	81.239	0.896692	815.453
0.602	0.114	80.2762	0.89495	814.674
0.602	0.116	78.9109	0.892576	813.665
0.602	0.118	77.9813	0.891012	813.031
0.602	0.12	76.7863	0.889238	812.452
0.602	0.122	75.9805	0.887918	811.938
0.602	0.124	74.7935	0.88557	810.777
0.602	0.126	73.6628	0.883656	809.993
0.602	0.128	72.6572	0.882764	810.107
0.602	0.13	71.6066	0.879178	807.571
0.602	0.132	70.9069	0.87721	806.303
0.602	0.134	69.9137	0.875744	805.83
0.602	0.136	68.8436	0.873854	805.01
0.602	0.138	67.8917	0.872072	804.18
0.602	0.14	66.9811	0.869662	802.681
0.602	0.142	65.9542	0.86838	802.426
0.602	0.144	65.1176	0.866674	801.556
0.602	0.146	64.3623	0.864506	800.144
0.602	0.148	63.3591	0.86267	799.311
0.602	0.15	62.6017	0.86137	798.768
0.602	0.152	61.63	0.859576	797.946
0.602	0.154	60.8153	0.857024	796.209
0.602	0.156	60.0335	0.855066	795.032
0.602	0.158	59.1781	0.853732	794.554
0.602	0.16	58.1901	0.851352	793.162
0.602	0.162	57.481	0.849752	792.271
0.602	0.164	56.8503	0.847318	790.468
0.602	0.166	55.9366	0.845382	789.445
0.602	0.168	55.1662	0.844632	789.466
0.602	0.17	54.4878	0.842932	788.444
0.602	0.172	53.5843	0.840994	787.41
0.602	0.174	52.9184	0.838334	785.416
0.602	0.176	52.231	0.83788	785.649
0.602	0.178	51.4364	0.834574	783.138
0.602	0.18	50.7635	0.83289	782.126
0.602	0.182	50.126	0.831952	781.826
0.602	0.184	49.2795	0.829562	780.283
0.602	0.186	48.5832	0.826418	777.835
0.602	0.188	48.1204	0.825678	777.558
0.602	0.19	47.2941	0.823442	776.148
0.602	0.192	46.5692	0.821134	774.565
0.602	0.194	46.0132	0.820802	774.789
0.602	0.196	45.3328	0.817712	772.379
0.602	0.198	44.653	0.81629	771.637
0.602	0.2	43.8955	0.812832	768.936
0.602	0.202	43.4497	0.812162	768.712
0.602	0.204	42.7425	0.809084	766.342
0.602	0.206	42.0851	0.808242	766.157
0.602	0.208	41.5393	0.80591	764.371
0.602	0.21	41.1115	0.80466	763.549
0.602	0.212	40.3573	0.80312	762.763
0.602	0.214	39.7315	0.801386	761.654
0.602	0.216	39.3093	0.799732	760.423
0.602	0.218	38.7216	0.797578	758.856
0.602	0.22	37.9838	0.795108	757.124
0.602	0.222	37.3782	0.79264	755.262
0.602	0.224	36.8506	0.792444	755.593
0.602	0.226	36.5055	0.79049	753.984
0.602	0.228	35.7999	0.787826	752.026
0.602	0.23	35.1079	0.785288	750.18
0.602	0.232	34.847	0.783646	748.799
0.602	0.234	34.1635	0.78077	746.606
0.602	0.236	33.6016	0.77981	746.208
0.602	0.238	32.9932	0.776602	743.609
0.602	0.24	32.7248	0.776066	743.341
0.602	0.242	32.1333	0.77569	743.557
0.602	0.244	31.8255	0.77205	740.224
0.602	0.246	31.0197	0.770166	739.146
0.602	0.248	30.3676	0.767512	737.144
0.602	0.25	30.1255	0.76628	736.155
0.602	0.252	29.8547	0.764734	734.879
0.602	0.254	29.1368	0.763154	734.017
0.602	0.256	28.4631	0.760048	731.585
0.602	0.258	28.2014	0.759102	730.901
0.602	0.26	27.9066	0.758198	730.291
0.602	0.262	27.2729	0.755172	727.899
0.602	0.264	26.8333	0.753066	726.233
0.602	0.266	26.2927	0.751476	725.183
0.602	0.268	26.0927	0.7493	723.207
0.602	0.27	25.4825	0.747044	721.561
0.602	0.272	24.9896	0.744798	719.808
0.602	0.274	24.5328	0.742754	718.221
0.602	0.276	24.3823	0.742972	718.59
0.602	0.278	23.8035	0.739432	715.629
0.602	0.28	23.6017	0.738764	715.162
0.602	0.282	22.9948	0.7348	711.805
0.602	0.284	22.4429	0.734558	712.115
0.602	0.286	22.15	0.731788	709.638
0.602	0.288	21.802	0.729644	707.842
0.602	0.29	21.1629	0.726986	705.823
0.602	0.292	20.6132	0.724348	703.735
0.602	0.294	20.4282	0.723596	703.168
0.602	0.296	20.3204	0.723182	702.862
0.602	0.298	19.8792	0.721306	701.427
0.602	0.3	19.5182	0.718978	699.46
0.604	0.002	286.72	0.998176	711.456
0.604	0.004	253.824	0.99628	742.456
0.604	0.006	234.268	0.994534	760.266
0.604	0.008	220.513	0.9925	771.987
0.604	0.01	209.413	0.991106	781.693
0.604	0.012	200.862	0.98925	788.388
0.604	0.014	193.066	0.9871	794.034
0.604	0.016	186.49	0.985496	799.006
0.604	0.018	180.278	0.983334	803.056
0.604	0.02	174.927	0.981908	806.981
0.604	0.022	170.133	0.979786	809.653
0.604	0.024	165.456	0.978222	812.766
0.604	0.026	161.342	0.976432	815.09
0.604	0.028	157.2	0.97446	817.26
0.604	0.03	153.654	0.972384	818.73
0.604	0.032	150.03	0.97151	821.48
0.604	0.034	146.99	0.96877	821.78
0.604	0.036	143.819	0.966742	822.923
0.604	0.038	140.676	0.964932	824.256
0.604	0.04	138.361	0.963294	824.933
0.604	0.042	135.315	0.961338	826.023
0.604	0.044	132.788	0.95956	826.772
0.604	0.046	130.43	0.957594	827.164
0.604	0.048	127.974	0.956008	828.034
0.604	0.05	125.764	0.954238	828.474
0.604	0.052	123.776	0.95232	828.544
0.604	0.054	121.649	0.950318	828.669
0.604	0.056	119.325	0.9489	829.575
0.604	0.058	117.35	0.946366	829.016
0.604	0.06	115.388	0.944898	829.51
0.604	0.062	113.49	0.943202	829.712
0.604	0.064	111.64	0.9416	829.96
0.604	0.066	109.893	0.939618	829.725
0.604	0.068	108.355	0.937714	829.359
0.604	0.07	106.434	0.936808	830.374
0.604	0.072	104.809	0.933412	828.603
0.604	0.074	103.215	0.932912	829.697
0.604	0.076	101.422	0.929642	828.22
0.604	0.078	99.9942	0.927998	828.004
0.604	0.08	98.6062	0.926608	828.002
0.604	0.082	97.1818	0.924444	827.262
0.604	0.084	95.6289	0.922834	827.205
0.604	0.086	94.1047	0.92101	826.905
0.604	0.088	92.8143	0.91845	825.636
0.604	0.09	91.5456	0.916792	825.246
0.604	0.092	90.2908	0.915894	825.603
0.604	0.094	88.9596	0.9127	823.74
0.604	0.096	87.7272	0.911974	824.247
0.604	0.098	86.5392	0.910548	824.009
0.604	0.1	85.13	0.908452	823.322
0.604	0.102	83.9305	0.905882	821.951
0.604	0.104	82.8092	0.904414	821.605
0.604	0.106	81.3828	0.902572	821.189
0.604	0.108	80.6768	0.900364	819.687
0.604	0.11	79.5579	0.898794	819.236
0.604	0.112	78.0883	0.896588	818.5
0.604	0.114	77.0974	0.894484	817.387
0.604	0.116	76.2239	0.893968	817.744
0.604	0.118	75.1512	0.891308	816.157
0.604	0.12	73.9674	0.888828	814.861
0.604	0.122	72.8166	0.88709	814.273
0.604	0.124	72.0841	0.88519	813.106
0.604	0.126	70.9375	0.884652	813.714
0.604	0.128	70.2448	0.880578	810.333
0.604	0.13	68.8996	0.87975	810.85
0.604	0.132	68.1172	0.878872	810.755
0.604	0.134	67.3129	0.876444	809.131
0.604	0.136	66.2411	0.874768	808.527
0.604	0.138	65.4516	0.872058	806.606
0.604	0.14	64.5351	0.87112	806.585
0.604	0.142	63.7085	0.868938	805.229
0.604	0.144	62.6907	0.867814	805.123
0.604	0.146	61.9981	0.865138	803.14
0.604	0.148	60.9598	0.863142	802.182
0.604	0.15	60.1961	0.860912	800.716
0.604	0.152	59.5439	0.859302	799.758
0.604	0.154	58.3828	0.857614	799.231
0.604	0.156	57.7468	0.855172	797.425
0.604	0.158	57.018	0.854616	797.598
0.604	0.16	56.1133	0.851616	795.503
0.604	0.162	55.4547	0.849882	794.427
0.604	0.164	54.9124	0.850124	795.212
0.604	0.166	53.9344	0.846454	792.52
0.604	0.168	53.0672	0.844394	791.327
0.604	0.17	52.7389	0.842042	789.303
0.604	0.172	51.6054	0.840342	788.737
0.604	0.174	50.9862	0.838438	787.452
0.604	0.176	50.3678	0.836966	786.598
0.604	0.178	49.6447	0.835804	786.159
0.604	0.18	48.8017	0.83187	783.068
0.604	0.182	48.1211	0.830858	782.737
0.604	0.184	47.6148	0.83026	782.645
0.604	0.186	47.0204	0.827028	780.008
0.604	0.188	46.0268	0.824818	778.791
0.604	0.19	45.5691	0.824512	778.943
0.604	0.192	45.0113	0.821952	776.941
0.604	0.194	44.2561	0.82057	776.314
0.604	0.196	43.6837	0.818132	774.448
0.604	0.198	43.0441	0.815964	772.92
0.604	0.2	42.2982	0.813272	770.974
0.604	0.202	41.601	0.811442	769.841
0.604	0.204	41.0955	0.810296	769.2
0.604	0.206	40.8357	0.80973	768.894
0.604	0.208	40.0414	0.806688	766.647
0.604	0.21	39.4133	0.805566	766.153
0.604	0.212	38.7757	0.801946	763.17
0.604	0.214	38.3816	0.800732	762.35
0.604	0.216	37.6688	0.79927	761.601
0.604	0.218	37.0249	0.797204	760.179
0.604	0.22	36.6907	0.79487	758.179
0.604	0.222	36.0256	0.793948	757.922
0.604	0.224	35.6114	0.791056	755.445
0.604	0.226	34.9422	0.790016	755.074
0.604	0.228	34.559	0.788044	753.485
0.604	0.23	33.9201	0.785942	752.022
0.604	0.232	33.2508	0.78386	750.609
0.604	0.234	32.6834	0.780678	747.995
0.604	0.236	32.4977	0.780208	747.71
0.604	0.238	31.9671	0.779308	747.341
0.604	0.24	31.428	0.776188	744.76
0.604	0.242	30.7736	0.774218	743.444
0.604	0.244	30.4321	0.772544	742.112
0.604	0.246	30.1007	0.771424	741.323
0.604	0.248	29.3837	0.768834	739.45
0.604	0.25	29.0628	0.766658	737.595
0.604	0.252	28.4106	0.763384	734.973
0.604	0.254	28.1636	0.763	734.836
0.604	0.256	27.8454	0.761656	733.811
0.604	0.258	27.1909	0.758928	731.737
0.604	0.26	26.8392	0.756732	729.893
0.604	0.262	26.1871	0.754838	728.651
0.604	0.264	26.0947	0.754294	728.199
0.604	0.266	25.5525	0.75227	726.718
0.604	0.268	24.9662	0.749954	724.988
0.604	0.27	24.4882	0.748346	723.858
0.604	0.272	24.2977	0.746704	722.406
0.604	0.274	23.8644	0.74413	720.266
0.604	0.276	23.3422	0.741712	718.37
0.604	0.278	22.9477	0.739676	716.728
0.604	0.28	22.3818	0.737908	715.526
0.604	0.282	22.1346	0.735904	713.769
0.604	0.284	21.6793	0.734816	713.137
0.604	0.286	21.3517	0.73276	711.408
0.604	0.288	20.8737	0.73004	709.166
0.604	0.29	20.3445	0.72721	706.865
0.604	0.292	20.2722	0.725826	705.554
0.604	0.294	19.7504	0.724158	704.408
0.604	0.296	19.4827	0.72258	703.097
0.604	0.298	19.2775	0.72068	701.403
0.604	0.3	18.744	0.719344	700.6
0.606	0.002	275.417	0.99822	722.803
0.606	0.004	244.42	0.996272	751.852
0.606	0.006	225.795	0.99475	768.955
0.606	0.008	212.227	0.992886	780.659
0.606	0.01	201.767	0.990694	788.927
0.606	0.012	193.299	0.989354	796.055
0.606	0.014	185.65	0.987284	801.634
0.606	0.016	179.423	0.985394	805.971
0.606	0.018	173.423	0.983602	810.179
0.606	0.02	168.315	0.981784	813.469
0.606	0.022	163.525	0.980006	816.481
0.606	0.024	159.381	0.978224	818.843
0.606	0.026	155.449	0.976524	821.075
0.606	0.028	151.593	0.97432	822.727
0.606	0.03	148.086	0.9726	824.514
0.606	0.032	144.562	0.970364	825.802
0.606	0.034	141.462	0.969128	827.666
0.606	0.036	138.574	0.967368	828.794
0.606	0.038	135.815	0.9653	829.485
0.606	0.04	133.137	0.963616	830.479
0.606	0.042	130.248	0.962028	831.78
0.606	0.044	127.911	0.959676	831.765
0.606	0.046	125.464	0.957858	832.394
0.606	0.048	123.094	0.95633	833.236
0.606	0.05	121.154	0.954334	833.18
0.606	0.052	118.763	0.95234	833.577
0.606	0.054	116.639	0.951086	834.447
0.606	0.056	114.651	0.948684	834.033
0.606	0.058	112.796	0.94651	833.714
0.606	0.06	111.236	0.945156	833.92
0.606	0.062	109.115	0.942386	833.271
0.606	0.064	107.607	0.94161	834.003
0.606	0.066	105.748	0.940148	834.4
0.606	0.068	104.111	0.937702	833.591
0.606	0.07	102.307	0.934668	832.361
0.606	0.072	100.737	0.933908	833.171
0.606	0.074	99.3444	0.932594	833.25
0.606	0.076	97.8377	0.930434	832.596
0.606	0.078	96.1716	0.928188	832.016
0.606	0.08	94.9428	0.926962	832.019
0.606	0.082	93.4447	0.924542	831.097
0.606	0.084	92.3177	0.92352	831.202
0.606	0.086	90.5918	0.92106	830.468
0.606	0.088	89.467	0.91913	829.663
0.606	0.09	88.0379	0.91711	829.072
0.606	0.092	86.9662	0.915042	828.076
0.606	0.094	85.7025	0.913422	827.719
0.606	0.096	84.5613	0.912114	827.553
0.606	0.098	83.3066	0.909902	826.595
0.606	0.1	82.0794	0.907706	825.627
0.606	0.102	81.0768	0.905818	824.741
0.606	0.104	79.8458	0.904076	824.23
0.606	0.106	78.7537	0.901624	822.87
0.606	0.108	77.7026	0.901124	823.421
0.606	0.11	76.6914	0.89973	823.039
0.606	0.112	75.467	0.896566	821.099
0.606	0.114	74.5333	0.895754	821.221
0.606	0.116	73.3509	0.893364	820.013
0.606	0.118	72.3168	0.891726	819.409
0.606	0.12	71.3262	0.889582	818.256
0.606	0.122	70.3081	0.88757	817.262
0.606	0.124	69.3687	0.8859	816.531
0.606	0.126	68.4492	0.883376	814.927
0.606	0.128	67.6922	0.881898	814.206
0.606	0.13	66.5324	0.8793	812.768
0.606	0.132	65.5114	0.878144	812.633
0.606	0.134	64.7366	0.877386	812.649
0.606	0.136	64.0088	0.874932	810.923
0.606	0.138	62.9179	0.872708	809.79
0.606	0.14	62.3133	0.870872	808.559
0.606	0.142	61.3652	0.868768	807.403
0.606	0.144	60.3721	0.86621	805.838
0.606	0.146	59.7956	0.865898	806.102
0.606	0.148	58.7869	0.8626	803.813
0.606	0.15	57.8501	0.861594	803.744
0.606	0.152	57.4262	0.858708	801.282
0.606	0.154	56.571	0.858576	802.005
0.606	0.156	55.5771	0.854788	799.211
0.606	0.158	55.1083	0.854452	799.344
0.606	0.16	54.1868	0.851978	797.791
0.606	0.162	53.4095	0.850428	797.018
0.606	0.164	52.7612	0.848326	795.565
0.606	0.166	52.1404	0.846792	794.652
0.606	0.168	51.1245	0.844696	793.571
0.606	0.17	50.4229	0.842828	792.405
0.606	0.172	50.0614	0.842072	792.011
0.606	0.174	49.1753	0.838664	789.489
0.606	0.176	48.3706	0.837302	788.931
0.606	0.178	47.9482	0.835478	787.53
0.606	0.18	47.1865	0.833338	786.151
0.606	0.182	46.5174	0.832684	786.167
0.606	0.184	45.7082	0.83013	784.422
0.606	0.186	45.3548	0.827456	782.101
0.606	0.188	44.6147	0.82605	781.435
0.606	0.19	43.6603	0.822632	778.972
0.606	0.192	43.1963	0.82287	779.674
0.606	0.194	42.7003	0.82173	779.03
0.606	0.196	42.041	0.817954	775.913
0.606	0.198	41.2962	0.8156	774.304
0.606	0.2	40.9142	0.81431	773.396
0.606	0.202	40.3816	0.813454	773.072
0.606	0.204	39.6871	0.810912	771.225
0.606	0.206	39.0164	0.808386	769.37
0.606	0.208	38.7914	0.807164	768.373
0.606	0.21	38.2084	0.805876	767.668
0.606	0.212	37.5305	0.803554	766.024
0.606	0.214	36.9176	0.800884	763.966
0.606	0.216	36.5014	0.80023	763.729
0.606	0.218	35.9302	0.797964	762.034
0.606	0.22	35.22	0.79439	759.17
0.606	0.222	34.7598	0.793026	758.266
0.606	0.224	34.3879	0.791784	757.396
0.606	0.226	33.7887	0.789994	756.205
0.606	0.228	33.0771	0.788676	755.599
0.606	0.23	32.7274	0.78594	753.213
0.606	0.232	32.2559	0.785364	753.108
0.606	0.234	31.848	0.782716	750.868
0.606	0.236	31.4184	0.779334	747.916
0.606	0.238	30.8225	0.779008	748.186
0.606	0.24	30.1651	0.776792	746.627
0.606	0.242	30.0065	0.775554	745.548
0.606	0.244	29.4562	0.77267	743.214
0.606	0.246	28.8938	0.770876	741.982
0.606	0.248	28.4748	0.7696	741.125
0.606	0.25	28.078	0.767368	739.29
0.606	0.252	27.6012	0.76588	738.279
0.606	0.254	27.063	0.762214	735.151
0.606	0.256	26.6332	0.761904	735.271
0.606	0.258	26.1074	0.759602	733.495
0.606	0.26	26.0272	0.75808	732.053
0.606	0.262	25.3135	0.75485	729.536
0.606	0.264	25.0403	0.753872	728.832
0.606	0.266	24.4021	0.750548	726.146
0.606	0.268	24.3099	0.750342	726.032
0.606	0.27	23.758	0.749154	725.396
0.606	0.272	23.4169	0.746268	722.851
0.606	0.274	23.0518	0.743444	720.392
0.606	0.276	22.5598	0.742236	719.676
0.606	0.278	22.1712	0.74064	718.469
0.606	0.28	21.501	0.736526	715.025
0.606	0.282	21.3201	0.735972	714.652
0.606	0.284	21.0032	0.734728	713.725
0.606	0.286	20.3056	0.732058	711.752
0.606	0.288	20.2307	0.730786	710.555
0.606	0.29	19.8781	0.72889	709.012
0.606	0.292	19.4719	0.727608	708.136
0.606	0.294	19.1331	0.722956	703.823
0.606	0.296	18.7072	0.722864	704.157
0.606	0.298	18.6759	0.722254	703.578
0.606	0.3	18.1938	0.71865	700.456
0.608	0.002	265.278	0.998312	733.034
0.608	0.004	235.286	0.996198	760.912
0.608	0.006	217.21	0.99456	777.35
0.608	0.008	204.838	0.992744	787.906
0.608	0.01	194.412	0.990882	796.47
0.608	0.012	185.991	0.98926	803.269
0.608	0.014	178.934	0.987018	808.084
0.608	0.016	172.872	0.985572	812.7
0.608	0.018	167.387	0.98358	816.193
0.608	0.02	162.008	0.981944	819.936
0.608	0.022	157.604	0.9801	822.496
0.608	0.024	153.346	0.978518	825.172
0.608	0.026	149.252	0.976104	826.852
0.608	0.028	145.833	0.974076	828.243
0.608	0.03	142.455	0.972694	830.239
0.608	0.032	139.277	0.971284	832.007
0.608	0.034	136.32	0.96865	832.33
0.608	0.036	133.458	0.967234	833.776
0.608	0.038	130.858	0.965108	834.25
0.608	0.04	128.175	0.963638	835.463
0.608	0.042	125.614	0.96172	836.106
0.608	0.044	123.433	0.959372	835.939
0.608	0.046	120.855	0.957924	837.069
0.608	0.048	118.679	0.95628	837.601
0.608	0.05	116.575	0.954512	837.937
0.608	0.052	114.55	0.952486	837.936
0.608	0.054	112.734	0.950666	837.932
0.608	0.056	110.679	0.949374	838.695
0.608	0.058	108.721	0.946916	838.195
0.608	0.06	107.219	0.945484	838.265
0.608	0.062	105.406	0.943722	838.316
0.608	0.064	103.542	0.941292	837.75
0.608	0.066	101.878	0.939606	837.728
0.608	0.068	100.335	0.937576	837.241
0.608	0.07	98.6056	0.935964	837.358
0.608	0.072	97.0249	0.934184	837.159
0.608	0.074	96.0414	0.932144	836.103
0.608	0.076	94.1227	0.930098	835.975
0.608	0.078	92.9455	0.928756	835.81
0.608	0.08	91.4412	0.926402	834.961
0.608	0.082	89.9512	0.924646	834.695
0.608	0.084	88.8676	0.92304	834.172
0.608	0.086	87.4542	0.92151	834.056
0.608	0.088	86.24	0.919862	833.622
0.608	0.09	84.9745	0.917684	832.709
0.608	0.092	83.8482	0.915762	831.914
0.608	0.094	82.3756	0.913526	831.15
0.608	0.096	81.5038	0.9121	830.596
0.608	0.098	80.103	0.909968	829.865
0.608	0.1	78.9604	0.908106	829.146
0.608	0.102	78.0411	0.906474	828.433
0.608	0.104	76.768	0.90481	828.042
0.608	0.106	75.9039	0.902956	827.052
0.608	0.108	74.6023	0.899894	825.292
0.608	0.11	73.7558	0.899766	826.01
0.608	0.112	72.8501	0.89705	824.2
0.608	0.114	71.6289	0.895944	824.315
0.608	0.116	70.6656	0.892624	821.958
0.608	0.118	69.4833	0.891692	822.209
0.608	0.12	68.9768	0.890608	821.631
0.608	0.122	67.82	0.888628	820.808
0.608	0.124	66.7559	0.885614	818.858
0.608	0.126	66.1	0.884338	818.238
0.608	0.128	65.0122	0.882778	817.766
0.608	0.13	64.2879	0.880744	816.456
0.608	0.132	63.435	0.878734	815.299
0.608	0.134	62.3313	0.8769	814.569
0.608	0.136	61.6548	0.875226	813.571
0.608	0.138	60.6372	0.872154	811.517
0.608	0.14	59.8249	0.870602	810.777
0.608	0.142	59.1069	0.8699	810.793
0.608	0.144	58.292	0.86701	808.718
0.608	0.146	57.3791	0.865706	808.327
0.608	0.148	56.8263	0.863314	806.488
0.608	0.15	56.1168	0.862332	806.215
0.608	0.152	55.0292	0.860066	805.037
0.608	0.154	54.5498	0.858432	803.882
0.608	0.156	53.6766	0.85521	801.533
0.608	0.158	52.8226	0.854334	801.511
0.608	0.16	52.2441	0.852586	800.342
0.608	0.162	51.5797	0.849524	797.944
0.608	0.164	50.735	0.847956	797.221
0.608	0.166	50.022	0.846788	796.766
0.608	0.168	49.6247	0.844542	794.917
0.608	0.17	48.8797	0.843148	794.268
0.608	0.172	48.0795	0.839738	791.659
0.608	0.174	47.5115	0.83929	791.779
0.608	0.176	46.8411	0.837772	790.931
0.608	0.178	46.0735	0.835874	789.801
0.608	0.18	45.3252	0.833176	787.851
0.608	0.182	44.8147	0.831726	786.911
0.608	0.184	44.1369	0.829312	785.175
0.608	0.186	43.5596	0.82668	783.12
0.608	0.188	42.9026	0.826	783.097
0.608	0.19	42.3913	0.825178	782.787
0.608	0.192	41.6684	0.82301	781.342
0.608	0.194	41.0544	0.81992	778.866
0.608	0.196	40.7208	0.81978	779.059
0.608	0.198	39.9599	0.816862	776.902
0.608	0.2	39.4753	0.814912	775.437
0.608	0.202	38.9952	0.812868	773.873
0.608	0.204	38.4829	0.81186	773.377
0.608	0.206	37.8699	0.809492	771.622
0.608	0.208	37.2783	0.80747	770.192
0.608	0.21	36.5727	0.80584	769.267
0.608	0.212	36.3305	0.80418	767.849
0.608	0.214	35.5812	0.802932	767.351
0.608	0.216	35.0814	0.800696	765.615
0.608	0.218	34.4963	0.799116	764.62
0.608	0.22	34.1627	0.79619	762.027
0.608	0.222	33.3852	0.793206	759.821
0.608	0.224	33.0477	0.793128	760.08
0.608	0.226	32.6339	0.791274	758.64
0.608	0.228	32.0405	0.78872	756.679
0.608	0.23	31.6188	0.78715	755.531
0.608	0.232	31.1591	0.784232	753.073
0.608	0.234	30.7417	0.784196	753.454
0.608	0.236	30.179	0.781424	751.245
0.608	0.238	29.6238	0.778604	748.98
0.608	0.24	29.2504	0.776748	747.498
0.608	0.242	28.8601	0.775216	746.356
0.608	0.244	28.5398	0.77305	744.51
0.608	0.246	28.0129	0.771038	743.025
0.608	0.248	27.3948	0.768434	741.039
0.608	0.25	27.0044	0.76648	739.476
0.608	0.252	26.811	0.765938	739.127
0.608	0.254	26.0202	0.762566	736.546
0.608	0.256	25.7089	0.76234	736.631
0.608	0.258	25.2569	0.759446	734.189
0.608	0.26	24.9569	0.757626	732.669
0.608	0.262	24.6783	0.757568	732.89
0.608	0.264	24.2488	0.754268	730.019
0.608	0.266	23.6136	0.751408	727.794
0.608	0.268	23.291	0.74925	725.959
0.608	0.27	23.0538	0.749574	726.52
0.608	0.272	22.7361	0.748406	725.67
0.608	0.274	22.1383	0.744052	721.914
0.608	0.276	21.3958	0.741012	719.616
0.608	0.278	21.2526	0.739384	718.131
0.608	0.28	21.0482	0.738728	717.68
0.608	0.282	20.863	0.737852	716.989
0.608	0.284	20.218	0.73487	714.652
0.608	0.286	19.6945	0.73175	712.056
0.608	0.288	19.5271	0.73107	711.543
0.608	0.29	19.3867	0.730082	710.695
0.608	0.292	18.9915	0.727492	708.501
0.608	0.294	18.6057	0.725498	706.892
0.608	0.296	18.1008	0.721934	703.833
0.608	0.298	17.8873	0.72219	704.303
0.608	0.3	17.7981	0.721908	704.11
0.61	0.002	255.985	0.998132	742.147
0.61	0.004	226.701	0.996256	769.555
0.61	0.006	209.078	0.994622	785.544
0.61	0.008	197.219	0.992602	795.383
0.61	0.01	187.811	0.991096	803.285
0.61	0.012	178.731	0.988716	809.985
0.61	0.014	172.335	0.987102	814.767
0.61	0.016	166.286	0.985234	818.948
0.61	0.018	161.277	0.983836	822.559
0.61	0.02	156.76	0.982054	825.294
0.61	0.022	152.219	0.97997	827.751
0.61	0.024	147.75	0.977944	830.194
0.61	0.026	143.97	0.976052	832.082
0.61	0.028	141.17	0.974142	832.972
0.61	0.03	137.181	0.972666	835.485
0.61	0.032	134.469	0.970456	835.987
0.61	0.034	131.877	0.969256	837.379
0.61	0.036	129.033	0.967534	838.501
0.61	0.038	126.122	0.96576	839.638
0.61	0.04	123.365	0.963602	840.237
0.61	0.042	120.593	0.961842	841.249
0.61	0.044	118.546	0.959502	840.956
0.61	0.046	116.634	0.958088	841.454
0.61	0.048	115.25	0.956966	841.716
0.61	0.05	113.167	0.955204	842.037
0.61	0.052	110.666	0.952636	841.97
0.61	0.054	108.466	0.950352	841.886
0.61	0.056	106.122	0.948472	842.35
0.61	0.058	105.25	0.947772	842.522
0.61	0.06	103.714	0.94546	841.746
0.61	0.062	101.227	0.942838	841.611
0.61	0.064	99.7364	0.941516	841.78
0.61	0.066	98.8104	0.94016	841.35
0.61	0.068	96.4435	0.937664	841.221
0.61	0.07	95.4969	0.936118	840.621
0.61	0.072	93.9505	0.934332	840.382
0.61	0.074	91.517	0.93156	840.043
0.61	0.076	91.4101	0.93089	839.48
0.61	0.078	89.2204	0.92822	839
0.61	0.08	88.9316	0.928182	839.25
0.61	0.082	86.7912	0.924396	837.605
0.61	0.084	86.259	0.92375	837.491
0.61	0.086	84.1249	0.92122	837.095
0.61	0.088	83.7199	0.919604	835.884
0.61	0.09	81.8632	0.917476	835.613
0.61	0.092	81.308	0.916732	835.424
0.61	0.094	79.4037	0.914006	834.602
0.61	0.096	79.2159	0.913052	833.836
0.61	0.098	76.9259	0.909086	832.16
0.61	0.1	77.0071	0.91005	833.043
0.61	0.102	74.606	0.904988	830.382
0.61	0.104	74.5376	0.904966	830.428
0.61	0.106	72.3929	0.90196	829.567
0.61	0.108	72.1097	0.90159	829.48
0.61	0.11	71.6681	0.89985	828.182
0.61	0.112	69.6624	0.896288	826.626
0.61	0.114	69.6904	0.897092	827.402
0.61	0.116	67.3793	0.89183	824.451
0.61	0.118	67.296	0.892318	825.022
0.61	0.12	66.9687	0.890598	823.629
0.61	0.122	64.9773	0.88698	822.003
0.61	0.124	64.8553	0.887358	822.503
0.61	0.126	63.3018	0.883262	819.96
0.61	0.128	62.484	0.881902	819.418
0.61	0.13	62.6198	0.882152	819.532
0.61	0.132	60.3547	0.876448	816.093
0.61	0.134	60.1056	0.87721	817.104
0.61	0.136	60.0954	0.87609	815.995
0.61	0.138	57.754	0.871654	813.9
0.61	0.14	57.7751	0.871806	814.031
0.61	0.142	57.7193	0.870374	812.655
0.61	0.144	55.4414	0.865002	809.561
0.61	0.146	55.4017	0.86538	809.978
0.61	0.148	55.3663	0.866074	810.708
0.61	0.15	53.2843	0.860304	807.02
0.61	0.152	53.0029	0.860134	807.131
0.61	0.154	53.1282	0.859976	806.848
0.61	0.156	51.3931	0.854242	802.849
0.61	0.158	50.7346	0.853782	803.047
0.61	0.16	50.7523	0.85362	802.868
0.61	0.162	50.4479	0.85222	801.772
0.61	0.164	48.4014	0.84648	798.079
0.61	0.166	48.5274	0.847114	798.587
0.61	0.168	48.4219	0.846368	797.946
0.61	0.17	46.1955	0.840384	794.188
0.61	0.172	46.1655	0.840808	794.642
0.61	0.174	46.1226	0.841172	795.049
0.61	0.176	45.9016	0.839498	793.596
0.61	0.178	43.8207	0.833814	789.993
0.61	0.18	43.8802	0.83263	788.75
0.61	0.182	43.7863	0.833586	789.8
0.61	0.184	42.0501	0.828848	786.798
0.61	0.186	41.6201	0.827228	785.608
0.61	0.188	41.6073	0.827336	785.729
0.61	0.19	41.5651	0.827018	785.453
0.61	0.192	39.4905	0.82106	781.569
0.61	0.194	39.447	0.819774	780.327
0.61	0.196	39.5189	0.81992	780.401
0.61	0.198	39.4003	0.819926	780.526
0.61	0.2	37.266	0.812038	774.772
0.61	0.202	37.2592	0.811492	774.233
0.61	0.204	37.32	0.812394	775.074
0.61	0.206	37.292	0.812968	775.676
0.61	0.208	35.0861	0.805436	770.35
0.61	0.21	35.1053	0.803572	768.467
0.61	0.212	35.1218	0.804118	768.996
0.61	0.214	35.0449	0.804542	769.497
0.61	0.216	32.9697	0.795754	762.784
0.61	0.218	32.9966	0.796586	763.589
0.61	0.22	32.9608	0.796772	763.811
0.61	0.222	32.9517	0.796638	763.686
0.61	0.224	31.9534	0.793144	761.191
0.61	0.226	30.9589	0.787692	756.733
0.61	0.228	30.9708	0.78837	757.399
0.61	0.23	30.9137	0.789526	758.612
0.61	0.232	30.8871	0.788576	757.689
0.61	0.234	28.9158	0.78032	751.404
0.61	0.236	28.8953	0.779766	750.871
0.61	0.238	28.9617	0.780164	751.202
0.61	0.24	28.869	0.779616	750.747
0.61	0.242	27.1783	0.772888	745.71
0.61	0.244	26.9025	0.770806	743.903
0.61	0.246	26.8452	0.771354	744.509
0.61	0.248	26.9013	0.770576	743.675
0.61	0.25	26.9844	0.77149	744.506
0.61	0.252	24.9677	0.763222	738.254
0.61	0.254	25.0019	0.762338	737.336
0.61	0.256	24.9604	0.762832	737.872
0.61	0.258	24.954	0.762656	737.702
0.61	0.26	24.8771	0.761572	736.695
0.61	0.262	23.1311	0.753246	730.115
0.61	0.264	23.0956	0.75381	730.714
0.61	0.266	23.1028	0.753666	730.563
0.61	0.268	23.0977	0.753492	730.394
0.61	0.27	22.3905	0.749402	727.012
0.61	0.272	21.1271	0.743678	722.551
0.61	0.274	21.1498	0.742898	721.748
0.61	0.276	21.1161	0.742762	721.646
0.61	0.278	21.1359	0.743188	722.052
0.61	0.28	20.18	0.738004	717.824
0.61	0.282	19.4306	0.7347	715.269
0.61	0.284	19.447	0.734306	714.859
0.61	0.286	19.4248	0.734124	714.699
0.61	0.288	19.4333	0.73357	714.137
0.61	0.29	18.995	0.731176	712.181
0.61	0.292	17.8111	0.725762	707.951
0.61	0.294	17.8225	0.724876	707.054
0.61	0.296	17.8173	0.724838	707.021
0.61	0.298	17.8024	0.724168	706.366
0.61	0.3	17.791	0.723944	706.153
0.612	0.002	246.535	0.998248	751.713
0.612	0.004	218.833	0.99643	777.597
0.612	0.006	202.069	0.994616	792.547
0.612	0.008	190.033	0.992788	802.755
0.612	0.01	180.653	0.99082	810.167
0.612	0.012	173.025	0.988926	815.901
0.612	0.014	166.361	0.987274	820.913
0.612	0.016	160.73	0.985656	824.926
0.612	0.018	155.359	0.9835	828.141
0.612	0.02	150.481	0.981584	831.103
0.612	0.022	146.455	0.979858	833.403
0.612	0.024	142.325	0.978278	835.953
0.612	0.026	139.193	0.9765	837.307
0.612	0.028	135.606	0.97437	838.764
0.612	0.03	132.621	0.972572	839.951
0.612	0.032	129.623	0.970852	841.229
0.612	0.034	126.634	0.96925	842.616
0.612	0.036	124.229	0.96748	843.251
0.612	0.038	121.435	0.96557	844.135
0.612	0.04	119.317	0.96379	844.473
0.612	0.042	116.929	0.962044	845.115
0.612	0.044	114.588	0.960142	845.554
0.612	0.046	112.572	0.95831	845.738
0.612	0.048	110.674	0.956488	845.814
0.612	0.05	108.374	0.954366	845.992
0.612	0.052	106.511	0.952742	846.231
0.612	0.054	104.759	0.951538	846.779
0.612	0.056	103.206	0.948914	845.708
0.612	0.058	101.246	0.94669	845.444
0.612	0.06	99.4344	0.9455	846.066
0.612	0.062	98.162	0.942954	844.792
0.612	0.064	96.3931	0.941364	844.971
0.612	0.066	94.8703	0.93903	844.16
0.612	0.068	93.6069	0.93839	844.783
0.612	0.07	91.7576	0.935808	844.05
0.612	0.072	90.3478	0.933814	843.466
0.612	0.074	89.1912	0.932442	843.251
0.612	0.076	87.4373	0.93066	843.223
0.612	0.078	86.631	0.928472	841.841
0.612	0.08	85.0303	0.926706	841.676
0.612	0.082	84.0321	0.925286	841.254
0.612	0.084	82.5395	0.923468	840.929
0.612	0.086	81.5413	0.921804	840.263
0.612	0.088	80.0235	0.919798	839.775
0.612	0.09	79.2634	0.91834	839.077
0.612	0.092	77.6904	0.915004	837.314
0.612	0.094	77.0584	0.91437	837.312
0.612	0.096	75.5969	0.9124	836.803
0.612	0.098	74.8337	0.911462	836.628
0.612	0.1	73.4468	0.908304	834.857
0.612	0.102	72.6199	0.907024	834.404
0.612	0.104	71.4936	0.9054	833.906
0.612	0.106	70.4069	0.9028	832.393
0.612	0.108	69.6928	0.900874	831.181
0.612	0.11	68.5173	0.899478	830.961
0.612	0.112	67.739	0.898172	830.433
0.612	0.114	66.5617	0.895322	828.76
0.612	0.116	65.8379	0.893562	827.724
0.612	0.118	64.9847	0.892094	827.109
0.612	0.12	63.9589	0.889794	825.835
0.612	0.122	63.3098	0.888678	825.368
0.612	0.124	62.3396	0.886928	824.588
0.612	0.126	61.2495	0.883852	822.602
0.612	0.128	60.8383	0.884046	823.208
0.612	0.13	59.7168	0.880854	821.137
0.612	0.132	58.9026	0.87957	820.667
0.612	0.134	58.2747	0.877146	818.871
0.612	0.136	57.4685	0.874854	817.386
0.612	0.138	56.5234	0.872864	816.341
0.612	0.14	55.8012	0.871894	816.093
0.612	0.142	55.0979	0.86978	814.682
0.612	0.144	54.2316	0.867326	813.094
0.612	0.146	53.6148	0.865436	811.821
0.612	0.148	52.8362	0.863572	810.736
0.612	0.15	52.0079	0.862034	810.026
0.612	0.152	51.6397	0.861304	809.664
0.612	0.154	50.6089	0.857636	807.027
0.612	0.156	50.0176	0.856662	806.644
0.612	0.158	49.2986	0.854586	805.287
0.612	0.16	48.7533	0.853376	804.623
0.612	0.162	48.0338	0.850944	802.91
0.612	0.164	47.3998	0.848378	800.978
0.612	0.166	46.8347	0.848344	801.509
0.612	0.168	46.137	0.845614	799.477
0.612	0.17	45.4608	0.843616	798.155
0.612	0.172	44.7709	0.840482	795.711
0.612	0.174	44.0893	0.839708	795.619
0.612	0.176	43.5893	0.837898	794.309
0.612	0.178	43.0351	0.8365	793.465
0.612	0.18	42.4378	0.834496	792.058
0.612	0.182	41.785	0.832504	790.719
0.612	0.184	41.3239	0.83063	789.306
0.612	0.186	40.6474	0.829278	788.631
0.612	0.188	40.2109	0.826548	786.337
0.612	0.19	39.4549	0.825066	785.611
0.612	0.192	39.0298	0.822768	783.738
0.612	0.194	38.4425	0.820318	781.875
0.612	0.196	38.0345	0.819266	781.232
0.612	0.198	37.266	0.81645	779.184
0.612	0.2	36.9105	0.815338	778.428
0.612	0.202	36.2918	0.81394	777.648
0.612	0.204	35.7517	0.812532	776.78
0.612	0.206	35.0821	0.809242	774.16
0.612	0.208	34.753	0.808296	773.543
0.612	0.21	34.2978	0.806364	772.066
0.612	0.212	33.802	0.804572	770.77
0.612	0.214	33.1356	0.801896	768.76
0.612	0.216	32.768	0.799906	767.138
0.612	0.218	32.3113	0.798492	766.181
0.612	0.22	31.823	0.7955	763.677
0.612	0.222	31.2101	0.794066	762.856
0.612	0.224	30.8423	0.792102	761.26
0.612	0.226	30.484	0.790302	759.818
0.612	0.228	29.8653	0.789016	759.151
0.612	0.23	29.3217	0.786102	756.78
0.612	0.232	28.9225	0.783798	754.876
0.612	0.234	28.6995	0.783312	754.612
0.612	0.236	28.3292	0.781824	753.495
0.612	0.238	27.837	0.779622	751.785
0.612	0.24	27.068	0.77716	750.092
0.612	0.242	26.847	0.775724	748.877
0.612	0.244	26.6103	0.774834	748.224
0.612	0.246	26.153	0.773052	746.899
0.612	0.248	25.479	0.768336	742.857
0.612	0.25	25.0487	0.767174	742.125
0.612	0.252	24.8618	0.76573	740.868
0.612	0.254	24.6914	0.765768	741.077
0.612	0.256	24.1505	0.76323	739.08
0.612	0.258	23.5425	0.76078	737.237
0.612	0.26	23.1471	0.758116	734.969
0.612	0.262	23.0849	0.757498	734.413
0.612	0.264	22.808	0.756384	733.576
0.612	0.266	22.3217	0.753958	731.636
0.612	0.268	21.4589	0.749572	728.113
0.612	0.27	21.1573	0.748236	727.079
0.612	0.272	21.0437	0.746168	725.124
0.612	0.274	20.9237	0.747848	726.924
0.612	0.276	20.3246	0.741956	721.631
0.612	0.278	19.6948	0.740432	720.737
0.612	0.28	19.4625	0.738064	718.601
0.612	0.282	19.3508	0.73734	717.989
0.612	0.284	19.2085	0.73675	717.542
0.612	0.286	18.5807	0.733854	715.273
0.612	0.288	18.169	0.731766	713.597
0.612	0.29	17.8434	0.729396	711.553
0.612	0.292	17.7656	0.727698	709.932
0.612	0.294	17.7052	0.727552	709.847
0.612	0.296	17.3042	0.725752	708.448
0.612	0.298	16.9135	0.72346	706.547
0.612	0.3	16.3581	0.719324	702.966
0.614	0.002	237.972	0.998228	760.256
0.614	0.004	211.046	0.99624	785.194
0.614	0.006	194.994	0.99463	799.636
0.614	0.008	183.369	0.992726	809.357
0.614	0.01	174.528	0.991048	816.52
0.614	0.012	166.914	0.98914	822.226
0.614	0.014	160.817	0.987314	826.497
0.614	0.016	155.108	0.985396	830.288
0.614	0.018	149.962	0.983776	833.814
0.614	0.02	145.516	0.981792	836.276
0.614	0.022	141.475	0.97997	838.495
0.614	0.024	137.737	0.978284	840.547
0.614	0.026	134.174	0.976166	841.992
0.614	0.028	130.813	0.974662	843.849
0.614	0.03	127.786	0.97278	844.994
0.614	0.032	125.21	0.970892	845.682
0.614	0.034	122.306	0.969402	847.096
0.614	0.036	120.044	0.96716	847.116
0.614	0.038	117.299	0.965312	848.013
0.614	0.04	115.158	0.963688	848.53
0.614	0.042	112.849	0.961926	849.077
0.614	0.044	110.733	0.960258	849.525
0.614	0.046	108.655	0.958784	850.129
0.614	0.048	106.78	0.956384	849.604
0.614	0.05	104.859	0.954364	849.505
0.614	0.052	102.8	0.952698	849.898
0.614	0.054	101.151	0.950702	849.551
0.614	0.056	99.3322	0.949074	849.742
0.614	0.058	97.7187	0.946996	849.277
0.614	0.06	96.1324	0.945644	849.512
0.614	0.062	94.5566	0.943366	848.809
0.614	0.064	93.0897	0.94187	848.78
0.614	0.066	91.5113	0.939964	848.453
0.614	0.068	90.1753	0.937874	847.699
0.614	0.07	88.6439	0.93629	847.646
0.614	0.072	87.2285	0.934998	847.769
0.614	0.074	86.0244	0.93195	845.926
0.614	0.076	84.7068	0.931074	846.367
0.614	0.078	83.6406	0.928932	845.291
0.614	0.08	82.371	0.92702	844.649
0.614	0.082	80.9583	0.92518	844.222
0.614	0.084	79.9186	0.923004	843.085
0.614	0.086	78.658	0.921624	842.966
0.614	0.088	77.4493	0.920638	843.189
0.614	0.09	76.2941	0.917664	841.37
0.614	0.092	75.277	0.915682	840.405
0.614	0.094	74.2602	0.914008	839.748
0.614	0.096	73.1694	0.912102	838.933
0.614	0.098	72.1988	0.910552	838.353
0.614	0.1	70.992	0.908114	837.122
0.614	0.102	70.0486	0.907232	837.183
0.614	0.104	69.2514	0.905324	836.073
0.614	0.106	68.148	0.903116	834.968
0.614	0.108	67.2902	0.901658	834.368
0.614	0.11	66.2414	0.899654	833.413
0.614	0.112	65.3753	0.89719	831.815
0.614	0.114	64.5847	0.896404	831.819
0.614	0.116	63.4566	0.893896	830.439
0.614	0.118	62.6365	0.892406	829.769
0.614	0.12	62.0136	0.890508	828.494
0.614	0.122	60.937	0.888166	827.229
0.614	0.124	60.1337	0.887604	827.47
0.614	0.126	59.3621	0.884108	824.746
0.614	0.128	58.438	0.882544	824.106
0.614	0.13	57.7934	0.881452	823.659
0.614	0.132	57.0754	0.879134	822.059
0.614	0.134	56.0878	0.876872	820.784
0.614	0.136	55.4727	0.87519	819.717
0.614	0.138	54.6677	0.87358	818.912
0.614	0.14	53.7208	0.871022	817.301
0.614	0.142	53.2424	0.869788	816.546
0.614	0.144	52.4963	0.867834	815.338
0.614	0.146	51.6582	0.865628	813.97
0.614	0.148	51.2793	0.864888	813.609
0.614	0.15	50.5458	0.863248	812.702
0.614	0.152	49.621	0.860318	810.697
0.614	0.154	49.0125	0.858882	809.87
0.614	0.156	48.3561	0.856706	808.35
0.614	0.158	47.6964	0.855286	807.59
0.614	0.16	46.8858	0.851346	804.46
0.614	0.162	46.5585	0.851452	804.893
0.614	0.164	45.7593	0.849214	803.455
0.614	0.166	45.1167	0.847894	802.777
0.614	0.168	44.3747	0.844578	800.203
0.614	0.17	44.0498	0.84335	799.3
0.614	0.172	43.2473	0.84174	798.493
0.614	0.174	42.6222	0.839402	796.78
0.614	0.176	42.2374	0.8385	796.263
0.614	0.178	41.582	0.836922	795.34
0.614	0.18	40.9007	0.834076	793.175
0.614	0.182	40.1969	0.831892	791.695
0.614	0.184	40.014	0.831542	791.528
0.614	0.186	39.427	0.829232	789.805
0.614	0.188	38.8068	0.826348	787.541
0.614	0.19	38.067	0.824076	786.009
0.614	0.192	37.685	0.824278	786.593
0.614	0.194	37.1858	0.821118	783.932
0.614	0.196	36.6789	0.81917	782.491
0.614	0.198	35.9541	0.816202	780.248
0.614	0.2	35.6413	0.815574	779.933
0.614	0.202	35.0637	0.813666	778.602
0.614	0.204	34.5036	0.811618	777.114
0.614	0.206	33.941	0.80949	775.549
0.614	0.208	33.5994	0.807702	774.103
0.614	0.21	32.968	0.805704	772.736
0.614	0.212	32.5308	0.8043	771.769
0.614	0.214	31.8924	0.802034	770.142
0.614	0.216	31.5319	0.800336	768.804
0.614	0.218	31.2055	0.799408	768.202
0.614	0.22	30.8104	0.798386	767.576
0.614	0.222	30.2668	0.79387	763.603
0.614	0.224	29.7573	0.792486	762.729
0.614	0.226	29.5101	0.790824	761.314
0.614	0.228	28.9705	0.788618	759.648
0.614	0.23	28.6012	0.787908	759.307
0.614	0.232	28.0974	0.785056	756.959
0.614	0.234	27.707	0.783494	755.787
0.614	0.236	27.3244	0.782324	755
0.614	0.238	26.8242	0.781008	754.184
0.614	0.24	26.3932	0.778474	752.081
0.614	0.242	25.7447	0.77458	748.835
0.614	0.244	25.6527	0.77439	748.737
0.614	0.246	25.2695	0.771616	746.346
0.614	0.248	24.8666	0.770294	745.427
0.614	0.25	24.4323	0.768146	743.714
0.614	0.252	23.8122	0.764962	741.15
0.614	0.254	23.7717	0.764408	740.636
0.614	0.256	23.294	0.76221	738.916
0.614	0.258	23.0373	0.761004	737.967
0.614	0.26	22.6303	0.759304	736.674
0.614	0.262	22.2757	0.757988	735.712
0.614	0.264	21.6163	0.753878	732.262
0.614	0.266	21.2578	0.752062	730.804
0.614	0.268	20.9771	0.750272	729.295
0.614	0.27	20.6656	0.748868	728.202
0.614	0.272	20.2388	0.746148	725.909
0.614	0.274	20.2152	0.746692	726.477
0.614	0.276	19.5287	0.742042	722.513
0.614	0.278	19.3516	0.741894	722.542
0.614	0.28	18.9159	0.73978	720.864
0.614	0.282	18.5198	0.737346	718.826
0.614	0.284	18.5321	0.736576	718.044
0.614	0.286	18.085	0.734064	715.979
0.614	0.288	17.8326	0.732956	715.123
0.614	0.29	17.5501	0.731526	713.976
0.614	0.292	17.2752	0.72979	712.515
0.614	0.294	16.8493	0.727314	710.465
0.614	0.296	16.5339	0.725242	708.708
0.614	0.298	16.3562	0.722436	706.08
0.614	0.3	16.2004	0.723212	707.012
0.616	0.002	229.467	0.99823	768.763
0.616	0.004	203.778	0.996352	792.574
0.616	0.006	188.206	0.994676	806.47
0.616	0.008	177.103	0.992826	815.723
0.616	0.01	168.219	0.99082	822.601
0.616	0.012	161.135	0.988928	827.793
0.616	0.014	154.888	0.987264	832.376
0.616	0.016	149.803	0.985698	835.895
0.616	0.018	145.051	0.983686	838.635
0.616	0.02	140.257	0.981876	841.619
0.616	0.022	136.563	0.980084	843.521
0.616	0.024	132.978	0.978178	845.2
0.616	0.026	129.781	0.976692	846.911
0.616	0.028	126.357	0.974612	848.255
0.616	0.03	123.599	0.973114	849.515
0.616	0.032	120.648	0.97048	849.832
0.616	0.034	118.208	0.96906	850.852
0.616	0.036	115.759	0.967374	851.615
0.616	0.038	113.331	0.965778	852.447
0.616	0.04	111.198	0.963728	852.53
0.616	0.042	109.018	0.961924	852.906
0.616	0.044	106.841	0.959814	852.973
0.616	0.046	104.765	0.958418	853.653
0.616	0.048	103.074	0.956198	853.124
0.616	0.05	101.213	0.954542	853.329
0.616	0.052	99.4287	0.953046	853.617
0.616	0.054	97.7047	0.950326	852.621
0.616	0.056	96.081	0.948736	852.655
0.616	0.058	94.6175	0.94707	852.452
0.616	0.06	92.8304	0.945288	852.458
0.616	0.062	91.2576	0.943734	852.476
0.616	0.064	89.9008	0.941912	852.011
0.616	0.066	88.6063	0.939734	851.128
0.616	0.068	87.0956	0.938128	851.032
0.616	0.07	85.6062	0.936416	850.81
0.616	0.072	84.5526	0.934502	849.949
0.616	0.074	83.1792	0.933588	850.409
0.616	0.076	81.7444	0.930768	849.024
0.616	0.078	80.6364	0.929308	848.672
0.616	0.08	79.2676	0.927692	848.424
0.616	0.082	78.2318	0.925514	847.282
0.616	0.084	77.0219	0.924248	847.226
0.616	0.086	75.8787	0.921574	845.695
0.616	0.088	74.9491	0.92019	845.241
0.616	0.09	73.8513	0.917698	843.847
0.616	0.092	72.7771	0.91604	843.263
0.616	0.094	71.6022	0.91408	842.478
0.616	0.096	70.5157	0.913	842.484
0.616	0.098	69.6314	0.911366	841.735
0.616	0.1	68.762	0.908434	839.672
0.616	0.102	67.872	0.90711	839.238
0.616	0.104	66.7704	0.905752	838.982
0.616	0.106	65.9146	0.903128	837.213
0.616	0.108	65.0476	0.900886	835.838
0.616	0.11	64.0167	0.89965	835.633
0.616	0.112	63.2018	0.896886	833.684
0.616	0.114	62.3093	0.896226	833.917
0.616	0.116	61.4875	0.894118	832.63
0.616	0.118	60.5522	0.892792	832.24
0.616	0.12	59.7672	0.8906	830.833
0.616	0.122	58.9524	0.888456	829.504
0.616	0.124	58.0777	0.88706	828.982
0.616	0.126	57.4177	0.883992	826.574
0.616	0.128	56.496	0.88204	825.544
0.616	0.13	55.8876	0.880594	824.706
0.616	0.132	55.1436	0.879696	824.552
0.616	0.134	54.3801	0.878428	824.048
0.616	0.136	53.527	0.875028	821.501
0.616	0.138	52.8575	0.874192	821.335
0.616	0.14	52.1272	0.872166	820.039
0.616	0.142	51.4043	0.869634	818.23
0.616	0.144	50.707	0.86873	818.023
0.616	0.146	50.0284	0.866934	816.906
0.616	0.148	49.2735	0.864848	815.574
0.616	0.15	48.6282	0.862508	813.88
0.616	0.152	48.1224	0.860142	812.02
0.616	0.154	47.4122	0.8582	810.788
0.616	0.156	46.6356	0.856202	809.566
0.616	0.158	46.1161	0.855588	809.472
0.616	0.16	45.6449	0.854436	808.791
0.616	0.162	44.7281	0.850986	806.258
0.616	0.164	44.1985	0.849698	805.5
0.616	0.166	43.7715	0.848038	804.266
0.616	0.168	43.0102	0.84589	802.88
0.616	0.17	42.3012	0.84436	802.059
0.616	0.172	41.9484	0.842016	800.068
0.616	0.174	41.2899	0.839594	798.304
0.616	0.176	40.6094	0.836466	795.857
0.616	0.178	40.0314	0.83613	796.099
0.616	0.18	39.6507	0.835314	795.663
0.616	0.182	39.1068	0.83332	794.213
0.616	0.184	38.5468	0.831326	792.779
0.616	0.186	37.8941	0.829034	791.14
0.616	0.188	37.5513	0.827576	790.025
0.616	0.19	36.9919	0.826578	789.586
0.616	0.192	36.415	0.823832	787.417
0.616	0.194	35.9188	0.822198	786.279
0.616	0.196	35.4613	0.820082	784.621
0.616	0.198	34.9174	0.818134	783.217
0.616	0.2	34.2485	0.81521	780.961
0.616	0.202	33.713	0.813248	779.535
0.616	0.204	33.511	0.812826	779.315
0.616	0.206	32.891	0.810152	777.261
0.616	0.208	32.3298	0.807354	775.024
0.616	0.21	31.9211	0.80613	774.209
0.616	0.212	31.5346	0.804768	773.233
0.616	0.214	31.1642	0.802892	771.728
0.616	0.216	30.5475	0.800002	769.455
0.616	0.218	30.2574	0.799594	769.337
0.616	0.22	29.6846	0.796866	767.181
0.616	0.222	29.4228	0.796634	767.211
0.616	0.224	28.973	0.794362	765.389
0.616	0.226	28.4706	0.790848	762.377
0.616	0.228	27.9122	0.78862	760.708
0.616	0.23	27.6393	0.787188	759.549
0.616	0.232	27.4472	0.787382	759.935
0.616	0.234	26.8436	0.784454	757.61
0.616	0.236	26.3657	0.782708	756.342
0.616	0.238	25.8356	0.779718	753.882
0.616	0.24	25.5519	0.779304	753.752
0.616	0.242	25.3764	0.777274	751.898
0.616	0.244	24.8288	0.774536	749.707
0.616	0.246	24.3316	0.772172	747.84
0.616	0.248	23.7767	0.770308	746.531
0.616	0.25	23.6415	0.767954	744.313
0.616	0.252	23.4622	0.767952	744.49
0.616	0.254	22.9583	0.765836	742.878
0.616	0.256	22.4427	0.76344	740.997
0.616	0.258	22.2663	0.761806	739.54
0.616	0.26	21.8831	0.759426	737.543
0.616	0.262	21.424	0.756586	735.162
0.616	0.264	20.8806	0.7549	734.019
0.616	0.266	20.7096	0.752748	732.038
0.616	0.268	20.2217	0.750598	730.376
0.616	0.27	20.1604	0.750524	730.364
0.616	0.272	19.6801	0.74816	728.48
0.616	0.274	19.3038	0.745186	725.882
0.616	0.276	19.0651	0.742782	723.717
0.616	0.278	18.5771	0.741756	723.179
0.616	0.28	18.4694	0.74107	722.601
0.616	0.282	18.3577	0.740462	722.104
0.616	0.284	17.9068	0.736846	718.939
0.616	0.286	17.4409	0.733058	715.617
0.616	0.288	17.3217	0.733914	716.592
0.616	0.29	16.8557	0.730466	713.61
0.616	0.292	16.8451	0.729614	712.769
0.616	0.294	16.4343	0.72773	711.296
0.616	0.296	16.2475	0.726224	709.977
0.616	0.298	15.8861	0.724212	708.326
0.616	0.3	15.776	0.722632	706.856
0.618	0.002	221.905	0.998212	776.307
0.618	0.004	196.693	0.996266	799.573
0.618	0.006	181.906	0.994652	812.746
0.618	0.008	171.069	0.992802	821.733
0.618	0.01	162.658	0.990888	828.231
0.618	0.012	155.448	0.988896	833.448
0.618	0.014	150.081	0.987498	837.417
0.618	0.016	144.54	0.985764	841.224
0.618	0.018	139.911	0.983446	843.535
0.618	0.02	135.926	0.98165	845.724
0.618	0.022	131.87	0.980164	848.294
0.618	0.024	128.507	0.978696	850.189
0.618	0.026	125.291	0.976686	851.395
0.618	0.028	122.264	0.97463	852.366
0.618	0.03	119.42	0.973464	854.044
0.618	0.032	116.837	0.970916	854.079
0.618	0.034	114.457	0.969708	855.251
0.618	0.036	111.731	0.967374	855.643
0.618	0.038	109.509	0.966316	856.807
0.618	0.04	107.314	0.963408	856.094
0.618	0.042	105.361	0.961532	856.171
0.618	0.044	103.285	0.959968	856.683
0.618	0.046	101.532	0.95799	856.458
0.618	0.048	99.5546	0.956156	856.601
0.618	0.05	97.8161	0.954636	856.82
0.618	0.052	96.2722	0.953074	856.802
0.618	0.054	94.5718	0.950908	856.336
0.618	0.056	92.8696	0.949912	857.042
0.618	0.058	91.327	0.947852	856.525
0.618	0.06	89.7892	0.945742	855.953
0.618	0.062	88.3306	0.94391	855.579
0.618	0.064	86.875	0.942114	855.239
0.618	0.066	85.6127	0.939472	853.859
0.618	0.068	84.2225	0.938252	854.029
0.618	0.07	82.7921	0.93556	852.768
0.618	0.072	81.7151	0.934566	852.851
0.618	0.074	80.2928	0.932736	852.443
0.618	0.076	79.1641	0.930942	851.778
0.618	0.078	77.8999	0.930022	852.122
0.618	0.08	76.8094	0.927728	850.919
0.618	0.082	75.7994	0.925168	849.369
0.618	0.084	74.466	0.923356	848.89
0.618	0.086	73.3428	0.92187	848.527
0.618	0.088	72.4245	0.920242	847.817
0.618	0.09	71.3814	0.918434	847.053
0.618	0.092	70.3738	0.916576	846.202
0.618	0.094	69.4356	0.91437	844.934
0.618	0.096	68.354	0.912082	843.728
0.618	0.098	67.3521	0.910986	843.634
0.618	0.1	66.3369	0.909534	843.197
0.618	0.102	65.6241	0.90708	841.456
0.618	0.104	64.6436	0.9052	840.556
0.618	0.106	63.8064	0.9037	839.894
0.618	0.108	62.845	0.901514	838.669
0.618	0.11	61.77	0.899386	837.616
0.618	0.112	61.0466	0.897846	836.799
0.618	0.114	60.263	0.896306	836.043
0.618	0.116	59.3853	0.894206	834.821
0.618	0.118	58.6573	0.89202	833.363
0.618	0.12	57.858	0.890662	832.804
0.618	0.122	57.0122	0.889036	832.024
0.618	0.124	56.2377	0.886816	830.578
0.618	0.126	55.544	0.885108	829.564
0.618	0.128	54.778	0.883296	828.518
0.618	0.13	53.919	0.881966	828.047
0.618	0.132	53.3008	0.879348	826.047
0.618	0.134	52.5693	0.878528	825.959
0.618	0.136	51.7898	0.875578	823.788
0.618	0.138	50.9774	0.872756	821.779
0.618	0.14	50.5134	0.872026	821.513
0.618	0.142	49.8129	0.870142	820.329
0.618	0.144	49.1196	0.867724	818.604
0.618	0.146	48.4904	0.866114	817.624
0.618	0.148	47.8122	0.864854	817.042
0.618	0.15	47.0868	0.862168	815.081
0.618	0.152	46.3451	0.861276	814.931
0.618	0.154	45.8095	0.859492	813.682
0.618	0.156	45.3043	0.856438	811.134
0.618	0.158	44.6449	0.855524	810.879
0.618	0.16	43.9698	0.85257	808.6
0.618	0.162	43.5727	0.852752	809.179
0.618	0.164	42.6791	0.850728	808.049
0.618	0.166	42.1996	0.847806	805.606
0.618	0.168	41.5754	0.846836	805.261
0.618	0.17	41.0729	0.844402	803.329
0.618	0.172	40.3133	0.841312	800.999
0.618	0.174	39.9709	0.841118	801.147
0.618	0.176	39.3262	0.837824	798.498
0.618	0.178	39.0407	0.837294	798.253
0.618	0.18	38.3017	0.834832	796.53
0.618	0.182	37.724	0.833566	795.842
0.618	0.184	37.4	0.830656	793.256
0.618	0.186	36.791	0.82886	792.069
0.618	0.188	36.1556	0.82649	790.334
0.618	0.19	35.6934	0.825604	789.911
0.618	0.192	35.348	0.82359	788.242
0.618	0.194	34.7461	0.822058	787.312
0.618	0.196	34.1911	0.820326	786.135
0.618	0.198	33.6893	0.817828	784.139
0.618	0.2	33.2623	0.816674	783.412
0.618	0.202	32.9386	0.814998	782.059
0.618	0.204	32.1883	0.810964	778.776
0.618	0.206	31.7432	0.810628	778.885
0.618	0.208	31.4424	0.808304	776.862
0.618	0.21	31.1704	0.807936	776.766
0.618	0.212	30.7526	0.805824	775.071
0.618	0.214	30.09	0.803756	773.666
0.618	0.216	29.6548	0.800638	770.983
0.618	0.218	29.4278	0.800676	771.248
0.618	0.22	28.774	0.797	768.226
0.618	0.222	28.5673	0.795112	766.545
0.618	0.224	27.807	0.793142	765.335
0.618	0.226	27.576	0.791824	764.248
0.618	0.228	27.2775	0.790644	763.366
0.618	0.23	26.6517	0.788006	761.354
0.618	0.232	26.3968	0.786976	760.579
0.618	0.234	25.75	0.783918	758.168
0.618	0.236	25.5126	0.78396	758.447
0.618	0.238	25.3183	0.781218	755.9
0.618	0.24	24.8288	0.779098	754.269
0.618	0.242	24.4306	0.777378	752.947
0.618	0.244	23.8446	0.774636	750.791
0.618	0.246	23.5195	0.773576	750.056
0.618	0.248	23.3164	0.771634	748.318
0.618	0.25	22.8915	0.76817	745.278
0.618	0.252	22.4818	0.768098	745.616
0.618	0.254	22.2396	0.766404	744.164
0.618	0.256	21.8797	0.76218	740.3
0.618	0.258	21.3853	0.761196	739.811
0.618	0.26	21.0509	0.758624	737.573
0.618	0.262	20.4688	0.755802	735.333
0.618	0.264	20.3666	0.754876	734.509
0.618	0.266	20.221	0.755184	734.963
0.618	0.268	19.977	0.752594	732.617
0.618	0.27	19.3557	0.74903	729.674
0.618	0.272	19.0278	0.747606	728.578
0.618	0.274	18.6628	0.745896	727.233
0.618	0.276	18.4538	0.743886	725.432
0.618	0.278	18.3172	0.742664	724.347
0.618	0.28	17.8466	0.74091	723.063
0.618	0.282	17.622	0.739538	721.916
0.618	0.284	17.3451	0.737966	720.621
0.618	0.286	16.8649	0.735082	718.217
0.618	0.288	16.7913	0.733928	717.137
0.618	0.29	16.656	0.730946	714.29
0.618	0.292	16.2883	0.73016	713.872
0.618	0.294	15.9388	0.728228	712.289
0.618	0.296	15.7658	0.72751	711.744
0.618	0.298	15.2731	0.72326	707.987
0.618	0.3	14.6637	0.718912	704.248
0.62	0.002	214.38	0.998278	783.898
0.62	0.004	190.257	0.996388	806.131
0.62	0.006	175.672	0.99468	819.008
0.62	0.008	165.469	0.992802	827.333
0.62	0.01	157.222	0.990902	833.68
0.62	0.012	150.587	0.989192	838.605
0.62	0.014	144.82	0.987462	842.642
0.62	0.016	139.907	0.98561	845.703
0.62	0.018	135.303	0.984022	848.719
0.62	0.02	131.094	0.982006	850.912
0.62	0.022	127.575	0.980102	852.527
0.62	0.024	124.113	0.978142	854.029
0.62	0.026	121.253	0.97679	855.537
0.62	0.028	118.455	0.974598	856.143
0.62	0.03	115.397	0.972892	857.495
0.62	0.032	113.009	0.971068	858.059
0.62	0.034	110.603	0.969558	858.955
0.62	0.036	108.319	0.967296	858.977
0.62	0.038	105.855	0.965656	859.801
0.62	0.04	103.763	0.964042	860.279
0.62	0.042	101.747	0.962392	860.645
0.62	0.044	99.8617	0.959912	860.05
0.62	0.046	98.0587	0.958412	860.353
0.62	0.048	96.1062	0.956858	860.752
0.62	0.05	94.4444	0.954518	860.074
0.62	0.052	92.8425	0.95286	860.017
0.62	0.054	91.2133	0.950548	859.335
0.62	0.056	89.6129	0.949282	859.669
0.62	0.058	88.1282	0.94723	859.102
0.62	0.06	86.5774	0.946018	859.441
0.62	0.062	85.5166	0.944412	858.895
0.62	0.064	84.1363	0.941812	857.676
0.62	0.066	82.7113	0.939944	857.233
0.62	0.068	81.25	0.938298	857.048
0.62	0.07	80.007	0.936884	856.877
0.62	0.072	78.8792	0.933888	855.009
0.62	0.074	77.3825	0.93261	855.228
0.62	0.076	76.4549	0.930484	854.029
0.62	0.078	75.4232	0.92961	854.187
0.62	0.08	74.264	0.927638	853.374
0.62	0.082	72.9591	0.926276	853.317
0.62	0.084	72.1139	0.923716	851.602
0.62	0.086	71.1273	0.92188	850.753
0.62	0.088	70.1881	0.920954	850.766
0.62	0.09	68.8756	0.918156	849.28
0.62	0.092	68.007	0.916568	848.561
0.62	0.094	67.1904	0.9144	847.21
0.62	0.096	66.2226	0.912472	846.249
0.62	0.098	65.2785	0.911128	845.849
0.62	0.1	64.4431	0.90984	845.397
0.62	0.102	63.3119	0.907382	844.07
0.62	0.104	62.6324	0.905574	842.942
0.62	0.106	61.71	0.903422	841.712
0.62	0.108	60.79	0.902208	841.418
0.62	0.11	59.8147	0.899372	839.557
0.62	0.112	59.2289	0.897604	838.375
0.62	0.114	58.3692	0.897222	838.853
0.62	0.116	57.3847	0.894106	836.721
0.62	0.118	56.8254	0.891786	834.961
0.62	0.12	55.9921	0.89105	835.058
0.62	0.122	55.329	0.888938	833.609
0.62	0.124	54.4031	0.886124	831.721
0.62	0.126	53.6548	0.885566	831.911
0.62	0.128	52.9487	0.88322	830.271
0.62	0.13	52.1848	0.880898	828.713
0.62	0.132	51.4423	0.878508	827.066
0.62	0.134	50.7573	0.876802	826.045
0.62	0.136	50.2011	0.875942	825.741
0.62	0.138	49.489	0.874582	825.093
0.62	0.14	48.6155	0.87236	823.745
0.62	0.142	48.1786	0.870196	822.017
0.62	0.144	47.4856	0.869308	821.822
0.62	0.146	47.0065	0.867522	820.516
0.62	0.148	46.1191	0.865662	819.543
0.62	0.15	45.4841	0.862964	817.48
0.62	0.152	44.9336	0.860866	815.932
0.62	0.154	44.3813	0.85949	815.109
0.62	0.156	43.6286	0.85698	813.351
0.62	0.158	43.1975	0.855052	811.855
0.62	0.16	42.5233	0.853412	810.889
0.62	0.162	42.0456	0.851724	809.678
0.62	0.164	41.3103	0.849718	808.408
0.62	0.166	40.7728	0.84784	807.067
0.62	0.168	40.1616	0.846652	806.49
0.62	0.17	39.7392	0.845132	805.393
0.62	0.172	39.0731	0.84279	803.717
0.62	0.174	38.7639	0.841436	802.672
0.62	0.176	38.296	0.839232	800.936
0.62	0.178	37.635	0.835998	798.363
0.62	0.18	37.1862	0.836502	799.316
0.62	0.182	36.5748	0.833574	796.999
0.62	0.184	35.9592	0.831336	795.377
0.62	0.186	35.6048	0.828936	793.331
0.62	0.188	35.32	0.828552	793.232
0.62	0.19	34.6129	0.825704	791.091
0.62	0.192	33.9939	0.823748	789.754
0.62	0.194	33.4336	0.820942	787.508
0.62	0.196	33.1006	0.819872	786.771
0.62	0.198	32.7775	0.818142	785.364
0.62	0.2	32.0258	0.815692	783.666
0.62	0.202	31.7949	0.813684	781.889
0.62	0.204	31.2639	0.812046	780.782
0.62	0.206	30.8416	0.810876	780.034
0.62	0.208	30.6536	0.809204	778.55
0.62	0.21	29.915	0.80659	776.675
0.62	0.212	29.5943	0.80589	776.296
0.62	0.214	29.2881	0.803788	774.5
0.62	0.216	28.7337	0.801636	772.902
0.62	0.218	28.4483	0.799602	771.154
0.62	0.22	27.7126	0.797754	770.041
0.62	0.222	27.5151	0.795308	767.793
0.62	0.224	27.1754	0.795046	767.871
0.62	0.226	26.5865	0.791322	764.735
0.62	0.228	26.2935	0.789558	763.264
0.62	0.23	25.6625	0.78756	761.898
0.62	0.232	25.4226	0.785656	760.233
0.62	0.234	25.181	0.784584	759.403
0.62	0.236	24.8442	0.784246	759.402
0.62	0.238	24.2513	0.780666	756.415
0.62	0.24	23.8692	0.778948	755.079
0.62	0.242	23.3466	0.77491	751.563
0.62	0.244	23.3403	0.775892	752.552
0.62	0.246	23.1438	0.774812	751.668
0.62	0.248	22.5341	0.770546	748.012
0.62	0.25	22.309	0.770508	748.199
0.62	0.252	21.754	0.767582	745.828
0.62	0.254	21.5726	0.76669	745.117
0.62	0.256	21.0257	0.76304	742.014
0.62	0.258	20.6407	0.761752	741.111
0.62	0.26	20.2842	0.75959	739.306
0.62	0.262	20.1938	0.757704	737.51
0.62	0.264	19.9651	0.757794	737.829
0.62	0.266	19.3098	0.752548	733.238
0.62	0.268	19.1499	0.751416	732.266
0.62	0.27	18.8013	0.750256	731.455
0.62	0.272	18.3916	0.7481	729.708
0.62	0.274	18.3825	0.746992	728.61
0.62	0.276	18.2009	0.746496	728.295
0.62	0.278	17.6063	0.742458	724.852
0.62	0.28	17.4476	0.742506	725.058
0.62	0.282	16.8827	0.7372	720.317
0.62	0.284	16.6706	0.737164	720.493
0.62	0.286	16.6655	0.737288	720.622
0.62	0.288	16.528	0.73545	718.922
0.62	0.29	15.99	0.731792	715.802
0.62	0.292	15.8561	0.731262	715.406
0.62	0.294	15.4113	0.728454	713.043
0.62	0.296	15.0634	0.725812	710.749
0.62	0.298	14.5851	0.721726	707.141
0.62	0.3	14.4749	0.72139	706.915
0.622	0.002	207.466	0.998238	790.772
0.622	0.004	184.243	0.996408	812.165
0.622	0.006	169.923	0.994502	824.579
0.622	0.008	160.032	0.992748	832.716
0.622	0.01	152.125	0.991118	838.993
0.622	0.012	145.591	0.989332	843.741
0.622	0.014	140.015	0.987632	847.617
0.622	0.016	135.113	0.98555	850.437
0.622	0.018	130.946	0.983978	853.032
0.622	0.02	127.099	0.981994	854.895
0.622	0.022	123.335	0.980368	857.033
0.622	0.024	120.053	0.97833	858.277
0.622	0.026	117.379	0.976706	859.327
0.622	0.028	114.396	0.974942	860.546
0.622	0.03	111.787	0.973402	861.615
0.622	0.032	109.037	0.971492	862.455
0.622	0.034	106.881	0.969352	862.471
0.622	0.036	104.433	0.96742	862.987
0.622	0.038	102.571	0.965958	863.387
0.622	0.04	100.292	0.964292	864
0.622	0.042	98.6064	0.96219	863.584
0.622	0.044	96.7593	0.960534	863.775
0.622	0.046	94.8294	0.95861	863.781
0.622	0.048	93.0977	0.957142	864.044
0.622	0.05	91.5555	0.954618	863.062
0.622	0.052	89.8401	0.952978	863.138
0.622	0.054	88.3768	0.950772	862.395
0.622	0.056	86.8512	0.949686	862.835
0.622	0.058	85.4203	0.947646	862.226
0.622	0.06	84.059	0.94546	861.401
0.622	0.062	82.6189	0.944206	861.587
0.622	0.064	81.3349	0.94209	860.755
0.622	0.066	79.9681	0.940126	860.158
0.622	0.068	78.688	0.938066	859.378
0.622	0.07	77.6393	0.936572	858.933
0.622	0.072	76.4438	0.935218	858.774
0.622	0.074	75.1589	0.932802	857.643
0.622	0.076	74.153	0.931058	856.905
0.622	0.078	72.8892	0.928718	855.829
0.622	0.08	71.8634	0.927392	855.529
0.622	0.082	70.8705	0.926256	855.386
0.622	0.084	69.891	0.92408	854.189
0.622	0.086	68.8605	0.922628	853.767
0.622	0.088	67.7689	0.919868	852.099
0.622	0.09	66.8625	0.918604	851.742
0.622	0.092	65.8023	0.916174	850.372
0.622	0.094	65.0449	0.914696	849.651
0.622	0.096	64.0475	0.912536	848.488
0.622	0.098	63.1406	0.910652	847.511
0.622	0.1	62.2986	0.9095	847.201
0.622	0.102	61.3158	0.908146	846.83
0.622	0.104	60.3423	0.90492	844.578
0.622	0.106	59.663	0.904612	844.949
0.622	0.108	58.9362	0.901316	842.38
0.622	0.11	58.0135	0.899656	841.643
0.622	0.112	57.1715	0.89734	840.169
0.622	0.114	56.5047	0.897494	840.989
0.622	0.116	55.4767	0.893786	838.309
0.622	0.118	54.7815	0.892334	837.552
0.622	0.12	54.3025	0.890786	836.484
0.622	0.122	53.4689	0.889842	836.373
0.622	0.124	52.6798	0.88711	834.43
0.622	0.126	51.8443	0.885052	833.208
0.622	0.128	51.29	0.88436	833.07
0.622	0.13	50.5569	0.881466	830.909
0.622	0.132	49.9224	0.88004	830.118
0.622	0.134	49.2945	0.878204	828.91
0.622	0.136	48.4821	0.876308	827.826
0.622	0.138	47.9735	0.87438	826.407
0.622	0.14	47.3955	0.872606	825.211
0.622	0.142	46.6122	0.87096	824.348
0.622	0.144	46.0115	0.86955	823.539
0.622	0.146	45.3535	0.866256	820.903
0.622	0.148	44.7748	0.865082	820.307
0.622	0.15	44.3446	0.863758	819.413
0.622	0.152	43.4567	0.861186	817.729
0.622	0.154	42.9354	0.859272	816.337
0.622	0.156	42.2883	0.858136	815.848
0.622	0.158	41.9806	0.855778	813.797
0.622	0.16	41.3015	0.854156	812.855
0.622	0.162	40.6457	0.852518	811.872
0.622	0.164	40.0728	0.850764	810.691
0.622	0.166	39.6805	0.848346	808.666
0.622	0.168	39.1186	0.847046	807.927
0.622	0.17	38.6912	0.84402	805.329
0.622	0.172	38.0512	0.843284	805.233
0.622	0.174	37.5294	0.839338	801.809
0.622	0.176	37.0713	0.839912	802.841
0.622	0.178	36.5117	0.837102	800.59
0.622	0.18	35.9675	0.835634	799.667
0.622	0.182	35.5021	0.833814	798.312
0.622	0.184	35.1361	0.832858	797.722
0.622	0.186	34.5344	0.830212	795.678
0.622	0.188	33.9426	0.827918	793.975
0.622	0.19	33.4041	0.824876	791.472
0.622	0.192	32.9376	0.823708	790.77
0.622	0.194	32.5792	0.822278	789.699
0.622	0.196	32.0688	0.819146	787.077
0.622	0.198	31.6872	0.818374	786.687
0.622	0.2	31.2064	0.816532	785.326
0.622	0.202	30.7436	0.814624	783.88
0.622	0.204	30.3979	0.812532	782.134
0.622	0.206	29.8383	0.811652	781.814
0.622	0.208	29.5662	0.809786	780.22
0.622	0.21	29.2065	0.80881	779.603
0.622	0.212	28.7525	0.807242	778.489
0.622	0.214	28.137	0.802142	774.005
0.622	0.216	27.8107	0.799976	772.165
0.622	0.218	27.4039	0.80066	773.256
0.622	0.22	27.1338	0.798728	771.594
0.622	0.222	26.6598	0.7967	770.04
0.622	0.224	26.3198	0.79386	767.54
0.622	0.226	25.7304	0.792184	766.454
0.622	0.228	25.2991	0.789082	763.783
0.622	0.23	25.3135	0.789006	763.692
0.622	0.232	24.8308	0.786916	762.085
0.622	0.234	24.2598	0.784016	759.756
0.622	0.236	23.9051	0.78324	759.335
0.622	0.238	23.496	0.780098	756.602
0.622	0.24	23.294	0.778646	755.352
0.622	0.242	22.9407	0.777434	754.493
0.622	0.244	22.6187	0.775078	752.459
0.622	0.246	22.2369	0.773232	750.995
0.622	0.248	21.8	0.770196	748.396
0.622	0.25	21.4608	0.768464	747.003
0.622	0.252	21.1138	0.767248	746.134
0.622	0.254	20.6358	0.76476	744.124
0.622	0.256	20.4592	0.762888	742.429
0.622	0.258	20.1801	0.762216	742.036
0.622	0.26	19.9201	0.760588	740.668
0.622	0.262	19.631	0.758932	739.301
0.622	0.264	19.19	0.756228	737.038
0.622	0.266	18.7076	0.753524	734.816
0.622	0.268	18.6109	0.753186	734.575
0.622	0.27	18.3143	0.75243	734.116
0.622	0.272	18.1124	0.749522	731.41
0.622	0.274	17.8672	0.74701	729.143
0.622	0.276	17.4725	0.746164	728.692
0.622	0.278	16.9121	0.742382	725.47
0.622	0.28	16.8271	0.741828	725.001
0.622	0.282	16.6288	0.740252	723.623
0.622	0.284	16.3876	0.738872	722.484
0.622	0.286	16.2978	0.738186	721.888
0.622	0.288	15.8787	0.735862	719.983
0.622	0.29	15.4208	0.732098	716.677
0.622	0.292	15.1901	0.730526	715.336
0.622	0.294	15.0315	0.728352	713.321
0.622	0.296	14.4995	0.72559	711.09
0.622	0.298	14.1635	0.723482	709.319
0.622	0.3	14.0883	0.722464	708.376
0.624	0.002	200.569	0.9982	797.631
0.624	0.004	177.855	0.996472	818.617
0.624	0.006	164.478	0.994704	830.226
0.624	0.008	154.785	0.992744	837.959
0.624	0.01	146.99	0.99122	844.23
0.624	0.012	141.225	0.989078	847.853
0.624	0.014	135.656	0.987416	851.76
0.624	0.016	130.754	0.98556	854.806
0.624	0.018	126.746	0.983776	857.03
0.624	0.02	122.965	0.981754	858.789
0.624	0.022	119.621	0.98027	860.649
0.624	0.024	116.186	0.978198	862.012
0.624	0.026	113.488	0.97657	863.082
0.624	0.028	110.74	0.974936	864.196
0.624	0.03	107.901	0.972446	864.545
0.624	0.032	105.56	0.971672	866.112
0.624	0.034	103.329	0.969482	866.153
0.624	0.036	101.184	0.967652	866.468
0.624	0.038	99.3339	0.965578	866.244
0.624	0.04	97.4064	0.963962	866.556
0.624	0.042	95.3846	0.962454	867.069
0.624	0.044	93.8001	0.960022	866.222
0.624	0.046	91.7498	0.958394	866.644
0.624	0.048	90.2475	0.956566	866.319
0.624	0.05	88.7252	0.955088	866.363
0.624	0.052	86.8685	0.953262	866.393
0.624	0.054	85.7083	0.951186	865.478
0.624	0.056	84.1859	0.949238	865.052
0.624	0.058	82.6671	0.948014	865.347
0.624	0.06	81.1323	0.945686	864.554
0.624	0.062	79.8228	0.944188	864.365
0.624	0.064	78.5822	0.94153	862.948
0.624	0.066	77.3748	0.939678	862.303
0.624	0.068	76.1426	0.938654	862.511
0.624	0.07	74.8401	0.935596	860.756
0.624	0.072	73.8607	0.934512	860.651
0.624	0.074	72.649	0.932724	860.075
0.624	0.076	71.7602	0.931458	859.698
0.624	0.078	70.445	0.929422	858.977
0.624	0.08	69.8872	0.927964	858.077
0.624	0.082	68.807	0.926308	857.501
0.624	0.084	67.6344	0.924444	856.81
0.624	0.086	66.6547	0.921422	854.767
0.624	0.088	65.5457	0.920782	855.236
0.624	0.09	64.6539	0.919018	854.364
0.624	0.092	64.0065	0.917584	853.577
0.624	0.094	62.8663	0.913828	850.962
0.624	0.096	61.7863	0.912932	851.146
0.624	0.098	61.2758	0.911358	850.082
0.624	0.1	60.3501	0.909874	849.524
0.624	0.102	59.2332	0.907068	847.835
0.624	0.104	58.5925	0.905594	847.002
0.624	0.106	57.894	0.904488	846.594
0.624	0.108	56.8154	0.90144	844.625
0.624	0.11	56.2113	0.900488	844.277
0.624	0.112	55.455	0.898566	843.111
0.624	0.114	54.3131	0.896128	841.815
0.624	0.116	54.089	0.89439	840.301
0.624	0.118	53.2027	0.892606	839.403
0.624	0.12	52.3421	0.890466	838.124
0.624	0.122	51.9779	0.889968	837.99
0.624	0.124	50.7569	0.887022	836.265
0.624	0.126	50.6181	0.886558	835.94
0.624	0.128	49.4523	0.88338	833.928
0.624	0.13	49.0282	0.88213	833.102
0.624	0.132	48.3324	0.8799	831.568
0.624	0.134	47.6175	0.87768	830.063
0.624	0.136	47.1476	0.877144	829.996
0.624	0.138	46.1062	0.873692	827.586
0.624	0.14	45.988	0.87329	827.302
0.624	0.142	44.9683	0.870108	825.14
0.624	0.144	44.7902	0.869636	824.846
0.624	0.146	43.6984	0.866566	822.868
0.624	0.148	43.5839	0.865558	821.974
0.624	0.15	42.4695	0.862452	819.982
0.624	0.152	42.4145	0.861944	819.53
0.624	0.154	41.3336	0.857924	816.59
0.624	0.156	41.186	0.858496	817.31
0.624	0.158	40.2087	0.855328	815.119
0.624	0.16	40.1067	0.854656	814.549
0.624	0.162	39.1343	0.850254	811.12
0.624	0.164	38.9214	0.850542	811.621
0.624	0.166	38.2689	0.848284	810.015
0.624	0.168	37.9215	0.845904	807.983
0.624	0.17	37.6106	0.845348	807.737
0.624	0.172	36.7509	0.84366	806.909
0.624	0.174	36.7074	0.84351	806.803
0.624	0.176	35.5499	0.838116	802.566
0.624	0.178	35.5126	0.838498	802.985
0.624	0.18	34.5632	0.834914	800.351
0.624	0.182	34.4463	0.833698	799.252
0.624	0.184	34.083	0.832846	798.763
0.624	0.186	33.2341	0.82882	795.586
0.624	0.188	33.1726	0.829384	796.211
0.624	0.19	32.1568	0.82494	792.783
0.624	0.192	32.1228	0.825158	793.035
0.624	0.194	31.6067	0.822692	791.085
0.624	0.196	31.0426	0.819978	788.935
0.624	0.198	30.9551	0.819928	788.973
0.624	0.2	29.9969	0.815512	785.515
0.624	0.202	30.0082	0.815822	785.814
0.624	0.204	29.548	0.8139	784.352
0.624	0.206	29.0378	0.81179	782.752
0.624	0.208	28.9696	0.81088	781.91
0.624	0.21	27.8451	0.80539	777.545
0.624	0.212	27.7833	0.80598	778.197
0.624	0.214	27.6741	0.805494	777.82
0.624	0.216	26.8405	0.801754	774.913
0.624	0.218	26.8348	0.80195	775.115
0.624	0.22	25.9114	0.797766	771.855
0.624	0.222	25.643	0.795564	769.921
0.624	0.224	25.605	0.794372	768.767
0.624	0.226	24.81	0.791614	766.804
0.624	0.228	24.747	0.791166	766.419
0.624	0.23	24.7344	0.790812	766.078
0.624	0.232	23.5476	0.784474	760.926
0.624	0.234	23.5148	0.784588	761.073
0.624	0.236	23.52	0.783868	760.348
0.624	0.238	22.764	0.779674	756.91
0.624	0.24	22.7117	0.780246	757.534
0.624	0.242	22.565	0.779246	756.681
0.624	0.244	21.622	0.774034	752.412
0.624	0.246	21.6443	0.772922	751.278
0.624	0.248	21.5002	0.772402	750.902
0.624	0.25	20.4927	0.767406	746.913
0.624	0.252	20.5347	0.767662	747.127
0.624	0.254	20.2301	0.766276	746.046
0.624	0.256	19.758	0.761828	742.07
0.624	0.258	19.7413	0.76405	744.309
0.624	0.26	19.6043	0.761676	742.072
0.624	0.262	18.603	0.75683	738.227
0.624	0.264	18.6355	0.756462	737.826
0.624	0.266	18.5275	0.755132	736.605
0.624	0.268	17.9883	0.751988	734
0.624	0.27	17.952	0.752466	734.514
0.624	0.272	17.9136	0.75146	733.546
0.624	0.274	16.8616	0.746244	729.382
0.624	0.276	16.8659	0.74662	729.754
0.624	0.278	16.8663	0.744146	727.28
0.624	0.28	16.2485	0.739952	723.704
0.624	0.282	16.242	0.74157	725.328
0.624	0.284	16.2729	0.7419	725.627
0.624	0.286	15.2388	0.733372	718.133
0.624	0.288	15.2262	0.733912	718.686
0.624	0.29	15.2128	0.734492	719.279
0.624	0.292	14.3182	0.72805	713.732
0.624	0.294	14.1748	0.727146	712.971
0.624	0.296	14.1718	0.726144	711.972
0.624	0.298	14.1155	0.726358	712.242
0.624	0.3	13.2375	0.718532	705.295
0.626	0.002	194.185	0.99818	803.995
0.626	0.004	172.265	0.996472	824.207
0.626	0.006	159.324	0.994594	835.27
0.626	0.008	150.021	0.992728	842.707
0.626	0.01	142.554	0.991216	848.662
0.626	0.012	136.368	0.98908	852.712
0.626	0.014	131.277	0.987488	856.211
0.626	0.016	126.686	0.985684	858.998
0.626	0.018	122.655	0.9837	861.045
0.626	0.02	119.017	0.982184	863.167
0.626	0.022	115.621	0.980096	864.475
0.626	0.024	112.75	0.97831	865.56
0.626	0.026	109.81	0.976606	866.796
0.626	0.028	107.133	0.974784	867.651
0.626	0.03	104.804	0.973078	868.274
0.626	0.032	102.209	0.971608	869.399
0.626	0.034	100.269	0.969048	868.779
0.626	0.036	97.943	0.96786	869.917
0.626	0.038	95.9929	0.966198	870.205
0.626	0.04	94.2685	0.96403	869.761
0.626	0.042	92.275	0.962634	870.359
0.626	0.044	90.6242	0.960724	870.1
0.626	0.046	89.0772	0.958508	869.431
0.626	0.048	87.3241	0.95716	869.836
0.626	0.05	85.8496	0.954708	868.858
0.626	0.052	84.4441	0.953322	868.878
0.626	0.054	82.7552	0.951172	868.417
0.626	0.056	81.5816	0.949812	868.23
0.626	0.058	80.0715	0.947794	867.723
0.626	0.06	78.6764	0.945558	866.882
0.626	0.062	77.7177	0.944284	866.566
0.626	0.064	76.3447	0.942234	865.889
0.626	0.066	75.1183	0.940118	865
0.626	0.068	73.7609	0.938594	864.833
0.626	0.07	72.7174	0.936986	864.269
0.626	0.072	71.7322	0.93512	863.388
0.626	0.074	70.5046	0.933308	862.803
0.626	0.076	69.3859	0.931524	862.138
0.626	0.078	68.4962	0.92904	860.544
0.626	0.08	67.4753	0.92754	860.065
0.626	0.082	66.5864	0.926402	859.816
0.626	0.084	65.4533	0.923772	858.319
0.626	0.086	64.522	0.921846	857.324
0.626	0.088	63.5646	0.920858	857.293
0.626	0.09	62.7176	0.918968	856.25
0.626	0.092	61.7969	0.916848	855.051
0.626	0.094	60.8676	0.915704	854.836
0.626	0.096	60.2299	0.913444	853.214
0.626	0.098	59.1659	0.911386	852.22
0.626	0.1	58.2398	0.909314	851.074
[truncated: 20,500 more rows]
