# Supplementary material for: An Extra Dimension to Decision-Making in Animals: The Three-way Trade-off between Speed, Effort per-Unit-Time and Accuracy
Source: PLoS Comput Biol. 2014 Dec 18;10(12):e1003937. doi: 10.1371/journal.pcbi.1003937 (PMC4270426; doi:10.1371/journal.pcbi.1003937)
Supplement: S1 Dataset — Simulation code and output. This dataset contains: (i) C++ code used to simulate and for a discrete grid of and values; (ii) tab-delimited text files containing the output of those simulations; and (iii) matlab code used to calculate the optimum and values for different levels of and to plot figs. 1–4. (ZIP) [file pcbi.1003937.s001.zip › decision_output_fall_3.txt]

0.6	0.002	309.861	0.99818	688.319
0.6	0.004	274.248	0.996308	722.06
0.6	0.006	253.678	0.994728	741.05
0.6	0.008	238.708	0.992788	754.08
0.6	0.01	226.681	0.990666	763.985
0.6	0.012	217.209	0.989064	771.855
0.6	0.014	208.609	0.98701	778.401
0.6	0.016	201.505	0.985412	783.907
0.6	0.018	195.063	0.98337	788.307
0.6	0.02	189.315	0.981612	792.297
0.6	0.022	183.961	0.979936	795.975
0.6	0.024	178.894	0.97796	799.066
0.6	0.026	174.294	0.976298	802.004
0.6	0.028	170.435	0.974556	804.121
0.6	0.03	165.948	0.972652	806.704
0.6	0.032	162.495	0.97074	808.245
0.6	0.034	158.912	0.968436	809.524
0.6	0.036	155.438	0.966814	811.376
0.6	0.038	152.213	0.96489	812.677
0.6	0.04	149.317	0.96317	813.853
0.6	0.042	146.542	0.961424	814.882
0.6	0.044	143.648	0.959068	815.42
0.6	0.046	141.003	0.957166	816.163
0.6	0.048	138.338	0.95559	817.252
0.6	0.05	135.915	0.954348	818.433
0.6	0.052	133.357	0.951992	818.635
0.6	0.054	131.366	0.950564	819.198
0.6	0.056	129.082	0.94792	818.838
0.6	0.058	126.62	0.946438	819.818
0.6	0.06	124.875	0.94519	820.315
0.6	0.062	122.653	0.942982	820.329
0.6	0.064	120.549	0.941	820.451
0.6	0.066	118.727	0.939232	820.505
0.6	0.068	116.641	0.937518	820.877
0.6	0.07	115.095	0.935674	820.579
0.6	0.072	113.229	0.933672	820.443
0.6	0.074	111.593	0.931656	820.063
0.6	0.076	109.67	0.93012	820.45
0.6	0.078	108.171	0.928128	819.957
0.6	0.08	106.562	0.92589	819.328
0.6	0.082	104.844	0.924232	819.388
0.6	0.084	103.253	0.92211	818.857
0.6	0.086	101.864	0.920768	818.904
0.6	0.088	100.311	0.918912	818.601
0.6	0.09	98.743	0.916198	817.455
0.6	0.092	97.3814	0.915364	817.983
0.6	0.094	96.1964	0.91278	816.584
0.6	0.096	94.7724	0.91182	817.048
0.6	0.098	93.2904	0.909072	815.782
0.6	0.1	92.0759	0.907726	815.65
0.6	0.102	90.8246	0.90612	815.295
0.6	0.104	89.5131	0.903824	814.311
0.6	0.106	88.202	0.902288	814.086
0.6	0.108	86.7544	0.90071	813.956
0.6	0.11	85.8263	0.898542	812.716
0.6	0.112	84.3252	0.895958	811.633
0.6	0.114	83.0996	0.894348	811.248
0.6	0.116	82.2361	0.892768	810.532
0.6	0.118	81.1333	0.891402	810.269
0.6	0.12	80.0781	0.889304	809.226
0.6	0.122	78.8859	0.887036	808.15
0.6	0.124	77.955	0.88621	808.255
0.6	0.126	76.6187	0.883554	806.935
0.6	0.128	75.6559	0.88156	805.904
0.6	0.13	74.544	0.87999	805.446
0.6	0.132	73.716	0.877746	804.03
0.6	0.134	72.5382	0.876138	803.6
0.6	0.136	71.5858	0.873782	802.196
0.6	0.138	70.6273	0.871682	801.055
0.6	0.14	69.7864	0.871132	801.346
0.6	0.142	68.7707	0.868398	799.627
0.6	0.144	67.8208	0.866078	798.257
0.6	0.146	66.8496	0.864184	797.334
0.6	0.148	65.9418	0.862366	796.424
0.6	0.15	65.1132	0.86098	795.867
0.6	0.152	64.0684	0.859308	795.24
0.6	0.154	63.1205	0.857044	793.924
0.6	0.156	62.4549	0.855768	793.313
0.6	0.158	61.6195	0.852708	791.089
0.6	0.16	60.5676	0.852238	791.67
0.6	0.162	59.7972	0.850436	790.639
0.6	0.164	58.9694	0.84808	789.111
0.6	0.166	58.2657	0.846348	788.082
0.6	0.168	57.3693	0.843658	786.289
0.6	0.17	56.4774	0.841582	785.105
0.6	0.172	55.8102	0.840114	784.304
0.6	0.174	55.1497	0.838294	783.144
0.6	0.176	54.1749	0.836038	781.863
0.6	0.178	53.5912	0.835416	781.825
0.6	0.18	52.8467	0.832648	779.801
0.6	0.182	52.1767	0.830984	778.807
0.6	0.184	51.2802	0.82811	776.83
0.6	0.186	50.5656	0.827104	776.538
0.6	0.188	49.8063	0.825436	775.63
0.6	0.19	49.1407	0.824132	774.991
0.6	0.192	48.5924	0.821142	772.55
0.6	0.194	47.8941	0.81981	771.916
0.6	0.196	47.0568	0.817596	770.539
0.6	0.198	46.356	0.816066	769.71
0.6	0.2	45.7663	0.81326	767.494
0.6	0.202	44.9268	0.811746	766.819
0.6	0.204	44.3577	0.809552	765.194
0.6	0.206	43.6649	0.807848	764.183
0.6	0.208	43.1814	0.806616	763.435
0.6	0.21	42.5328	0.804166	761.633
0.6	0.212	41.8324	0.801442	759.61
0.6	0.214	41.3594	0.801646	760.287
0.6	0.216	40.7258	0.798348	757.622
0.6	0.218	40.0526	0.796732	756.679
0.6	0.22	39.5981	0.795218	755.62
0.6	0.222	38.8596	0.792406	753.546
0.6	0.224	38.4624	0.791514	753.052
0.6	0.226	37.5487	0.787764	750.215
0.6	0.228	37.2025	0.78777	750.568
0.6	0.23	36.6026	0.785112	748.509
0.6	0.232	35.9609	0.782898	746.937
0.6	0.234	35.3396	0.780562	745.222
0.6	0.236	35.0261	0.779756	744.73
0.6	0.238	34.3862	0.777918	743.532
0.6	0.24	33.7271	0.774488	740.761
0.6	0.242	33.2813	0.773638	740.357
0.6	0.244	32.6951	0.772192	739.497
0.6	0.246	32.3884	0.771514	739.126
0.6	0.248	31.6477	0.768084	736.436
0.6	0.25	31.3587	0.765972	734.613
0.6	0.252	30.5629	0.7635	732.937
0.6	0.254	30.1742	0.761988	731.814
0.6	0.256	29.7769	0.759822	730.045
0.6	0.258	29.5186	0.75992	730.401
0.6	0.26	28.6582	0.755808	727.15
0.6	0.262	28.2735	0.755736	727.462
0.6	0.264	27.8816	0.75347	725.588
0.6	0.266	27.4064	0.75025	722.844
0.6	0.268	26.8819	0.748508	721.626
0.6	0.27	26.4696	0.746242	719.772
0.6	0.272	26.094	0.746194	720.1
0.6	0.274	25.8259	0.74487	719.044
0.6	0.276	25.0548	0.740018	714.963
0.6	0.278	24.6924	0.740154	715.462
0.6	0.28	24.4395	0.737986	713.546
0.6	0.282	24.1502	0.735684	711.534
0.6	0.284	23.369	0.733736	710.367
0.6	0.286	23.2248	0.732862	709.637
0.6	0.288	22.3811	0.729116	706.735
0.6	0.29	22.3507	0.729286	706.935
0.6	0.292	21.5515	0.72503	703.478
0.6	0.294	21.4015	0.72526	703.859
0.6	0.296	20.598	0.720154	699.556
0.6	0.298	20.5214	0.718856	698.335
0.6	0.3	20.1164	0.717488	697.372
0.602	0.002	297.415	0.99814	700.725
0.602	0.004	263.77	0.996178	732.408
0.602	0.006	244.165	0.994586	750.421
0.602	0.008	229.354	0.992766	763.412
0.602	0.01	218.041	0.99084	772.799
0.602	0.012	208.679	0.988944	780.265
0.602	0.014	200.702	0.98721	786.508
0.602	0.016	193.447	0.985434	791.987
0.602	0.018	187.822	0.983716	795.894
0.602	0.02	181.824	0.981484	799.66
0.602	0.022	176.728	0.979674	802.946
0.602	0.024	172.24	0.978024	805.784
0.602	0.026	167.497	0.976338	808.841
0.602	0.028	163.511	0.974118	810.607
0.602	0.03	160.01	0.972922	812.912
0.602	0.032	156.209	0.97041	814.201
0.602	0.034	152.938	0.968704	815.766
0.602	0.036	149.37	0.967246	817.876
0.602	0.038	146.316	0.96586	819.544
0.602	0.04	143.692	0.963046	819.354
0.602	0.042	140.925	0.961216	820.291
0.602	0.044	138.226	0.959914	821.688
0.602	0.046	135.57	0.95791	822.34
0.602	0.048	133.01	0.955876	822.866
0.602	0.05	130.65	0.953986	823.336
0.602	0.052	128.526	0.952446	823.92
0.602	0.054	126.468	0.95022	823.752
0.602	0.056	124.053	0.948422	824.369
0.602	0.058	122.058	0.946552	824.494
0.602	0.06	119.971	0.944822	824.851
0.602	0.062	117.722	0.943016	825.294
0.602	0.064	115.936	0.941024	825.088
0.602	0.066	114.155	0.939582	825.427
0.602	0.068	112.474	0.937902	825.428
0.602	0.07	110.492	0.935534	825.042
0.602	0.072	108.892	0.933922	825.03
0.602	0.074	107.106	0.931418	824.312
0.602	0.076	105.685	0.930028	824.343
0.602	0.078	103.908	0.92875	824.842
0.602	0.08	102.599	0.926354	823.755
0.602	0.082	100.912	0.924506	823.594
0.602	0.084	99.4626	0.921838	822.375
0.602	0.086	97.9741	0.921008	823.034
0.602	0.088	96.6792	0.918908	822.229
0.602	0.09	95.1536	0.916802	821.648
0.602	0.092	93.8686	0.9154	821.531
0.602	0.094	92.359	0.912816	820.457
0.602	0.096	90.9182	0.911098	820.18
0.602	0.098	89.8444	0.909906	820.062
0.602	0.1	88.4921	0.907776	819.284
0.602	0.102	87.2118	0.905936	818.724
0.602	0.104	86.266	0.904172	817.906
0.602	0.106	84.7441	0.902548	817.804
0.602	0.108	83.4979	0.900884	817.386
0.602	0.11	82.4771	0.897428	814.951
0.602	0.112	81.2169	0.896636	815.419
0.602	0.114	80.253	0.894846	814.593
0.602	0.116	79.1833	0.893566	814.383
0.602	0.118	77.9114	0.890626	812.715
0.602	0.12	76.9465	0.889262	812.315
0.602	0.122	75.9538	0.887012	811.058
0.602	0.124	74.9033	0.88606	811.157
0.602	0.126	73.8083	0.883334	809.526
0.602	0.128	72.5403	0.881614	809.074
0.602	0.13	71.7692	0.879204	807.435
0.602	0.132	70.7418	0.878274	807.532
0.602	0.134	69.8246	0.875408	805.583
0.602	0.136	68.8508	0.873976	805.125
0.602	0.138	67.9131	0.87221	804.297
0.602	0.14	66.9843	0.870846	803.862
0.602	0.142	66.169	0.868102	801.933
0.602	0.144	65.1861	0.867272	802.086
0.602	0.146	64.2344	0.865156	800.922
0.602	0.148	63.3613	0.863868	800.507
0.602	0.15	62.7374	0.861472	798.735
0.602	0.152	61.5882	0.858706	797.118
0.602	0.154	60.8671	0.858068	797.201
0.602	0.156	60.2015	0.855836	795.635
0.602	0.158	59.3245	0.853256	793.931
0.602	0.16	58.314	0.851332	793.018
0.602	0.162	57.5694	0.84939	791.821
0.602	0.164	56.8002	0.84792	791.12
0.602	0.166	55.9129	0.846132	790.219
0.602	0.168	55.0585	0.843768	788.71
0.602	0.17	54.3655	0.84289	788.524
0.602	0.172	53.6914	0.840648	786.957
0.602	0.174	52.9415	0.838076	785.135
0.602	0.176	52.3621	0.836398	784.036
0.602	0.178	51.3907	0.834992	783.601
0.602	0.18	50.6688	0.83261	781.941
0.602	0.182	50.2115	0.831304	781.092
0.602	0.184	49.3269	0.82912	779.793
0.602	0.186	48.7167	0.8265	777.783
0.602	0.188	48.0403	0.826462	778.422
0.602	0.19	47.2581	0.824282	777.024
0.602	0.192	46.4964	0.821196	774.7
0.602	0.194	45.9663	0.819516	773.55
0.602	0.196	45.3537	0.818088	772.734
0.602	0.198	44.6311	0.814932	770.301
0.602	0.2	43.8717	0.81375	769.878
0.602	0.202	43.4723	0.810974	767.502
0.602	0.204	42.779	0.810566	767.787
0.602	0.206	42.0765	0.807758	765.681
0.602	0.208	41.5432	0.806616	765.073
0.602	0.21	41.0497	0.80522	764.17
0.602	0.212	40.3758	0.80309	762.714
0.602	0.214	39.7218	0.8006	760.878
0.602	0.216	39.1606	0.799324	760.163
0.602	0.218	38.7574	0.798738	759.981
0.602	0.22	37.9877	0.795382	757.394
0.602	0.222	37.3478	0.79324	755.892
0.602	0.224	36.7897	0.791674	754.884
0.602	0.226	36.4852	0.790026	753.541
0.602	0.228	35.745	0.78744	751.695
0.602	0.23	35.1389	0.784532	749.393
0.602	0.232	34.6723	0.78274	748.068
0.602	0.234	34.1849	0.782376	748.191
0.602	0.236	33.6489	0.780582	746.933
0.602	0.238	33.0298	0.777188	744.158
0.602	0.24	32.7099	0.776032	743.322
0.602	0.242	32.1764	0.774342	742.166
0.602	0.244	31.7976	0.773398	741.6
0.602	0.246	31.0614	0.770068	739.007
0.602	0.248	30.4655	0.76699	736.524
0.602	0.25	30.0519	0.765904	735.852
0.602	0.252	29.891	0.765502	735.611
0.602	0.254	29.1207	0.762474	733.353
0.602	0.256	28.4953	0.759504	731.009
0.602	0.258	28.1943	0.757544	729.35
0.602	0.26	27.9185	0.75751	729.592
0.602	0.262	27.2965	0.755402	728.106
0.602	0.264	26.8093	0.752558	725.749
0.602	0.266	26.3764	0.750084	723.708
0.602	0.268	26.1033	0.750472	724.369
0.602	0.27	25.5276	0.74735	721.822
0.602	0.272	25.0178	0.744532	719.514
0.602	0.274	24.6004	0.743752	719.152
0.602	0.276	24.4069	0.741726	717.319
0.602	0.278	23.7996	0.739742	715.942
0.602	0.28	23.6037	0.738836	715.232
0.602	0.282	22.9333	0.7364	713.467
0.602	0.284	22.5246	0.733924	711.399
0.602	0.286	22.1085	0.731558	709.45
0.602	0.288	21.7597	0.729516	707.756
0.602	0.29	21.1662	0.727516	706.35
0.602	0.292	20.593	0.724824	704.231
0.602	0.294	20.4271	0.724128	703.701
0.602	0.296	20.3126	0.722092	701.779
0.602	0.298	19.8607	0.72127	701.409
0.602	0.3	19.4707	0.718254	698.783
0.604	0.002	286.183	0.998082	711.899
0.604	0.004	253.619	0.99643	742.811
0.604	0.006	234.235	0.994488	760.253
0.604	0.008	220.538	0.992762	772.224
0.604	0.01	209.602	0.990806	781.204
0.604	0.012	200.751	0.9891	788.349
0.604	0.014	193.478	0.98737	793.892
0.604	0.016	186.469	0.985534	799.065
0.604	0.018	180.31	0.983516	803.206
0.604	0.02	175.112	0.981806	806.694
0.604	0.022	170.061	0.979846	809.785
0.604	0.024	165.631	0.97844	812.809
0.604	0.026	161.099	0.976158	815.059
0.604	0.028	157.19	0.974536	817.346
0.604	0.03	153.722	0.97287	819.148
0.604	0.032	150.356	0.970794	820.438
0.604	0.034	146.926	0.96865	821.724
0.604	0.036	143.82	0.966474	822.654
0.604	0.038	140.81	0.96508	824.27
0.604	0.04	138.323	0.963372	825.049
0.604	0.042	135.713	0.961834	826.121
0.604	0.044	133.029	0.95954	826.511
0.604	0.046	130.219	0.957914	827.695
0.604	0.048	128.062	0.956026	827.964
0.604	0.05	125.858	0.954388	828.53
0.604	0.052	123.637	0.952832	829.195
0.604	0.054	121.449	0.95063	829.181
0.604	0.056	119.431	0.948562	829.131
0.604	0.058	117.408	0.946286	828.878
0.604	0.06	115.565	0.944972	829.407
0.604	0.062	113.499	0.942562	829.063
0.604	0.064	111.941	0.940682	828.741
0.604	0.066	109.963	0.939962	829.999
0.604	0.068	108.369	0.938126	829.757
0.604	0.07	106.613	0.93574	829.127
0.604	0.072	104.667	0.934192	829.525
0.604	0.074	103.279	0.93218	828.901
0.604	0.076	101.672	0.93017	828.498
0.604	0.078	100.004	0.928782	828.778
0.604	0.08	98.7914	0.926392	827.601
0.604	0.082	96.9923	0.925156	828.164
0.604	0.084	95.6913	0.922876	827.185
0.604	0.086	94.0155	0.92143	827.414
0.604	0.088	92.861	0.918754	825.893
0.604	0.09	91.6627	0.916352	824.689
0.604	0.092	90.0248	0.915768	825.743
0.604	0.094	88.8363	0.913782	824.946
0.604	0.096	87.731	0.911266	823.535
0.604	0.098	86.6817	0.909974	823.292
0.604	0.1	85.1172	0.908072	822.955
0.604	0.102	84.0748	0.906452	822.377
0.604	0.104	82.7289	0.90453	821.801
0.604	0.106	81.7042	0.90224	820.536
0.604	0.108	80.4895	0.90066	820.171
0.604	0.11	79.397	0.89874	819.343
0.604	0.112	78.0979	0.896452	818.354
0.604	0.114	77.2124	0.895358	818.146
0.604	0.116	76.1225	0.893248	817.125
0.604	0.118	75.0297	0.89133	816.3
0.604	0.12	73.9975	0.88889	814.893
0.604	0.122	72.9579	0.887218	814.26
0.604	0.124	71.9996	0.886342	814.342
0.604	0.126	71.0457	0.883856	812.81
0.604	0.128	70.1026	0.882064	811.961
0.604	0.13	69.0705	0.880368	811.298
0.604	0.132	68.0725	0.878068	809.995
0.604	0.134	67.2381	0.876114	808.876
0.604	0.136	66.359	0.874342	807.983
0.604	0.138	65.3389	0.87326	807.921
0.604	0.14	64.5757	0.870134	805.558
0.604	0.142	63.5856	0.868668	805.082
0.604	0.144	62.748	0.867232	804.484
0.604	0.146	62.0379	0.865294	803.256
0.604	0.148	61.0299	0.86393	802.9
0.604	0.15	60.09	0.861668	801.578
0.604	0.152	59.4514	0.859316	799.865
0.604	0.154	58.4861	0.857794	799.308
0.604	0.156	57.8272	0.85527	797.443
0.604	0.158	57.1293	0.853594	796.465
0.604	0.16	56.2088	0.851724	795.515
0.604	0.162	55.4289	0.850832	795.403
0.604	0.164	54.8828	0.848652	793.769
0.604	0.166	53.8516	0.84676	792.908
0.604	0.168	53.1415	0.843858	790.717
0.604	0.17	52.5821	0.843122	790.54
0.604	0.172	51.6398	0.840422	788.782
0.604	0.174	51.0116	0.838892	787.88
0.604	0.176	50.4491	0.837266	786.817
0.604	0.178	49.7055	0.835276	785.571
0.604	0.18	48.9743	0.833362	784.388
0.604	0.182	48.1236	0.831962	783.838
0.604	0.184	47.5887	0.830342	782.753
0.604	0.186	46.917	0.827732	780.815
0.604	0.188	46.0594	0.82561	779.551
0.604	0.19	45.5244	0.824808	779.284
0.604	0.192	44.9845	0.821416	776.432
0.604	0.194	44.2937	0.81826	773.966
0.604	0.196	43.6215	0.818306	774.684
0.604	0.198	43.0565	0.81596	772.903
0.604	0.2	42.3394	0.814492	772.153
0.604	0.202	41.5663	0.812764	771.198
0.604	0.204	41.2232	0.810568	769.345
0.604	0.206	40.7269	0.80903	768.303
0.604	0.208	40.1826	0.807224	767.041
0.604	0.21	39.394	0.805608	766.214
0.604	0.212	38.8843	0.802986	764.102
0.604	0.214	38.4475	0.800638	762.19
0.604	0.216	37.7071	0.798722	761.015
0.604	0.218	37.0735	0.79674	759.667
0.604	0.22	36.7821	0.795898	759.116
0.604	0.222	36.0146	0.793448	757.433
0.604	0.224	35.5917	0.790836	755.244
0.604	0.226	34.9192	0.789848	754.929
0.604	0.228	34.5222	0.788476	753.954
0.604	0.23	33.9584	0.785284	751.326
0.604	0.232	33.3671	0.783076	749.709
0.604	0.234	32.6586	0.781514	748.855
0.604	0.236	32.5624	0.779672	747.11
0.604	0.238	32.0206	0.778284	746.263
0.604	0.24	31.4106	0.776964	745.553
0.604	0.242	30.7517	0.774066	743.314
0.604	0.244	30.4006	0.773282	742.881
0.604	0.246	30.1231	0.771422	741.299
0.604	0.248	29.4637	0.768	738.536
0.604	0.25	29.0829	0.76614	737.057
0.604	0.252	28.3938	0.763608	735.214
0.604	0.254	28.1685	0.76293	734.762
0.604	0.256	27.8378	0.761886	734.048
0.604	0.258	27.1787	0.758294	731.115
0.604	0.26	26.8265	0.758046	731.22
0.604	0.262	26.2387	0.75498	728.741
0.604	0.264	26.1055	0.754466	728.361
0.604	0.266	25.4952	0.751478	725.983
0.604	0.268	25.0281	0.749406	724.378
0.604	0.27	24.484	0.74701	722.526
0.604	0.272	24.2856	0.747494	723.208
0.604	0.274	23.8849	0.74422	720.335
0.604	0.276	23.328	0.742088	718.76
0.604	0.278	22.9628	0.739254	716.291
0.604	0.28	22.3301	0.737336	715.006
0.604	0.282	22.1827	0.735728	713.545
0.604	0.284	21.6703	0.735128	713.458
0.604	0.286	21.3659	0.732496	711.13
0.604	0.288	20.9395	0.730156	709.216
0.604	0.29	20.3364	0.726946	706.61
0.604	0.292	20.2587	0.728012	707.753
0.604	0.294	19.7849	0.724404	704.619
0.604	0.296	19.4643	0.722588	703.124
0.604	0.298	19.2519	0.720274	701.022
0.604	0.3	18.7312	0.718806	700.075
0.606	0.002	275.395	0.998222	722.827
0.606	0.004	244.302	0.996318	752.016
0.606	0.006	225.515	0.99441	768.895
0.606	0.008	212.363	0.992666	780.303
0.606	0.01	201.922	0.990648	788.726
0.606	0.012	193.499	0.988996	795.497
0.606	0.014	185.758	0.987268	801.51
0.606	0.016	179.448	0.98513	805.682
0.606	0.018	173.274	0.983578	810.304
0.606	0.02	168.672	0.98194	813.268
0.606	0.022	163.97	0.97962	815.65
0.606	0.024	159.176	0.978086	818.91
0.606	0.026	155.269	0.976204	820.935
0.606	0.028	151.48	0.974192	822.712
0.606	0.03	148.024	0.97263	824.606
0.606	0.032	144.629	0.971014	826.385
0.606	0.034	141.471	0.968908	827.437
0.606	0.036	138.695	0.966452	827.757
0.606	0.038	135.88	0.965674	829.794
0.606	0.04	133.201	0.963246	830.045
0.606	0.042	130.819	0.961606	830.787
0.606	0.044	128.029	0.95982	831.791
0.606	0.046	125.554	0.95745	831.896
0.606	0.048	123.148	0.955856	832.708
0.606	0.05	121.021	0.953944	832.923
0.606	0.052	119.084	0.952308	833.224
0.606	0.054	116.751	0.95026	833.509
0.606	0.056	114.822	0.94853	833.708
0.606	0.058	112.902	0.946632	833.73
0.606	0.06	111.015	0.945462	834.447
0.606	0.062	109.127	0.942912	833.785
0.606	0.064	107.459	0.941622	834.163
0.606	0.066	105.718	0.939512	833.794
0.606	0.068	104.149	0.938218	834.069
0.606	0.07	102.38	0.9359	833.52
0.606	0.072	100.795	0.933544	832.749
0.606	0.074	99.3609	0.931786	832.425
0.606	0.076	97.8425	0.930114	832.272
0.606	0.078	96.2738	0.928368	832.094
0.606	0.08	95.0415	0.926702	831.66
0.606	0.082	93.2417	0.924366	831.124
0.606	0.084	92.1005	0.923886	831.785
0.606	0.086	90.8563	0.920412	829.556
0.606	0.088	89.3644	0.91945	830.086
0.606	0.09	88.1548	0.917648	829.493
0.606	0.092	87.0994	0.914908	827.809
0.606	0.094	85.589	0.914302	828.713
0.606	0.096	84.3981	0.912166	827.768
0.606	0.098	83.1245	0.910084	826.959
0.606	0.1	82.1866	0.908792	826.605
0.606	0.102	80.9726	0.90641	825.437
0.606	0.104	79.6581	0.904706	825.048
0.606	0.106	78.7473	0.902748	824.001
0.606	0.108	77.6532	0.900914	823.261
0.606	0.11	76.6147	0.899226	822.611
0.606	0.112	75.386	0.897134	821.748
0.606	0.114	74.457	0.894926	820.469
0.606	0.116	73.2083	0.892768	819.56
0.606	0.118	72.4536	0.891216	818.762
0.606	0.12	71.3779	0.889944	818.566
0.606	0.122	70.2901	0.888266	817.976
0.606	0.124	69.3004	0.885734	816.434
0.606	0.126	68.5207	0.883866	815.345
0.606	0.128	67.5289	0.88206	814.531
0.606	0.13	66.5876	0.880174	813.586
0.606	0.132	65.5891	0.877354	811.765
0.606	0.134	64.7824	0.876814	812.032
0.606	0.136	63.8662	0.875274	811.408
0.606	0.138	62.8816	0.872658	809.776
0.606	0.14	62.2072	0.871742	809.535
0.606	0.142	61.3911	0.868898	807.507
0.606	0.144	60.3179	0.866722	806.404
0.606	0.146	59.7059	0.866106	806.4
0.606	0.148	58.7859	0.86363	804.844
0.606	0.15	57.9743	0.8611	803.126
0.606	0.152	57.3486	0.859764	802.415
0.606	0.154	56.3543	0.857406	801.052
0.606	0.156	55.5138	0.856104	800.59
0.606	0.158	55.0544	0.853664	798.61
0.606	0.16	54.2676	0.85277	798.502
0.606	0.162	53.3184	0.849846	796.528
0.606	0.164	52.6872	0.848814	796.127
0.606	0.166	52.1207	0.846386	794.265
0.606	0.168	51.1032	0.843974	792.871
0.606	0.17	50.279	0.84225	791.971
0.606	0.172	49.9967	0.841282	791.285
0.606	0.174	49.1675	0.838416	789.248
0.606	0.176	48.4119	0.83741	788.998
0.606	0.178	47.8801	0.83495	787.07
0.606	0.18	47.2163	0.83366	786.444
0.606	0.182	46.4671	0.831224	784.757
0.606	0.184	45.8032	0.829216	783.413
0.606	0.186	45.3403	0.827894	782.554
0.606	0.188	44.6512	0.826318	781.667
0.606	0.19	43.6954	0.824146	780.451
0.606	0.192	43.2595	0.821612	778.352
0.606	0.194	42.7602	0.820562	777.802
0.606	0.196	42.1218	0.81875	776.628
0.606	0.198	41.3433	0.815722	774.379
0.606	0.2	40.8353	0.814054	773.219
0.606	0.202	40.4432	0.812986	772.543
0.606	0.204	39.6879	0.81144	771.752
0.606	0.206	38.9872	0.808776	769.789
0.606	0.208	38.6379	0.808278	769.64
0.606	0.21	38.1815	0.80558	767.398
0.606	0.212	37.609	0.802666	765.057
0.606	0.214	36.9642	0.801578	764.614
0.606	0.216	36.4064	0.799358	762.952
0.606	0.218	35.9148	0.798062	762.147
0.606	0.22	35.1954	0.794314	759.119
0.606	0.222	34.7333	0.793406	758.673
0.606	0.224	34.3649	0.79209	757.725
0.606	0.226	33.8583	0.790142	756.284
0.606	0.228	33.1655	0.787804	754.639
0.606	0.23	32.7325	0.78531	752.577
0.606	0.232	32.3082	0.784114	751.806
0.606	0.234	31.8559	0.782068	750.212
0.606	0.236	31.3598	0.780964	749.604
0.606	0.238	30.7527	0.779276	748.523
0.606	0.24	30.1688	0.776268	746.099
0.606	0.242	30.0152	0.775584	745.569
0.606	0.244	29.4039	0.773406	744.002
0.606	0.246	28.9425	0.769988	741.045
0.606	0.248	28.4497	0.768762	740.312
0.606	0.25	28.0767	0.767526	739.449
0.606	0.252	27.6245	0.765274	737.649
0.606	0.254	27.0838	0.763782	736.698
0.606	0.256	26.6807	0.761438	734.757
0.606	0.258	26.1177	0.758298	732.18
0.606	0.26	25.9989	0.75766	731.661
0.606	0.262	25.3577	0.755652	730.294
0.606	0.264	25.0931	0.754796	729.703
0.606	0.266	24.4086	0.750982	726.573
0.606	0.268	24.2675	0.749986	725.719
0.606	0.27	23.8176	0.748192	724.374
0.606	0.272	23.4411	0.745946	722.505
0.606	0.274	23.0273	0.74557	722.543
0.606	0.276	22.601	0.742626	720.025
0.606	0.278	22.1893	0.74048	718.291
0.606	0.28	21.5053	0.736296	714.791
0.606	0.282	21.2974	0.735642	714.345
0.606	0.284	21.0053	0.735656	714.651
0.606	0.286	20.2569	0.730714	710.457
0.606	0.288	20.237	0.730402	710.165
0.606	0.29	19.8483	0.728216	708.368
0.606	0.292	19.4738	0.72594	706.466
0.606	0.294	19.1803	0.7242	705.02
0.606	0.296	18.7302	0.722422	703.692
0.606	0.298	18.6745	0.720958	702.284
0.606	0.3	18.2525	0.719396	701.143
0.608	0.002	265.145	0.998298	733.153
0.608	0.004	235.396	0.99636	760.964
0.608	0.006	217.44	0.994496	777.056
0.608	0.008	203.968	0.992662	788.694
0.608	0.01	194.453	0.990692	796.239
0.608	0.012	185.949	0.989286	803.337
0.608	0.014	178.874	0.987266	808.392
0.608	0.016	172.732	0.98539	812.658
0.608	0.018	167.163	0.983662	816.499
0.608	0.02	162.101	0.98175	819.649
0.608	0.022	157.55	0.979832	822.282
0.608	0.024	153.315	0.978086	824.771
0.608	0.026	149.529	0.976222	826.693
0.608	0.028	146.314	0.974806	828.492
0.608	0.03	142.474	0.972902	830.428
0.608	0.032	139.399	0.970956	831.557
0.608	0.034	136.482	0.968356	831.874
0.608	0.036	133.506	0.966758	833.252
0.608	0.038	130.921	0.964992	834.071
0.608	0.04	128.132	0.963646	835.514
0.608	0.042	125.586	0.961954	836.368
0.608	0.044	123.283	0.959604	836.321
0.608	0.046	121.254	0.957882	836.628
0.608	0.048	118.583	0.956054	837.471
0.608	0.05	116.54	0.954294	837.754
0.608	0.052	114.48	0.95214	837.66
0.608	0.054	112.699	0.95097	838.271
0.608	0.056	110.946	0.94894	837.994
0.608	0.058	108.906	0.947008	838.102
0.608	0.06	107.029	0.945326	838.297
0.608	0.062	105.39	0.943464	838.074
0.608	0.064	103.649	0.940758	837.109
0.608	0.066	101.662	0.939582	837.92
0.608	0.068	100.395	0.937802	837.407
0.608	0.07	98.7463	0.93569	836.944
0.608	0.072	97.1694	0.934222	837.053
0.608	0.074	95.8758	0.931892	836.016
0.608	0.076	94.2406	0.93045	836.209
0.608	0.078	93.0875	0.928614	835.526
0.608	0.08	91.344	0.926418	835.074
0.608	0.082	90.0154	0.924476	834.461
0.608	0.084	88.816	0.922958	834.142
0.608	0.086	87.5772	0.921292	833.715
0.608	0.088	86.361	0.91961	833.249
0.608	0.09	84.8968	0.917256	832.359
0.608	0.092	84.0607	0.916684	832.623
0.608	0.094	82.5163	0.913682	831.166
0.608	0.096	81.4095	0.911928	830.518
0.608	0.098	79.9998	0.910202	830.202
0.608	0.1	79.0675	0.907872	828.805
0.608	0.102	78.0288	0.905802	827.773
0.608	0.104	76.8039	0.904262	827.458
0.608	0.106	75.9914	0.902742	826.751
0.608	0.108	74.6869	0.900326	825.639
0.608	0.11	73.9479	0.899422	825.474
0.608	0.112	72.6379	0.896544	823.906
0.608	0.114	71.6486	0.896304	824.655
0.608	0.116	70.8221	0.893854	823.032
0.608	0.118	69.5244	0.891056	821.532
0.608	0.12	69.0461	0.889912	820.866
0.608	0.122	67.7803	0.88811	820.33
0.608	0.124	66.6722	0.886202	819.53
0.608	0.126	66.1526	0.884296	818.143
0.608	0.128	65.0982	0.882104	817.006
0.608	0.13	64.0583	0.880822	816.764
0.608	0.132	63.2736	0.87884	815.566
0.608	0.134	62.3234	0.87686	814.537
0.608	0.136	61.6968	0.875116	813.419
0.608	0.138	60.7433	0.87267	811.927
0.608	0.14	59.6767	0.870552	810.875
0.608	0.142	59.1701	0.869664	810.494
0.608	0.144	58.4014	0.867178	808.777
0.608	0.146	57.3528	0.863954	806.601
0.608	0.148	56.8873	0.863638	806.751
0.608	0.15	56.0261	0.861886	805.86
0.608	0.152	55.2233	0.85906	803.837
0.608	0.154	54.555	0.858388	803.833
0.608	0.156	53.6989	0.855582	801.883
0.608	0.158	52.7222	0.853196	800.474
0.608	0.16	52.2048	0.8525	800.295
0.608	0.162	51.631	0.850716	799.085
0.608	0.164	50.6764	0.848686	798.01
0.608	0.166	49.9828	0.846754	796.771
0.608	0.168	49.5389	0.84641	796.871
0.608	0.17	48.773	0.843424	794.651
0.608	0.172	48.0554	0.84042	792.365
0.608	0.174	47.5427	0.839756	792.213
0.608	0.176	46.884	0.838012	791.128
0.608	0.178	46.1036	0.835814	789.71
0.608	0.18	45.3889	0.833332	787.943
0.608	0.182	44.8541	0.832582	787.728
0.608	0.184	44.1159	0.830068	785.952
0.608	0.186	43.5622	0.826398	782.836
0.608	0.188	43.0074	0.826488	783.481
0.608	0.19	42.3264	0.823412	781.086
0.608	0.192	41.7688	0.822386	780.617
0.608	0.194	41.1276	0.820002	778.874
0.608	0.196	40.8338	0.818394	777.56
0.608	0.198	39.9408	0.816906	776.965
0.608	0.2	39.4718	0.814184	774.712
0.608	0.202	39.0981	0.81394	774.842
0.608	0.204	38.5002	0.811546	773.046
0.608	0.206	37.8579	0.808614	770.756
0.608	0.208	37.343	0.80753	770.187
0.608	0.21	36.586	0.805166	768.58
0.608	0.212	36.2655	0.80312	766.855
0.608	0.214	35.5375	0.801496	765.959
0.608	0.216	35.0952	0.79894	763.845
0.608	0.218	34.4666	0.798064	763.597
0.608	0.22	34.2138	0.795444	761.23
0.608	0.222	33.4192	0.793802	760.383
0.608	0.224	33.0277	0.790956	757.928
0.608	0.226	32.63	0.791398	758.768
0.608	0.228	32.0588	0.788094	756.035
0.608	0.23	31.6163	0.785872	754.256
0.608	0.232	31.1238	0.783494	752.37
0.608	0.234	30.7539	0.783662	752.908
0.608	0.236	30.1946	0.780682	750.487
0.608	0.238	29.6263	0.778974	749.348
0.608	0.24	29.24	0.776108	746.868
0.608	0.242	28.9086	0.775408	746.499
0.608	0.244	28.5532	0.774364	745.811
0.608	0.246	27.9274	0.771062	743.135
0.608	0.248	27.395	0.769404	742.009
0.608	0.25	27.0224	0.76812	741.098
0.608	0.252	26.8097	0.766414	739.604
0.608	0.254	26.0369	0.764504	738.467
0.608	0.256	25.7065	0.76131	735.603
0.608	0.258	25.2942	0.759914	734.62
0.608	0.26	24.9655	0.757666	732.701
0.608	0.262	24.737	0.757556	732.819
0.608	0.264	24.1823	0.75572	731.538
0.608	0.266	23.6181	0.75172	728.102
0.608	0.268	23.2961	0.749746	726.45
0.608	0.27	23.0466	0.749176	726.129
0.608	0.272	22.7538	0.747458	724.704
0.608	0.274	22.1185	0.744678	722.559
0.608	0.276	21.4004	0.741004	719.604
0.608	0.278	21.1984	0.739412	718.214
0.608	0.28	21.0806	0.73946	718.379
0.608	0.282	20.8411	0.737796	716.955
0.608	0.284	20.1912	0.733748	713.557
0.608	0.286	19.7101	0.731208	711.498
0.608	0.288	19.4825	0.730484	711.001
0.608	0.29	19.4264	0.730234	710.808
0.608	0.292	19.0539	0.728948	709.894
0.608	0.294	18.6388	0.726342	707.703
0.608	0.296	18.0972	0.722362	704.265
0.608	0.298	17.913	0.721466	703.553
0.608	0.3	17.7288	0.72062	702.891
0.61	0.002	255.453	0.998036	742.583
0.61	0.004	226.667	0.996388	769.721
0.61	0.006	209.04	0.994584	785.544
0.61	0.008	197	0.992672	795.672
0.61	0.01	187.602	0.991078	803.476
0.61	0.012	179.001	0.988972	809.971
0.61	0.014	172.18	0.987072	814.892
0.61	0.016	166.11	0.985402	819.292
0.61	0.018	161.381	0.983636	822.255
0.61	0.02	156.778	0.98164	824.862
0.61	0.022	152.307	0.980062	827.755
0.61	0.024	147.817	0.978322	830.505
0.61	0.026	143.812	0.976386	832.574
0.61	0.028	140.675	0.974634	833.959
0.61	0.03	137.462	0.97274	835.278
0.61	0.032	134.008	0.971	836.992
0.61	0.034	131.894	0.969314	837.42
0.61	0.036	129.064	0.96781	838.746
0.61	0.038	125.976	0.965602	839.626
0.61	0.04	123.208	0.963098	839.89
0.61	0.042	120.656	0.961988	841.332
0.61	0.044	118.637	0.959446	840.809
0.61	0.046	116.669	0.958074	841.405
0.61	0.048	115.129	0.9573	842.171
0.61	0.05	112.985	0.955328	842.343
0.61	0.052	110.552	0.952556	842.004
0.61	0.054	108.333	0.951056	842.723
0.61	0.056	106.197	0.947884	841.687
0.61	0.058	105.343	0.947742	842.399
0.61	0.06	103.517	0.945826	842.309
0.61	0.062	101.164	0.94255	841.386
0.61	0.064	99.9032	0.9416	841.697
0.61	0.066	98.6188	0.939912	841.293
0.61	0.068	96.2157	0.937648	841.432
0.61	0.07	95.4343	0.936296	840.862
0.61	0.072	93.8711	0.934416	840.545
0.61	0.074	91.7975	0.931612	839.815
0.61	0.076	91.6312	0.93135	839.719
0.61	0.078	89.0511	0.928056	839.005
0.61	0.08	88.9315	0.927902	838.97
0.61	0.082	86.6643	0.924322	837.658
0.61	0.084	86.1912	0.92399	837.799
0.61	0.086	84.2443	0.92163	837.386
0.61	0.088	83.6161	0.919466	835.85
0.61	0.09	81.954	0.91753	835.576
0.61	0.092	81.3854	0.917206	835.821
0.61	0.094	79.3022	0.913462	834.16
0.61	0.096	79.2348	0.91401	834.775
0.61	0.098	76.8562	0.909818	832.962
0.61	0.1	76.9908	0.910122	833.131
0.61	0.102	74.7464	0.90634	831.594
0.61	0.104	74.6797	0.905642	830.962
0.61	0.106	72.4815	0.901262	828.78
0.61	0.108	72.1911	0.901232	829.041
0.61	0.11	71.7028	0.900078	828.375
0.61	0.112	69.5762	0.896118	826.542
0.61	0.114	69.7088	0.896634	826.925
0.61	0.116	67.3811	0.892242	824.861
0.61	0.118	67.2925	0.891226	823.933
0.61	0.12	67.09	0.891536	824.446
0.61	0.122	64.858	0.887484	822.626
0.61	0.124	64.8931	0.88789	822.997
0.61	0.126	63.1551	0.882996	819.841
0.61	0.128	62.5697	0.882142	819.572
0.61	0.13	62.5005	0.881786	819.285
0.61	0.132	60.2435	0.87753	817.287
0.61	0.134	59.9579	0.876444	816.486
0.61	0.136	60.1296	0.87599	815.86
0.61	0.138	57.8008	0.871516	813.715
0.61	0.14	57.8534	0.87103	813.177
0.61	0.142	57.8107	0.871464	813.653
0.61	0.144	55.4681	0.865132	809.664
0.61	0.146	55.3468	0.8652	809.853
0.61	0.148	55.4733	0.865654	810.181
0.61	0.15	53.1914	0.859588	806.397
0.61	0.152	53.1844	0.859682	806.498
0.61	0.154	53.0281	0.85916	806.132
0.61	0.156	51.3381	0.855998	804.66
0.61	0.158	50.6993	0.853322	802.623
0.61	0.16	50.741	0.853352	802.611
0.61	0.162	50.4615	0.852998	802.536
0.61	0.164	48.4405	0.847476	799.035
0.61	0.166	48.3757	0.847478	799.102
0.61	0.168	48.4412	0.847422	798.981
0.61	0.17	46.2004	0.840938	794.738
0.61	0.172	46.1621	0.841022	794.86
0.61	0.174	46.0563	0.839886	793.83
0.61	0.176	45.9093	0.840374	794.465
0.61	0.178	43.8211	0.833552	789.731
0.61	0.18	43.8385	0.834354	790.516
0.61	0.182	43.8269	0.833042	789.215
0.61	0.184	42.0888	0.82882	786.731
0.61	0.186	41.5939	0.826526	784.932
0.61	0.188	41.6463	0.826992	785.346
0.61	0.19	41.5494	0.827394	785.845
0.61	0.192	39.5325	0.820596	781.063
0.61	0.194	39.4509	0.82028	780.829
0.61	0.196	39.5167	0.82031	780.793
0.61	0.198	39.4832	0.820192	780.709
0.61	0.2	37.3126	0.812292	774.979
0.61	0.202	37.279	0.81088	773.601
0.61	0.204	37.3197	0.810922	773.602
0.61	0.206	37.2852	0.812244	774.959
0.61	0.208	35.0603	0.805474	770.414
0.61	0.21	35.0648	0.804414	769.349
0.61	0.212	35.1197	0.804232	769.112
0.61	0.214	35.1554	0.804144	768.989
0.61	0.216	33.0549	0.797052	763.997
0.61	0.218	32.875	0.79678	763.905
0.61	0.22	32.9522	0.796386	763.434
0.61	0.222	32.9196	0.79584	762.92
0.61	0.224	31.8927	0.792754	760.861
0.61	0.226	30.8853	0.788008	757.123
0.61	0.228	30.9645	0.787968	757.003
0.61	0.23	30.8932	0.788488	757.595
0.61	0.232	30.9284	0.78887	757.942
0.61	0.234	28.8874	0.780716	751.829
0.61	0.236	28.8571	0.779934	751.077
0.61	0.238	28.9679	0.780046	751.078
0.61	0.24	28.9653	0.779628	750.663
0.61	0.242	27.2273	0.772532	745.305
0.61	0.244	26.9168	0.77157	744.653
0.61	0.246	26.9622	0.771134	744.172
0.61	0.248	26.9099	0.770912	744.002
0.61	0.25	26.9669	0.77083	743.863
0.61	0.252	24.9459	0.76292	737.974
0.61	0.254	24.9489	0.762712	737.763
0.61	0.256	24.9406	0.762412	737.471
0.61	0.258	24.9951	0.762034	737.039
0.61	0.26	24.8805	0.760828	735.948
0.61	0.262	23.1362	0.75272	729.584
0.61	0.264	23.1103	0.75313	730.02
0.61	0.266	23.1317	0.754332	731.2
0.61	0.268	23.1507	0.753448	730.297
0.61	0.27	22.3882	0.750608	728.22
0.61	0.272	21.0812	0.743922	722.841
0.61	0.274	21.153	0.744572	723.419
0.61	0.276	21.0972	0.743172	722.075
0.61	0.278	21.0967	0.742404	721.307
0.61	0.28	20.187	0.737852	717.665
0.61	0.282	19.4467	0.734602	715.155
0.61	0.284	19.4175	0.735336	715.918
0.61	0.286	19.402	0.734604	715.202
0.61	0.288	19.4106	0.734886	715.475
0.61	0.29	18.9585	0.731978	713.019
0.61	0.292	17.8232	0.724678	706.855
0.61	0.294	17.8112	0.726004	708.193
0.61	0.296	17.8444	0.725768	707.924
0.61	0.298	17.8304	0.72474	706.91
0.61	0.3	17.7579	0.72411	706.352
0.612	0.002	246.531	0.99819	751.659
0.612	0.004	218.372	0.99636	777.988
0.612	0.006	202.05	0.994636	792.586
0.612	0.008	190.242	0.99277	802.528
0.612	0.01	180.331	0.99083	810.499
0.612	0.012	172.822	0.988966	816.144
0.612	0.014	166.342	0.98696	820.618
0.612	0.016	160.491	0.985442	824.951
0.612	0.018	155.339	0.983676	828.337
0.612	0.02	150.876	0.981794	830.918
0.612	0.022	146.526	0.97991	833.384
0.612	0.024	142.477	0.978394	835.917
0.612	0.026	138.945	0.976312	837.367
0.612	0.028	135.732	0.974278	838.546
0.612	0.03	132.783	0.972918	840.135
0.612	0.032	129.418	0.970644	841.226
0.612	0.034	126.686	0.96928	842.594
0.612	0.036	124.188	0.96741	843.222
0.612	0.038	121.75	0.965466	843.716
0.612	0.04	119.356	0.96382	844.464
0.612	0.042	117.168	0.961434	844.266
0.612	0.044	114.562	0.96022	845.658
0.612	0.046	112.806	0.958324	845.518
0.612	0.048	110.435	0.95602	845.585
0.612	0.05	108.475	0.954622	846.147
0.612	0.052	106.519	0.952566	846.047
0.612	0.054	104.572	0.950662	846.09
0.612	0.056	103.086	0.94896	845.874
0.612	0.058	101.238	0.947168	845.93
0.612	0.06	99.6336	0.945556	845.922
0.612	0.062	97.9732	0.94392	845.947
0.612	0.064	96.3645	0.942136	845.772
0.612	0.066	94.7116	0.940072	845.36
0.612	0.068	93.4102	0.938352	844.942
0.612	0.07	91.9041	0.93646	844.556
0.612	0.072	90.3351	0.934614	844.279
0.612	0.074	89.1926	0.93222	843.027
0.612	0.076	87.6256	0.93085	843.224
0.612	0.078	86.5749	0.92908	842.505
0.612	0.08	85.0913	0.92688	841.789
0.612	0.082	83.8968	0.925428	841.531
0.612	0.084	82.5436	0.922924	840.38
0.612	0.086	81.5349	0.921614	840.079
0.612	0.088	80.1729	0.91891	838.737
0.612	0.09	79.2924	0.917522	838.23
0.612	0.092	77.6362	0.915342	837.706
0.612	0.094	77.0098	0.914646	837.636
0.612	0.096	75.6726	0.91224	836.567
0.612	0.098	75.0183	0.911304	836.286
0.612	0.1	73.6711	0.907412	833.741
0.612	0.102	72.6004	0.906958	834.358
0.612	0.104	71.7614	0.904126	832.365
0.612	0.106	70.4431	0.90311	832.667
0.612	0.108	69.6273	0.9014	831.773
0.612	0.11	68.4896	0.89947	830.98
0.612	0.112	67.8607	0.897706	829.845
0.612	0.114	66.7135	0.895852	829.138
0.612	0.116	65.7015	0.893516	827.814
0.612	0.118	65.0894	0.893114	828.025
0.612	0.12	63.9252	0.889416	825.491
0.612	0.122	63.2837	0.888468	825.184
0.612	0.124	62.3775	0.887018	824.64
0.612	0.126	61.2881	0.885048	823.76
0.612	0.128	60.7698	0.883548	822.778
0.612	0.13	59.813	0.88053	820.717
0.612	0.132	58.8516	0.878994	820.142
0.612	0.134	58.3489	0.876478	818.129
0.612	0.136	57.4381	0.875318	817.88
0.612	0.138	56.4848	0.872662	816.177
0.612	0.14	55.874	0.870952	815.078
0.612	0.142	55.0602	0.86909	814.03
0.612	0.144	54.2589	0.867236	812.977
0.612	0.146	53.7105	0.865982	812.272
0.612	0.148	52.7155	0.864602	811.887
0.612	0.15	52.1697	0.861858	809.688
0.612	0.152	51.5949	0.860614	809.019
0.612	0.154	50.7541	0.858614	807.86
0.612	0.156	50.0471	0.857486	807.439
0.612	0.158	49.432	0.855212	805.78
0.612	0.16	48.6814	0.852592	803.911
0.612	0.162	47.9867	0.85064	802.653
0.612	0.164	47.3016	0.849468	802.166
0.612	0.166	46.7989	0.84856	801.761
0.612	0.168	46.036	0.845992	799.956
0.612	0.17	45.4814	0.843606	798.125
0.612	0.172	44.7881	0.842862	798.074
0.612	0.174	44.1732	0.838818	794.645
0.612	0.176	43.5919	0.837758	794.166
0.612	0.178	43.0518	0.836426	793.374
0.612	0.18	42.4316	0.83431	791.878
0.612	0.182	41.7315	0.8326	790.869
0.612	0.184	41.3241	0.830814	789.49
0.612	0.186	40.5424	0.82818	787.638
0.612	0.188	40.2352	0.826904	786.669
0.612	0.19	39.4179	0.82466	785.242
0.612	0.192	39.023	0.823244	784.221
0.612	0.194	38.4368	0.820414	781.977
0.612	0.196	38.0138	0.819568	781.554
0.612	0.198	37.3095	0.817032	779.723
0.612	0.2	36.9708	0.815396	778.425
0.612	0.202	36.2749	0.813176	776.901
0.612	0.204	35.7695	0.811658	775.889
0.612	0.206	35.0953	0.809164	774.069
0.612	0.208	34.7024	0.808094	773.392
0.612	0.21	34.287	0.806738	772.451
0.612	0.212	33.8119	0.805434	771.622
0.612	0.214	33.0888	0.802256	769.167
0.612	0.216	32.7292	0.799602	766.873
0.612	0.218	32.3832	0.799166	766.783
0.612	0.22	31.7587	0.795016	763.257
0.612	0.222	31.235	0.793694	762.459
0.612	0.224	30.7839	0.793332	762.548
0.612	0.226	30.5548	0.790374	759.819
0.612	0.228	29.85	0.788632	758.782
0.612	0.23	29.37	0.786302	756.932
0.612	0.232	28.921	0.785278	756.357
0.612	0.234	28.7036	0.784086	755.382
0.612	0.236	28.3515	0.78243	754.078
0.612	0.238	27.8826	0.779484	751.601
0.612	0.24	27.0476	0.776688	749.64
0.612	0.242	26.8757	0.775018	748.142
0.612	0.244	26.6139	0.774254	747.64
0.612	0.246	26.1897	0.771968	745.778
0.612	0.248	25.51	0.768766	743.256
0.612	0.25	25.0902	0.767356	742.266
0.612	0.252	24.8331	0.765604	740.771
0.612	0.254	24.7175	0.76568	740.962
0.612	0.256	24.2145	0.763626	739.412
0.612	0.258	23.5246	0.758532	735.007
0.612	0.26	23.1506	0.757018	733.867
0.612	0.262	22.9991	0.75648	733.481
0.612	0.264	22.8161	0.756066	733.25
0.612	0.266	22.3296	0.754906	732.576
0.612	0.268	21.4288	0.748996	727.567
0.612	0.27	21.1372	0.747214	726.077
0.612	0.272	21.0566	0.747426	726.369
0.612	0.274	20.9357	0.745588	724.652
0.612	0.276	20.3278	0.743156	722.828
0.612	0.278	19.6446	0.739294	719.649
0.612	0.28	19.454	0.73816	718.706
0.612	0.282	19.3274	0.73749	718.163
0.612	0.284	19.2878	0.736356	717.068
0.612	0.286	18.5999	0.734196	715.596
0.612	0.288	18.2364	0.731058	712.822
0.612	0.29	17.8321	0.729792	711.96
0.612	0.292	17.7891	0.728744	710.955
0.612	0.294	17.7203	0.728706	710.986
0.612	0.296	17.3084	0.726956	709.648
0.612	0.298	16.9213	0.722866	705.945
0.612	0.3	16.3308	0.719682	703.351
0.614	0.002	237.994	0.998274	760.28
0.614	0.004	210.903	0.996434	785.531
0.614	0.006	195.148	0.994622	799.474
0.614	0.008	183.498	0.992848	809.35
0.614	0.01	174.38	0.990854	816.474
0.614	0.012	166.877	0.989122	822.245
0.614	0.014	160.515	0.987442	826.927
0.614	0.016	154.982	0.985758	830.776
0.614	0.018	149.613	0.983708	834.095
0.614	0.02	145.678	0.981574	835.896
0.614	0.022	141.523	0.98035	838.827
0.614	0.024	137.727	0.97816	840.433
0.614	0.026	134.195	0.976208	842.013
0.614	0.028	131.011	0.974896	843.885
0.614	0.03	128.101	0.972826	844.725
0.614	0.032	124.841	0.971046	846.205
0.614	0.034	122.308	0.969374	847.066
0.614	0.036	119.722	0.967406	847.684
0.614	0.038	117.233	0.965622	848.389
0.614	0.04	115.255	0.964044	848.789
0.614	0.042	112.811	0.961836	849.025
0.614	0.044	110.739	0.96011	849.371
0.614	0.046	108.918	0.958356	849.438
0.614	0.048	106.615	0.956528	849.913
0.614	0.05	104.77	0.955028	850.258
0.614	0.052	102.705	0.952562	849.857
0.614	0.054	101.205	0.950834	849.629
0.614	0.056	99.3144	0.949554	850.24
0.614	0.058	97.5713	0.947552	849.981
0.614	0.06	96.3328	0.944992	848.659
0.614	0.062	94.6562	0.944282	849.626
0.614	0.064	93.2061	0.942268	849.062
0.614	0.066	91.584	0.939504	847.92
0.614	0.068	90.1606	0.938478	848.317
0.614	0.07	88.5185	0.935986	847.468
0.614	0.072	87.3133	0.93518	847.867
0.614	0.074	85.952	0.93265	846.698
0.614	0.076	84.6698	0.93105	846.38
0.614	0.078	83.3621	0.929938	846.576
0.614	0.08	82.0161	0.92702	845.004
0.614	0.082	81.0809	0.925732	844.651
0.614	0.084	79.8539	0.92296	843.106
0.614	0.086	78.7287	0.921784	843.055
0.614	0.088	77.514	0.919922	842.408
0.614	0.09	76.467	0.91832	841.853
0.614	0.092	75.3739	0.916132	840.758
0.614	0.094	74.2172	0.91409	839.873
0.614	0.096	73.1806	0.912172	838.991
0.614	0.098	72.219	0.910378	838.159
0.614	0.1	71.0261	0.908776	837.75
0.614	0.102	70.0286	0.90688	836.851
0.614	0.104	69.2293	0.904564	835.335
0.614	0.106	68.213	0.902538	834.325
0.614	0.108	67.1552	0.902128	834.973
0.614	0.11	66.2574	0.899198	832.941
0.614	0.112	65.2447	0.897504	832.259
0.614	0.114	64.5244	0.896844	832.32
0.614	0.116	63.5116	0.893586	830.074
0.614	0.118	62.506	0.892156	829.65
0.614	0.12	61.9739	0.891444	829.47
0.614	0.122	60.9006	0.88799	827.089
0.614	0.124	60.2752	0.885668	825.393
0.614	0.126	59.4338	0.885454	826.02
0.614	0.128	58.4489	0.882934	824.485
0.614	0.13	57.7785	0.880864	823.086
0.614	0.132	56.9912	0.879012	822.021
0.614	0.134	56.0798	0.877128	821.048
0.614	0.136	55.4713	0.876156	820.685
0.614	0.138	54.5703	0.87294	818.37
0.614	0.14	53.7741	0.872216	818.442
0.614	0.142	53.3761	0.869574	816.198
0.614	0.144	52.4458	0.86708	814.634
0.614	0.146	51.8308	0.865822	813.991
0.614	0.148	51.1622	0.864896	813.734
0.614	0.15	50.4662	0.862654	812.188
0.614	0.152	49.7109	0.860386	810.675
0.614	0.154	49.0046	0.858044	809.039
0.614	0.156	48.4807	0.856558	808.077
0.614	0.158	47.7647	0.85472	806.955
0.614	0.16	46.9282	0.85214	805.212
0.614	0.162	46.4919	0.851266	804.774
0.614	0.164	45.7751	0.849594	803.819
0.614	0.166	45.1754	0.847588	802.413
0.614	0.168	44.4522	0.845016	800.564
0.614	0.17	44.083	0.844542	800.459
0.614	0.172	43.2433	0.842456	799.213
0.614	0.174	42.6486	0.838876	796.227
0.614	0.176	42.2084	0.838376	796.168
0.614	0.178	41.567	0.835916	794.349
0.614	0.18	40.8898	0.835164	794.274
0.614	0.182	40.0868	0.831532	791.445
0.614	0.184	39.9506	0.830374	790.423
0.614	0.186	39.4708	0.82845	788.979
0.614	0.188	38.8424	0.826636	787.794
0.614	0.19	38.1345	0.825584	787.449
0.614	0.192	37.7366	0.823618	785.881
0.614	0.194	37.1307	0.82174	784.609
0.614	0.196	36.5825	0.819442	782.859
0.614	0.198	35.9638	0.81663	780.666
0.614	0.2	35.7244	0.815654	779.93
0.614	0.202	34.9998	0.81395	778.95
0.614	0.204	34.494	0.81157	777.076
0.614	0.206	33.9224	0.808162	774.24
0.614	0.208	33.6725	0.809334	775.662
0.614	0.21	33.0808	0.80653	773.449
0.614	0.212	32.5097	0.804174	771.664
0.614	0.214	31.9002	0.801622	769.722
0.614	0.216	31.5457	0.801338	769.792
0.614	0.218	31.1468	0.79835	767.203
0.614	0.22	30.8292	0.796762	765.933
0.614	0.222	30.2465	0.794254	764.007
0.614	0.224	29.7731	0.792044	762.271
0.614	0.226	29.4061	0.7907	761.294
0.614	0.228	28.9465	0.788904	759.957
0.614	0.23	28.6545	0.787702	759.048
0.614	0.232	28.1227	0.785736	757.613
0.614	0.234	27.7061	0.783136	755.43
0.614	0.236	27.2877	0.78236	755.072
0.614	0.238	26.878	0.78012	753.242
0.614	0.24	26.4264	0.778042	751.616
0.614	0.242	25.7892	0.774794	749.005
0.614	0.244	25.7565	0.775082	749.326
0.614	0.246	25.2141	0.77198	746.766
0.614	0.248	24.8978	0.769956	745.058
0.614	0.25	24.4421	0.76892	744.478
0.614	0.252	23.8316	0.76679	742.958
0.614	0.254	23.7822	0.76508	741.298
0.614	0.256	23.3146	0.763012	739.697
0.614	0.258	22.9725	0.762548	739.575
0.614	0.26	22.5869	0.758756	736.169
0.614	0.262	22.264	0.757358	735.094
0.614	0.264	21.6219	0.756416	734.794
0.614	0.266	21.3043	0.752596	731.292
0.614	0.268	20.9663	0.75013	729.164
0.614	0.27	20.6638	0.747956	727.292
0.614	0.272	20.2579	0.746468	726.21
0.614	0.274	20.2081	0.745958	725.75
0.614	0.276	19.5214	0.743334	723.813
0.614	0.278	19.3497	0.74053	721.18
0.614	0.28	18.9341	0.739992	721.058
0.614	0.282	18.5646	0.737698	719.133
0.614	0.284	18.5417	0.736122	717.58
0.614	0.286	18.09	0.734072	715.982
0.614	0.288	17.8282	0.732798	714.97
0.614	0.29	17.5423	0.731566	714.024
0.614	0.292	17.2906	0.729596	712.305
0.614	0.294	16.8545	0.72708	710.226
0.614	0.296	16.5039	0.724248	707.744
0.614	0.298	16.3184	0.72377	707.452
0.614	0.3	16.1965	0.722896	706.7
0.616	0.002	229.892	0.998236	768.344
0.616	0.004	203.964	0.996364	792.4
0.616	0.006	188.363	0.994534	806.171
0.616	0.008	177.06	0.99289	815.83
0.616	0.01	168.517	0.990714	822.197
0.616	0.012	161.179	0.989146	827.967
0.616	0.014	155.093	0.987446	832.353
0.616	0.016	149.711	0.985688	835.977
0.616	0.018	145.024	0.983854	838.83
0.616	0.02	140.604	0.981806	841.202
0.616	0.022	136.716	0.979866	843.15
0.616	0.024	133.027	0.978038	845.011
0.616	0.026	129.681	0.97669	847.009
0.616	0.028	126.465	0.974578	848.113
0.616	0.03	123.532	0.972752	849.22
0.616	0.032	120.809	0.970686	849.877
0.616	0.034	118.132	0.968884	850.752
0.616	0.036	115.694	0.967214	851.52
0.616	0.038	113.324	0.965854	852.53
0.616	0.04	110.986	0.963824	852.838
0.616	0.042	108.741	0.962058	853.317
0.616	0.044	106.881	0.960448	853.567
0.616	0.046	104.828	0.958046	853.218
0.616	0.048	103.169	0.95654	853.371
0.616	0.05	101.318	0.95406	852.742
0.616	0.052	99.4088	0.952944	853.535
0.616	0.054	97.5899	0.950678	853.088
0.616	0.056	96.0543	0.94874	852.686
0.616	0.058	94.4356	0.94822	853.784
0.616	0.06	92.864	0.945336	852.472
0.616	0.062	91.319	0.943638	852.319
0.616	0.064	89.8789	0.94208	852.201
0.616	0.066	88.5126	0.93946	850.947
0.616	0.068	87.0915	0.938312	851.221
0.616	0.07	85.5648	0.936442	850.877
0.616	0.072	84.3439	0.935084	850.74
0.616	0.074	83.0236	0.933106	850.082
0.616	0.076	81.9365	0.930736	848.799
0.616	0.078	80.5961	0.92988	849.284
0.616	0.08	79.5022	0.926956	847.454
0.616	0.082	78.2006	0.925126	846.925
0.616	0.084	77.1345	0.923384	846.249
0.616	0.086	75.88	0.921996	846.116
0.616	0.088	74.9018	0.920164	845.262
0.616	0.09	73.8672	0.917398	843.531
0.616	0.092	72.7537	0.915652	842.898
0.616	0.094	71.63	0.914178	842.548
0.616	0.096	70.5477	0.912522	841.974
0.616	0.098	69.5756	0.91103	841.454
0.616	0.1	68.6546	0.909136	840.481
0.616	0.102	67.8714	0.907046	839.175
0.616	0.104	66.7545	0.905062	838.307
0.616	0.106	65.8294	0.903344	837.515
0.616	0.108	64.8395	0.901438	836.599
0.616	0.11	63.9666	0.899466	835.499
0.616	0.112	63.1758	0.898562	835.386
0.616	0.114	62.2779	0.89614	833.862
0.616	0.116	61.4805	0.89334	831.86
0.616	0.118	60.6208	0.892392	831.771
0.616	0.12	59.7086	0.890836	831.127
0.616	0.122	58.9686	0.888842	829.873
0.616	0.124	58.1944	0.886654	828.46
0.616	0.126	57.3344	0.884994	827.66
0.616	0.128	56.4917	0.882796	826.304
0.616	0.13	55.7494	0.881026	825.277
0.616	0.132	55.0584	0.87917	824.112
0.616	0.134	54.4103	0.87781	823.4
0.616	0.136	53.3992	0.87523	821.831
0.616	0.138	53.0376	0.874262	821.224
0.616	0.14	52.1839	0.872146	819.962
0.616	0.142	51.3579	0.870186	818.828
0.616	0.144	50.6971	0.868328	817.631
0.616	0.146	50.0351	0.86514	815.105
0.616	0.148	49.2564	0.864858	815.602
0.616	0.15	48.7075	0.862302	813.594
0.616	0.152	48.0063	0.861006	813
0.616	0.154	47.3839	0.858196	810.812
0.616	0.156	46.633	0.85576	809.127
0.616	0.158	46.1331	0.856464	810.331
0.616	0.16	45.5758	0.853384	807.808
0.616	0.162	44.7179	0.85053	805.812
0.616	0.164	44.1484	0.849378	805.23
0.616	0.166	43.7647	0.847978	804.213
0.616	0.168	42.9733	0.845102	802.129
0.616	0.17	42.3622	0.84371	801.348
0.616	0.172	41.9307	0.842286	800.355
0.616	0.174	41.3193	0.839238	797.919
0.616	0.176	40.5971	0.838074	797.477
0.616	0.178	40.0303	0.836904	796.874
0.616	0.18	39.7116	0.835114	795.402
0.616	0.182	39.0988	0.832942	793.843
0.616	0.184	38.4713	0.831032	792.561
0.616	0.186	37.8186	0.828246	790.427
0.616	0.188	37.6158	0.82777	790.154
0.616	0.19	37.0298	0.825878	788.848
0.616	0.192	36.4184	0.823518	787.1
0.616	0.194	35.8324	0.820904	785.072
0.616	0.196	35.4794	0.819554	784.075
0.616	0.198	34.7939	0.817438	782.644
0.616	0.2	34.2336	0.815766	781.532
0.616	0.202	33.8129	0.81323	779.417
0.616	0.204	33.451	0.812702	779.251
0.616	0.206	32.8568	0.810152	777.295
0.616	0.208	32.321	0.807416	775.095
0.616	0.21	31.9682	0.80578	773.812
0.616	0.212	31.447	0.804518	773.071
0.616	0.214	31.1702	0.803942	772.772
0.616	0.216	30.5975	0.800988	770.391
0.616	0.218	30.2041	0.798998	768.794
0.616	0.22	29.7078	0.796342	766.634
0.616	0.222	29.417	0.795344	765.927
0.616	0.224	28.9511	0.792688	763.737
0.616	0.226	28.4297	0.790976	762.546
0.616	0.228	27.868	0.788174	760.306
0.616	0.23	27.651	0.787648	759.997
0.616	0.232	27.441	0.786252	758.811
0.616	0.234	26.8805	0.785038	758.157
0.616	0.236	26.3886	0.781008	754.619
0.616	0.238	25.7698	0.77853	752.76
0.616	0.24	25.5835	0.778288	752.705
0.616	0.242	25.4448	0.777808	752.363
0.616	0.244	24.8794	0.77442	749.541
0.616	0.246	24.3312	0.771748	747.417
0.616	0.248	23.8259	0.769376	745.55
0.616	0.25	23.6172	0.768684	745.067
0.616	0.252	23.4917	0.767208	743.716
0.616	0.254	22.9821	0.765506	742.524
0.616	0.256	22.4056	0.763068	740.662
0.616	0.258	22.2666	0.760888	738.621
0.616	0.26	21.8904	0.759142	737.252
0.616	0.262	21.3974	0.757	735.603
0.616	0.264	20.8944	0.754924	734.03
0.616	0.266	20.7218	0.752822	732.1
0.616	0.268	20.2273	0.750776	730.549
0.616	0.27	20.1522	0.750514	730.362
0.616	0.272	19.6888	0.747444	727.755
0.616	0.274	19.3189	0.74609	726.771
0.616	0.276	19.0693	0.743222	724.153
0.616	0.278	18.5639	0.739206	720.642
0.616	0.28	18.5033	0.739956	721.453
0.616	0.282	18.3342	0.740758	722.424
0.616	0.284	17.8904	0.737004	719.114
0.616	0.286	17.4291	0.732928	715.499
0.616	0.288	17.3255	0.733446	716.121
0.616	0.29	16.8708	0.730724	713.853
0.616	0.292	16.8353	0.729226	712.391
0.616	0.294	16.3972	0.728298	711.901
0.616	0.296	16.2754	0.727504	711.229
0.616	0.298	15.8749	0.723446	707.571
0.616	0.3	15.7852	0.724152	708.367
0.618	0.002	221.909	0.998174	776.265
0.618	0.004	196.948	0.996364	799.416
0.618	0.006	181.735	0.994544	812.809
0.618	0.008	170.919	0.992824	821.905
0.618	0.01	162.53	0.9909	828.37
0.618	0.012	155.708	0.989548	833.84
0.618	0.014	149.912	0.98741	837.498
0.618	0.016	144.701	0.985462	840.761
0.618	0.018	139.949	0.983628	843.679
0.618	0.02	135.699	0.98208	846.381
0.618	0.022	132.224	0.980014	847.79
0.618	0.024	128.274	0.978204	849.93
0.618	0.026	125.309	0.976454	851.145
0.618	0.028	122.107	0.9745	852.393
0.618	0.03	119.332	0.973076	853.744
0.618	0.032	116.819	0.971124	854.305
0.618	0.034	114.309	0.96892	854.611
0.618	0.036	111.724	0.96698	855.256
0.618	0.038	109.526	0.965516	855.99
0.618	0.04	107.349	0.963868	856.519
0.618	0.042	105.221	0.961942	856.721
0.618	0.044	103.289	0.960046	856.757
0.618	0.046	101.418	0.958818	857.4
0.618	0.048	99.4555	0.956104	856.649
0.618	0.05	97.8311	0.954424	856.593
0.618	0.052	96.078	0.953026	856.948
0.618	0.054	94.3942	0.950954	856.56
0.618	0.056	93.0605	0.949008	855.947
0.618	0.058	91.3371	0.947248	855.911
0.618	0.06	89.8511	0.945662	855.811
0.618	0.062	88.2843	0.943622	855.338
0.618	0.064	86.9288	0.941768	854.839
0.618	0.066	85.446	0.940218	854.772
0.618	0.068	84.2467	0.9384	854.153
0.618	0.07	82.8443	0.93615	853.306
0.618	0.072	81.5991	0.934344	852.745
0.618	0.074	80.2916	0.932732	852.44
0.618	0.076	79.1718	0.93133	852.158
0.618	0.078	77.8534	0.929074	851.221
0.618	0.08	76.8725	0.927852	850.979
0.618	0.082	75.5842	0.925906	850.322
0.618	0.084	74.4452	0.922812	848.367
0.618	0.086	73.5622	0.922266	848.704
0.618	0.088	72.391	0.920008	847.617
0.618	0.09	71.4662	0.918572	847.106
0.618	0.092	70.2715	0.916228	845.957
0.618	0.094	69.2572	0.914404	845.147
0.618	0.096	68.3207	0.91288	844.559
0.618	0.098	67.2722	0.910798	843.526
0.618	0.1	66.2608	0.9086	842.339
0.618	0.102	65.5567	0.906818	841.261
0.618	0.104	64.6468	0.904712	840.065
0.618	0.106	63.7792	0.9036	839.821
0.618	0.108	62.8877	0.900888	838
0.618	0.11	61.7926	0.899694	837.901
0.618	0.112	61.018	0.898144	837.126
0.618	0.114	60.2217	0.895646	835.424
0.618	0.116	59.4525	0.893968	834.516
0.618	0.118	58.6695	0.893012	834.342
0.618	0.12	57.7934	0.89116	833.367
0.618	0.122	56.8751	0.88804	831.165
0.618	0.124	56.3698	0.8871	830.73
0.618	0.126	55.6284	0.88487	829.242
0.618	0.128	54.6868	0.883582	828.895
0.618	0.13	53.9573	0.88178	827.823
0.618	0.132	53.1879	0.87991	826.722
0.618	0.134	52.593	0.877244	824.651
0.618	0.136	51.8557	0.874982	823.126
0.618	0.138	50.8538	0.873508	822.654
0.618	0.14	50.4645	0.871954	821.49
0.618	0.142	49.801	0.870606	820.805
0.618	0.144	49.1831	0.867896	818.713
0.618	0.146	48.4663	0.866844	818.378
0.618	0.148	47.8352	0.865564	817.729
0.618	0.15	47.089	0.862296	815.207
0.618	0.152	46.447	0.8607	814.253
0.618	0.154	45.8329	0.8593	813.467
0.618	0.156	45.2602	0.857564	812.304
0.618	0.158	44.5878	0.854708	810.12
0.618	0.16	43.9509	0.853384	809.433
0.618	0.162	43.4421	0.851146	807.704
0.618	0.164	42.889	0.849904	807.015
0.618	0.166	42.0565	0.848358	806.302
0.618	0.168	41.6552	0.846146	804.491
0.618	0.17	41.0619	0.843412	802.35
0.618	0.172	40.3837	0.841552	801.168
0.618	0.174	39.887	0.84082	800.933
0.618	0.176	39.3137	0.838478	799.164
0.618	0.178	39.082	0.837926	798.844
0.618	0.18	38.3207	0.83521	796.889
0.618	0.182	37.777	0.832474	794.697
0.618	0.184	37.4243	0.831566	794.142
0.618	0.186	36.7645	0.830224	793.459
0.618	0.188	36.2543	0.827572	791.318
0.618	0.19	35.6828	0.824492	788.809
0.618	0.192	35.2638	0.823978	788.714
0.618	0.194	34.688	0.821194	786.506
0.618	0.196	34.2346	0.819654	785.419
0.618	0.198	33.6853	0.81763	783.945
0.618	0.2	33.2167	0.81611	782.893
0.618	0.202	32.9627	0.814926	781.963
0.618	0.204	32.2281	0.811506	779.278
0.618	0.206	31.7619	0.810316	778.554
0.618	0.208	31.3141	0.809784	778.47
0.618	0.21	31.1286	0.807594	776.465
0.618	0.212	30.689	0.806636	775.947
0.618	0.214	30.0739	0.803208	773.134
0.618	0.216	29.6182	0.801542	771.924
0.618	0.218	29.3481	0.80033	770.982
0.618	0.22	28.7972	0.797134	768.337
0.618	0.222	28.5827	0.795822	767.239
0.618	0.224	27.8823	0.792426	764.544
0.618	0.226	27.5274	0.7917	764.173
0.618	0.228	27.2968	0.79008	762.783
0.618	0.23	26.6394	0.787312	760.673
0.618	0.232	26.4637	0.786144	759.68
0.618	0.234	25.7033	0.784762	759.059
0.618	0.236	25.4503	0.783184	757.734
0.618	0.238	25.258	0.782298	757.04
0.618	0.24	24.8355	0.779188	754.352
0.618	0.242	24.3627	0.778056	753.693
0.618	0.244	23.8235	0.77461	750.786
0.618	0.246	23.529	0.771976	748.447
0.618	0.248	23.3209	0.771462	748.141
0.618	0.25	22.9153	0.768714	745.799
0.618	0.252	22.5079	0.766114	743.606
0.618	0.254	22.2478	0.765906	743.658
0.618	0.256	21.8823	0.763726	741.844
0.618	0.258	21.3808	0.760678	739.297
0.618	0.26	21.0572	0.759294	738.237
0.618	0.262	20.4843	0.755218	734.734
0.618	0.264	20.3433	0.754114	733.771
0.618	0.266	20.1691	0.753738	733.569
0.618	0.268	19.9322	0.752144	732.212
0.618	0.27	19.3342	0.749326	729.992
0.618	0.272	19.0439	0.74788	728.836
0.618	0.274	18.6253	0.745328	726.703
0.618	0.276	18.4671	0.743582	725.115
0.618	0.278	18.3228	0.742908	724.585
0.618	0.28	17.8581	0.74037	722.512
0.618	0.282	17.6487	0.738178	720.529
0.618	0.284	17.3366	0.737306	719.969
0.618	0.286	16.8916	0.734546	717.654
0.618	0.288	16.7278	0.733724	716.996
0.618	0.29	16.6106	0.733522	716.911
0.618	0.292	16.2684	0.73066	714.392
0.618	0.294	15.9619	0.728594	712.632
0.618	0.296	15.7915	0.726942	711.15
0.618	0.298	15.2656	0.724282	709.016
0.618	0.3	14.6893	0.718888	704.199
0.62	0.002	214.4	0.998324	783.924
0.62	0.004	190.094	0.996338	806.244
0.62	0.006	175.824	0.99458	818.756
0.62	0.008	165.348	0.992746	827.398
0.62	0.01	157.122	0.99106	833.938
0.62	0.012	150.632	0.989192	838.56
0.62	0.014	144.913	0.987516	842.603
0.62	0.016	139.75	0.985482	845.732
0.62	0.018	135.484	0.983842	848.358
0.62	0.02	131.218	0.981806	850.588
0.62	0.022	127.585	0.979942	852.357
0.62	0.024	123.991	0.978132	854.141
0.62	0.026	120.968	0.976688	855.72
0.62	0.028	118.093	0.974674	856.581
0.62	0.03	115.439	0.97246	857.021
0.62	0.032	112.726	0.971112	858.386
0.62	0.034	110.455	0.969494	859.039
0.62	0.036	108.501	0.967858	859.357
0.62	0.038	105.885	0.965786	859.901
0.62	0.04	103.668	0.963756	860.088
0.62	0.042	101.717	0.96245	860.733
0.62	0.044	99.8732	0.960152	860.279
0.62	0.046	97.9771	0.958858	860.881
0.62	0.048	96.2061	0.956274	860.068
0.62	0.05	94.4991	0.95475	860.251
0.62	0.052	93.0496	0.952102	859.052
0.62	0.054	91.3014	0.950578	859.277
0.62	0.056	89.8855	0.948888	859.003
0.62	0.058	88.1272	0.9471	858.973
0.62	0.06	86.885	0.945354	858.469
0.62	0.062	85.4511	0.94464	859.189
0.62	0.064	83.9967	0.941684	857.687
0.62	0.066	82.8212	0.940372	857.551
0.62	0.068	81.3445	0.93825	856.905
0.62	0.07	79.9818	0.93603	856.048
0.62	0.072	79.0173	0.934438	855.421
0.62	0.074	77.7338	0.932918	855.184
0.62	0.076	76.5378	0.930702	854.164
0.62	0.078	75.3102	0.928606	853.296
0.62	0.08	74.3559	0.927508	853.152
0.62	0.082	73.1126	0.925958	852.845
0.62	0.084	72.0805	0.92425	852.17
0.62	0.086	71.0071	0.921976	850.969
0.62	0.088	70.1544	0.920284	850.13
0.62	0.09	68.8353	0.918204	849.369
0.62	0.092	67.9959	0.916306	848.31
0.62	0.094	67.0306	0.913648	846.617
0.62	0.096	66.1238	0.912532	846.408
0.62	0.098	65.3147	0.911738	846.423
0.62	0.1	64.2548	0.908882	844.627
0.62	0.102	63.476	0.90741	843.934
0.62	0.104	62.5332	0.905542	843.009
0.62	0.106	61.7132	0.902858	841.145
0.62	0.108	60.7141	0.901626	840.912
0.62	0.11	59.7876	0.89999	840.202
0.62	0.112	59.3147	0.89754	838.225
0.62	0.114	58.3394	0.896002	837.663
0.62	0.116	57.3941	0.894362	836.968
0.62	0.118	56.9082	0.893082	836.174
0.62	0.12	55.9029	0.89079	834.887
0.62	0.122	55.2985	0.88955	834.251
0.62	0.124	54.4585	0.886258	831.8
0.62	0.126	53.6039	0.884992	831.388
0.62	0.128	52.9193	0.882702	829.783
0.62	0.13	52.1896	0.881844	829.654
0.62	0.132	51.3679	0.878698	827.33
0.62	0.134	50.7785	0.876946	826.167
0.62	0.136	50.2418	0.876542	826.3
0.62	0.138	49.3677	0.874678	825.31
0.62	0.14	48.6939	0.872542	823.848
0.62	0.142	48.1933	0.871234	823.041
0.62	0.144	47.519	0.868894	821.375
0.62	0.146	46.9405	0.867502	820.561
0.62	0.148	46.2167	0.864678	818.461
0.62	0.15	45.4515	0.862476	817.024
0.62	0.152	44.9524	0.85961	814.658
0.62	0.154	44.3329	0.858384	814.051
0.62	0.156	43.6302	0.857178	813.548
0.62	0.158	43.1819	0.85505	811.868
0.62	0.16	42.5416	0.85401	811.468
0.62	0.162	41.9595	0.852186	810.227
0.62	0.164	41.3206	0.849832	808.511
0.62	0.166	40.8559	0.847494	806.638
0.62	0.168	40.2804	0.845644	805.364
0.62	0.17	39.7315	0.844084	804.352
0.62	0.172	39.0304	0.842102	803.072
0.62	0.174	38.8415	0.841532	802.691
0.62	0.176	38.339	0.839526	801.187
0.62	0.178	37.6838	0.83676	799.076
0.62	0.18	37.2024	0.836182	798.98
0.62	0.182	36.5777	0.833592	797.014
0.62	0.184	36.0294	0.831402	795.373
0.62	0.186	35.5262	0.829384	793.858
0.62	0.188	35.2953	0.828742	793.447
0.62	0.19	34.552	0.826496	791.944
0.62	0.192	34.013	0.82387	789.857
0.62	0.194	33.5226	0.82219	788.667
0.62	0.196	33.0578	0.819588	786.53
0.62	0.198	32.6695	0.818646	785.976
0.62	0.2	32.016	0.815114	783.098
0.62	0.202	31.7357	0.8144	782.664
0.62	0.204	31.2447	0.812352	781.107
0.62	0.206	30.8302	0.810548	779.718
0.62	0.208	30.5942	0.810872	780.278
0.62	0.21	29.914	0.806798	776.884
0.62	0.212	29.5484	0.805174	775.626
0.62	0.214	29.2934	0.804628	775.335
0.62	0.216	28.7313	0.801602	772.871
0.62	0.218	28.4767	0.799742	771.265
0.62	0.22	27.751	0.796588	768.837
0.62	0.222	27.5387	0.79665	769.111
0.62	0.224	27.2211	0.795048	767.827
0.62	0.226	26.5697	0.7912	764.63
0.62	0.228	26.2576	0.790848	764.59
0.62	0.23	25.6653	0.787608	761.943
0.62	0.232	25.3527	0.785778	760.425
0.62	0.234	25.1332	0.784584	759.451
0.62	0.236	24.8717	0.78417	759.298
0.62	0.238	24.2549	0.780052	755.797
0.62	0.24	23.8635	0.77855	754.686
0.62	0.242	23.4161	0.776218	752.802
0.62	0.244	23.3567	0.775038	751.681
0.62	0.246	23.103	0.775036	751.933
0.62	0.248	22.482	0.771786	749.304
0.62	0.25	22.288	0.770938	748.65
0.62	0.252	21.7845	0.7672	745.416
0.62	0.254	21.5721	0.764982	743.41
0.62	0.256	21.0182	0.763116	742.098
0.62	0.258	20.6522	0.760708	740.056
0.62	0.26	20.2685	0.758536	738.268
0.62	0.262	20.2315	0.75818	737.948
0.62	0.264	19.9651	0.756996	737.031
0.62	0.266	19.3195	0.754096	734.777
0.62	0.268	19.1624	0.751822	732.66
0.62	0.27	18.7563	0.75073	731.974
0.62	0.272	18.3759	0.74714	728.764
0.62	0.274	18.3869	0.74714	728.753
0.62	0.276	18.2031	0.745908	727.705
0.62	0.278	17.5947	0.743126	725.531
0.62	0.28	17.5054	0.74263	725.125
0.62	0.282	16.8572	0.738602	721.745
0.62	0.284	16.6657	0.73716	720.494
0.62	0.286	16.6661	0.736304	719.638
0.62	0.288	16.5293	0.735872	719.343
0.62	0.29	16.0078	0.732196	716.188
0.62	0.292	15.8671	0.73265	716.783
0.62	0.294	15.4163	0.728036	712.62
0.62	0.296	15.1053	0.72659	711.485
0.62	0.298	14.5783	0.722224	707.646
0.62	0.3	14.4883	0.722306	707.818
0.622	0.002	207.296	0.998238	790.942
0.622	0.004	184.024	0.99642	812.396
0.622	0.006	169.908	0.994616	824.708
0.622	0.008	159.799	0.99282	833.021
0.622	0.01	152.026	0.991026	839
0.622	0.012	145.577	0.989192	843.615
0.622	0.014	140.013	0.98729	847.277
0.622	0.016	135.181	0.985632	850.451
0.622	0.018	130.897	0.983874	852.977
0.622	0.02	126.991	0.982052	855.061
0.622	0.022	123.405	0.980482	857.077
0.622	0.024	120.377	0.978418	858.041
0.622	0.026	117.081	0.976598	859.517
0.622	0.028	114.21	0.974926	860.716
0.622	0.03	111.83	0.972938	861.108
0.622	0.032	108.937	0.97137	862.433
0.622	0.034	106.855	0.969728	862.873
0.622	0.036	104.673	0.967174	862.501
0.622	0.038	102.504	0.966114	863.61
0.622	0.04	100.402	0.964176	863.774
0.622	0.042	98.4112	0.96255	864.139
0.622	0.044	96.6826	0.960648	863.965
0.622	0.046	94.9807	0.958428	863.447
0.622	0.048	93.0687	0.956376	863.307
0.622	0.05	91.4505	0.954974	863.524
0.622	0.052	89.826	0.95351	863.684
0.622	0.054	88.4039	0.950978	862.574
0.622	0.056	86.7443	0.949132	862.388
0.622	0.058	85.4655	0.947968	862.502
0.622	0.06	83.7997	0.94586	862.06
0.622	0.062	82.563	0.943742	861.179
0.622	0.064	81.3001	0.942696	861.396
0.622	0.066	79.9723	0.940218	860.246
0.622	0.068	78.8373	0.938562	859.725
0.622	0.07	77.5644	0.9373	859.736
0.622	0.072	76.3298	0.935036	858.706
0.622	0.074	75.1766	0.932968	857.791
0.622	0.076	74.0548	0.931206	857.151
0.622	0.078	72.772	0.92867	855.898
0.622	0.08	71.9578	0.927618	855.66
0.622	0.082	70.9288	0.925982	855.053
0.622	0.084	69.9441	0.924294	854.35
0.622	0.086	68.9227	0.922208	853.285
0.622	0.088	67.8274	0.91981	851.983
0.622	0.09	66.8718	0.917774	850.902
0.622	0.092	65.7456	0.91585	850.104
0.622	0.094	64.9814	0.914916	849.935
0.622	0.096	63.9303	0.912342	848.412
0.622	0.098	63.0108	0.91126	848.249
0.622	0.1	62.234	0.909454	847.22
0.622	0.102	61.3814	0.907894	846.513
0.622	0.104	60.4559	0.906346	845.89
0.622	0.106	59.582	0.903348	843.766
0.622	0.108	58.9498	0.901966	843.016
0.622	0.11	57.9791	0.9005	842.521
0.622	0.112	57.1295	0.89864	841.51
0.622	0.114	56.4562	0.896244	839.788
0.622	0.116	55.467	0.894156	838.689
0.622	0.118	55.0005	0.893738	838.737
0.622	0.12	54.0972	0.891298	837.201
0.622	0.122	53.377	0.88964	836.263
0.622	0.124	52.7784	0.88736	834.582
0.622	0.126	51.8086	0.88538	833.571
0.622	0.128	51.323	0.88426	832.937
0.622	0.13	50.4546	0.8817	831.245
0.622	0.132	49.9271	0.880362	830.435
0.622	0.134	49.375	0.878072	828.697
0.622	0.136	48.5495	0.874916	826.366
0.622	0.138	47.9749	0.874034	826.059
0.622	0.14	47.3245	0.87273	825.406
0.622	0.142	46.6169	0.87123	824.613
0.622	0.144	46.0317	0.869696	823.664
0.622	0.146	45.3348	0.86607	820.735
0.622	0.148	44.5756	0.865186	820.61
0.622	0.15	44.4022	0.863816	819.414
0.622	0.152	43.4069	0.860774	817.367
0.622	0.154	42.8598	0.85956	816.7
0.622	0.156	42.2828	0.85703	814.747
0.622	0.158	41.8876	0.857334	815.446
0.622	0.16	41.2416	0.853814	812.572
0.622	0.162	40.6452	0.851424	810.779
0.622	0.164	40.0676	0.85092	810.852
0.622	0.166	39.5686	0.848786	809.217
0.622	0.168	39.069	0.84622	807.151
0.622	0.17	38.6851	0.845522	806.837
0.622	0.172	38.0232	0.8432	805.177
0.622	0.174	37.4889	0.840672	803.183
0.622	0.176	37.1441	0.839916	802.772
0.622	0.178	36.5334	0.837662	801.129
0.622	0.18	35.9299	0.835178	799.248
0.622	0.182	35.474	0.83314	797.666
0.622	0.184	35.1259	0.831258	796.132
0.622	0.186	34.5467	0.829848	795.301
0.622	0.188	33.953	0.827958	794.005
0.622	0.19	33.4402	0.825574	792.134
0.622	0.192	32.9182	0.82402	791.102
0.622	0.194	32.5023	0.822014	789.512
0.622	0.196	32.017	0.820114	788.097
0.622	0.198	31.6569	0.817866	786.209
0.622	0.2	31.2242	0.816492	785.268
0.622	0.202	30.7661	0.814306	783.54
0.622	0.204	30.3622	0.813712	783.35
0.622	0.206	29.8726	0.811138	781.265
0.622	0.208	29.5115	0.808666	779.154
0.622	0.21	29.2025	0.808162	778.96
0.622	0.212	28.7263	0.806562	777.836
0.622	0.214	28.203	0.8029	774.697
0.622	0.216	27.8306	0.802126	774.295
0.622	0.218	27.4098	0.799992	772.582
0.622	0.22	27.1343	0.797948	770.814
0.622	0.222	26.6991	0.795072	768.373
0.622	0.224	26.3625	0.79434	767.978
0.622	0.226	25.7901	0.791846	766.056
0.622	0.228	25.319	0.78944	764.121
0.622	0.23	25.3147	0.789196	763.881
0.622	0.232	24.8082	0.786926	762.118
0.622	0.234	24.2517	0.783626	759.374
0.622	0.236	23.88	0.782392	758.512
0.622	0.238	23.5431	0.78017	756.627
0.622	0.24	23.2282	0.778952	755.724
0.622	0.242	22.9122	0.7779	754.988
0.622	0.244	22.6018	0.776512	753.91
0.622	0.246	22.2542	0.772994	750.74
0.622	0.248	21.7601	0.771346	749.586
0.622	0.25	21.4464	0.76947	748.024
0.622	0.252	21.0862	0.76769	746.604
0.622	0.254	20.6131	0.765662	745.049
0.622	0.256	20.4701	0.763208	742.738
0.622	0.258	20.1663	0.761598	741.432
0.622	0.26	19.9057	0.760008	740.102
0.622	0.262	19.5913	0.759286	739.695
0.622	0.264	19.2345	0.756314	737.079
0.622	0.266	18.6984	0.751958	733.26
0.622	0.268	18.5991	0.752392	733.793
0.622	0.27	18.3238	0.751224	732.9
0.622	0.272	18.1269	0.750058	731.931
0.622	0.274	17.8528	0.747278	729.425
0.622	0.276	17.521	0.746234	728.713
0.622	0.278	16.9455	0.740878	723.933
0.622	0.28	16.8073	0.74227	725.463
0.622	0.282	16.6033	0.740308	723.705
0.622	0.284	16.371	0.7383	721.929
0.622	0.286	16.3162	0.737718	721.402
0.622	0.288	15.8839	0.735098	719.214
0.622	0.29	15.3915	0.731474	716.082
0.622	0.292	15.1949	0.730438	715.243
0.622	0.294	15.0615	0.72974	714.678
0.622	0.296	14.5332	0.72419	709.657
0.622	0.298	14.182	0.723732	709.55
0.622	0.3	14.1464	0.721946	707.8
0.624	0.002	200.605	0.998096	797.491
0.624	0.004	178.043	0.996346	818.303
0.624	0.006	164.438	0.994646	830.208
0.624	0.008	154.743	0.99286	838.117
0.624	0.01	147.072	0.990946	843.874
0.624	0.012	140.985	0.98949	848.505
0.624	0.014	135.86	0.987424	851.564
0.624	0.016	130.914	0.985558	854.644
0.624	0.018	126.585	0.984098	857.513
0.624	0.02	122.896	0.982112	859.216
0.624	0.022	119.274	0.980092	860.818
0.624	0.024	116.489	0.978796	862.307
0.624	0.026	113.343	0.976934	863.591
0.624	0.028	110.546	0.974886	864.34
0.624	0.03	107.976	0.973058	865.082
0.624	0.032	105.699	0.971218	865.519
0.624	0.034	103.605	0.969072	865.467
0.624	0.036	101.18	0.967538	866.358
0.624	0.038	99.2393	0.966124	866.885
0.624	0.04	97.2134	0.964304	867.091
0.624	0.042	95.0557	0.96208	867.024
0.624	0.044	93.8824	0.96065	866.768
0.624	0.046	91.6627	0.958406	866.743
0.624	0.048	90.2847	0.956804	866.519
0.624	0.05	88.6079	0.95487	866.262
0.624	0.052	87.1201	0.953108	865.988
0.624	0.054	85.6584	0.951598	865.94
0.624	0.056	84.2179	0.949832	865.614
0.624	0.058	82.6038	0.947804	865.2
0.624	0.06	81.3549	0.945994	864.639
0.624	0.062	79.8773	0.943996	864.119
0.624	0.064	78.6476	0.941728	863.08
0.624	0.066	77.2467	0.940104	862.857
0.624	0.068	76.1744	0.938362	862.188
0.624	0.07	74.9637	0.936406	861.442
0.624	0.072	73.7205	0.933662	859.942
0.624	0.074	72.669	0.933268	860.599
0.624	0.076	71.7931	0.93168	859.887
0.624	0.078	70.5208	0.929594	859.073
0.624	0.08	69.8293	0.927748	857.919
0.624	0.082	68.6576	0.926434	857.776
0.624	0.084	67.5453	0.924218	856.673
0.624	0.086	66.5938	0.921186	854.592
0.624	0.088	65.4928	0.920504	855.011
0.624	0.09	64.6719	0.918536	853.864
0.624	0.092	64.0359	0.917028	852.992
0.624	0.094	62.8071	0.915174	852.367
0.624	0.096	61.7689	0.912408	850.639
0.624	0.098	61.2488	0.911622	850.373
0.624	0.1	60.3639	0.90944	849.076
0.624	0.102	59.1989	0.907494	848.295
0.624	0.104	58.5484	0.90616	847.612
0.624	0.106	57.9097	0.903744	845.834
0.624	0.108	56.8102	0.902164	845.354
0.624	0.11	56.2698	0.900294	844.024
0.624	0.112	55.5073	0.89873	843.223
0.624	0.114	54.4812	0.896836	842.355
0.624	0.116	54.0523	0.895446	841.394
0.624	0.118	53.0835	0.892918	839.835
0.624	0.12	52.2883	0.890146	837.858
0.624	0.122	51.9149	0.889154	837.239
0.624	0.124	50.7192	0.886564	835.845
0.624	0.126	50.4969	0.886128	835.631
0.624	0.128	49.5346	0.883446	833.911
0.624	0.13	48.9981	0.881892	832.894
0.624	0.132	48.353	0.880038	831.685
0.624	0.134	47.592	0.878572	830.98
0.624	0.136	47.1637	0.876348	829.184
0.624	0.138	46.1664	0.874062	827.896
0.624	0.14	45.9956	0.873244	827.248
0.624	0.142	44.8589	0.869566	824.707
0.624	0.144	44.8117	0.869718	824.906
0.624	0.146	43.5901	0.86622	822.63
0.624	0.148	43.5422	0.867252	823.71
0.624	0.15	42.5229	0.862834	820.311
0.624	0.152	42.4096	0.862652	820.242
0.624	0.154	41.3314	0.85798	816.649
0.624	0.156	41.2631	0.858576	817.313
0.624	0.158	40.2402	0.855076	814.836
0.624	0.16	40.0598	0.85521	815.15
0.624	0.162	39.1712	0.852328	813.157
0.624	0.164	38.9372	0.851256	812.319
0.624	0.166	38.2886	0.84848	810.191
0.624	0.168	37.9008	0.846642	808.741
0.624	0.17	37.49	0.845784	808.294
0.624	0.172	36.6689	0.842792	806.123
0.624	0.174	36.6624	0.843232	806.57
0.624	0.176	35.5552	0.837486	801.931
0.624	0.178	35.5491	0.83927	803.721
0.624	0.18	34.62	0.834402	799.782
0.624	0.182	34.469	0.833232	798.763
0.624	0.184	34.0261	0.83235	798.324
0.624	0.186	33.1921	0.829342	796.15
0.624	0.188	33.1409	0.829126	795.985
0.624	0.19	32.1658	0.825038	792.872
0.624	0.192	32.1623	0.82437	792.208
0.624	0.194	31.6427	0.822092	790.449
0.624	0.196	30.993	0.819768	788.775
0.624	0.198	30.9796	0.8212	790.22
0.624	0.2	29.952	0.81477	784.818
0.624	0.202	29.9984	0.816108	786.11
0.624	0.204	29.5549	0.812932	783.377
0.624	0.206	29.0273	0.811066	782.039
0.624	0.208	28.9633	0.811468	782.505
0.624	0.21	27.8156	0.805932	778.116
0.624	0.212	27.7846	0.806162	778.377
0.624	0.214	27.6921	0.805418	777.726
0.624	0.216	26.8164	0.801026	774.21
0.624	0.218	26.8726	0.802086	775.213
0.624	0.22	25.9154	0.797064	771.149
0.624	0.222	25.5907	0.79583	770.239
0.624	0.224	25.6083	0.794318	768.71
0.624	0.226	24.7725	0.79071	765.938
0.624	0.228	24.7342	0.79099	766.256
0.624	0.23	24.7067	0.791252	766.545
0.624	0.232	23.5777	0.783584	760.006
0.624	0.234	23.5551	0.784258	760.703
0.624	0.236	23.4096	0.78377	760.36
0.624	0.238	22.6731	0.780004	757.331
0.624	0.24	22.7106	0.780948	758.237
0.624	0.242	22.606	0.779558	756.952
0.624	0.244	21.6255	0.774424	752.798
0.624	0.246	21.6461	0.774742	753.096
0.624	0.248	21.4481	0.77237	750.922
0.624	0.25	20.5226	0.767924	747.401
0.624	0.252	20.4954	0.768434	747.939
0.624	0.254	20.1933	0.766288	746.095
0.624	0.256	19.8145	0.764322	744.508
0.624	0.258	19.7688	0.76319	743.421
0.624	0.26	19.6233	0.762378	742.755
0.624	0.262	18.6166	0.756142	737.525
0.624	0.264	18.655	0.756284	737.629
0.624	0.266	18.4963	0.756846	738.35
0.624	0.268	17.9303	0.752706	734.776
0.624	0.27	17.9827	0.752214	734.231
0.624	0.272	17.8906	0.751658	733.767
0.624	0.274	16.8133	0.744756	727.943
0.624	0.276	16.8495	0.74494	728.09
0.624	0.278	16.8525	0.744956	728.103
0.624	0.28	16.275	0.741198	724.923
0.624	0.282	16.2711	0.740826	724.555
0.624	0.284	16.2481	0.741864	725.616
0.624	0.286	15.2006	0.734364	719.163
0.624	0.288	15.2127	0.733092	717.879
0.624	0.29	15.2265	0.733108	717.882
0.624	0.292	14.3276	0.728012	713.684
0.624	0.294	14.1583	0.72609	711.932
0.624	0.296	14.1393	0.727204	713.065
0.624	0.298	14.1134	0.725794	711.681
0.624	0.3	13.2267	0.718622	705.395
0.626	0.002	194.259	0.998298	804.039
0.626	0.004	172.299	0.996488	824.189
0.626	0.006	159.182	0.994746	835.564
0.626	0.008	149.934	0.992926	842.992
0.626	0.01	142.359	0.990984	848.625
0.626	0.012	136.467	0.989296	852.829
0.626	0.014	131.247	0.98748	856.233
0.626	0.016	126.652	0.985562	858.91
0.626	0.018	122.836	0.983656	860.82
0.626	0.02	118.991	0.981752	862.761
0.626	0.022	115.724	0.979882	864.158
0.626	0.024	112.513	0.97828	865.767
0.626	0.026	109.748	0.976888	867.14
0.626	0.028	107.197	0.975092	867.895
0.626	0.03	104.757	0.973078	868.321
0.626	0.032	102.149	0.971122	868.973
0.626	0.034	100.049	0.969892	869.843
0.626	0.036	98.0248	0.967986	869.961
0.626	0.038	96.1477	0.96573	869.582
0.626	0.04	94.1736	0.96406	869.886
0.626	0.042	92.4369	0.9623	869.863
0.626	0.044	90.6295	0.960158	869.528
0.626	0.046	88.8413	0.958966	870.125
0.626	0.048	87.2662	0.956794	869.528
0.626	0.05	85.7957	0.954972	869.176
0.626	0.052	84.3479	0.95305	868.702
0.626	0.054	82.8573	0.951292	868.435
0.626	0.056	81.4218	0.94983	868.408
0.626	0.058	80.0799	0.947794	867.714
0.626	0.06	78.7991	0.94635	867.551
0.626	0.062	77.6537	0.943434	865.78
0.626	0.064	76.2398	0.942004	865.764
0.626	0.066	75.0364	0.940458	865.422
0.626	0.068	73.8055	0.938698	864.892
0.626	0.07	72.7919	0.936542	863.75
0.626	0.072	71.6846	0.934838	863.153
0.626	0.074	70.4823	0.9331	862.618
0.626	0.076	69.4443	0.930888	861.444
0.626	0.078	68.3907	0.929606	861.215
0.626	0.08	67.3119	0.92823	860.918
0.626	0.082	66.4179	0.926452	860.034
0.626	0.084	65.382	0.923748	858.366
0.626	0.086	64.6149	0.921932	857.317
0.626	0.088	63.6665	0.919978	856.311
0.626	0.09	62.6534	0.918636	855.983
0.626	0.092	61.7483	0.916602	854.854
0.626	0.094	60.9312	0.914962	854.031
0.626	0.096	60.1272	0.913494	853.367
0.626	0.098	59.1398	0.9115	852.36
0.626	0.1	58.1961	0.909116	850.92
[truncated: 20,500 more rows]
