# Supplementary material for: An Extra Dimension to Decision-Making in Animals: The Three-way Trade-off between Speed, Effort per-Unit-Time and Accuracy
Source: PLoS Comput Biol. 2014 Dec 18;10(12):e1003937. doi: 10.1371/journal.pcbi.1003937 (PMC4270426; doi:10.1371/journal.pcbi.1003937)
Supplement: S1 Dataset — Simulation code and output. This dataset contains: (i) C++ code used to simulate and for a discrete grid of and values; (ii) tab-delimited text files containing the output of those simulations; and (iii) matlab code used to calculate the optimum and values for different levels of and to plot figs. 1–4. (ZIP) [file pcbi.1003937.s001.zip › decision_output_fall_4.txt]

0.6	0.002	309.731	0.998172	688.441
0.6	0.004	274.281	0.996204	721.923
0.6	0.006	253.45	0.994442	740.992
0.6	0.008	238.744	0.992694	753.95
0.6	0.01	226.727	0.990948	764.221
0.6	0.012	217.179	0.989088	771.909
0.6	0.014	208.94	0.9873	778.36
0.6	0.016	201.921	0.985278	783.357
0.6	0.018	195.046	0.983488	788.442
0.6	0.02	189.218	0.98141	792.192
0.6	0.022	183.886	0.979894	796.008
0.6	0.024	179.012	0.978218	799.206
0.6	0.026	174.643	0.975902	801.259
0.6	0.028	170.03	0.974368	804.338
0.6	0.03	166.215	0.972282	806.067
0.6	0.032	162.273	0.970052	807.779
0.6	0.034	158.725	0.968266	809.541
0.6	0.036	155.781	0.966786	811.005
0.6	0.038	152.344	0.965078	812.734
0.6	0.04	149.29	0.963534	814.244
0.6	0.042	146.266	0.961418	815.152
0.6	0.044	143.799	0.959676	815.877
0.6	0.046	141.01	0.957804	816.794
0.6	0.048	138.548	0.956022	817.474
0.6	0.05	136.041	0.954536	818.495
0.6	0.052	133.262	0.951984	818.722
0.6	0.054	131.193	0.950336	819.143
0.6	0.056	129.247	0.94863	819.383
0.6	0.058	126.822	0.947016	820.194
0.6	0.06	124.815	0.944722	819.907
0.6	0.062	122.741	0.942616	819.875
0.6	0.064	120.717	0.940606	819.889
0.6	0.066	118.667	0.939192	820.525
0.6	0.068	116.956	0.937702	820.746
0.6	0.07	115.205	0.935608	820.403
0.6	0.072	113.167	0.933156	819.989
0.6	0.074	111.582	0.931692	820.11
0.6	0.076	109.881	0.929694	819.813
0.6	0.078	108.105	0.928946	820.841
0.6	0.08	106.601	0.92638	819.779
0.6	0.082	104.922	0.924438	819.516
0.6	0.084	103.372	0.922	818.628
0.6	0.086	101.83	0.92064	818.81
0.6	0.088	100.238	0.91887	818.632
0.6	0.09	98.7231	0.916734	818.011
0.6	0.092	97.5578	0.915522	817.964
0.6	0.094	96.1476	0.91341	817.262
0.6	0.096	94.6938	0.911618	816.924
0.6	0.098	93.1231	0.909526	816.403
0.6	0.1	91.9151	0.908354	816.439
0.6	0.102	90.6344	0.906092	815.458
0.6	0.104	89.4723	0.903494	814.022
0.6	0.106	88.0898	0.901614	813.524
0.6	0.108	86.82	0.899412	812.592
0.6	0.11	85.6609	0.897858	812.197
0.6	0.112	84.3784	0.89615	811.772
0.6	0.114	83.2132	0.894476	811.263
0.6	0.116	82.1395	0.892234	810.095
0.6	0.118	81.07	0.890916	809.846
0.6	0.12	80.1458	0.889492	809.346
0.6	0.122	78.9515	0.887592	808.641
0.6	0.124	77.7344	0.884324	806.59
0.6	0.126	76.6669	0.88352	806.853
0.6	0.128	75.7189	0.881188	805.469
0.6	0.13	74.6535	0.879694	805.041
0.6	0.132	73.6913	0.8782	804.509
0.6	0.134	72.6118	0.876162	803.55
0.6	0.136	71.4615	0.87382	802.359
0.6	0.138	70.5889	0.872026	801.437
0.6	0.14	69.7333	0.871642	801.909
0.6	0.142	68.6666	0.868234	799.567
0.6	0.144	67.8776	0.866856	798.978
0.6	0.146	66.9016	0.865492	798.59
0.6	0.148	66.0249	0.862754	796.729
0.6	0.15	65.0602	0.86115	796.09
0.6	0.152	64.1374	0.859222	795.085
0.6	0.154	63.1833	0.858176	794.993
0.6	0.156	62.323	0.855578	793.255
0.6	0.158	61.3902	0.85352	792.13
0.6	0.16	60.7676	0.850906	790.138
0.6	0.162	59.7764	0.848844	789.068
0.6	0.164	59.0234	0.849092	790.069
0.6	0.166	58.1974	0.845652	787.455
0.6	0.168	57.286	0.84429	787.004
0.6	0.17	56.5447	0.842712	786.167
0.6	0.172	55.7359	0.839834	784.098
0.6	0.174	54.9384	0.838758	783.82
0.6	0.176	54.2487	0.836808	782.559
0.6	0.178	53.4421	0.834942	781.5
0.6	0.18	52.7788	0.833304	780.525
0.6	0.182	51.9943	0.83033	778.336
0.6	0.184	51.3903	0.828786	777.396
0.6	0.186	50.7066	0.82711	776.403
0.6	0.188	49.8925	0.825026	775.133
0.6	0.19	49.118	0.823408	774.29
0.6	0.192	48.5543	0.822232	773.678
0.6	0.194	47.7088	0.81823	770.521
0.6	0.196	46.9494	0.818326	771.377
0.6	0.198	46.4335	0.817098	770.665
0.6	0.2	45.7855	0.812668	766.883
0.6	0.202	44.948	0.81098	766.032
0.6	0.204	44.4279	0.8095	765.072
0.6	0.206	43.7124	0.808448	764.736
0.6	0.208	43.2008	0.806932	763.731
0.6	0.21	42.5007	0.804948	762.447
0.6	0.212	41.845	0.802076	760.231
0.6	0.214	41.3718	0.800508	759.136
0.6	0.216	40.7133	0.799512	758.799
0.6	0.218	40.0969	0.796614	756.517
0.6	0.22	39.5577	0.794758	755.2
0.6	0.222	38.8868	0.79316	754.273
0.6	0.224	38.4102	0.791956	753.546
0.6	0.226	37.6358	0.78829	750.654
0.6	0.228	37.2617	0.787254	749.992
0.6	0.23	36.5564	0.785478	748.922
0.6	0.232	35.9822	0.783394	747.412
0.6	0.234	35.4014	0.780766	745.365
0.6	0.236	34.9799	0.77926	744.28
0.6	0.238	34.458	0.77745	742.992
0.6	0.24	33.721	0.775468	741.747
0.6	0.242	33.3323	0.773936	740.604
0.6	0.244	32.6992	0.772152	739.453
0.6	0.246	32.4045	0.769866	737.462
0.6	0.248	31.6763	0.767452	735.776
0.6	0.25	31.3418	0.76705	735.708
0.6	0.252	30.6259	0.76452	733.894
0.6	0.254	30.2882	0.76166	731.372
0.6	0.256	29.8676	0.760354	730.486
0.6	0.258	29.5298	0.759524	729.994
0.6	0.26	28.6228	0.756806	728.183
0.6	0.262	28.2719	0.755072	726.8
0.6	0.264	27.8869	0.752124	724.237
0.6	0.266	27.348	0.749646	722.298
0.6	0.268	26.7919	0.748206	721.414
0.6	0.27	26.4244	0.747398	720.974
0.6	0.272	26.0829	0.745462	719.379
0.6	0.274	25.8515	0.744756	718.905
0.6	0.276	25.0297	0.742122	717.092
0.6	0.278	24.6695	0.74009	715.421
0.6	0.28	24.3778	0.737188	712.81
0.6	0.282	24.124	0.736994	712.87
0.6	0.284	23.414	0.732858	709.444
0.6	0.286	23.2662	0.733422	710.156
0.6	0.288	22.4	0.728622	706.222
0.6	0.29	22.3433	0.728142	705.799
0.6	0.292	21.6051	0.725106	703.501
0.6	0.294	21.4659	0.722938	701.472
0.6	0.296	20.6239	0.720478	699.854
0.6	0.298	20.4577	0.719194	698.736
0.6	0.3	20.0568	0.717082	697.025
0.602	0.002	297.777	0.998188	700.411
0.602	0.004	264.109	0.996286	732.177
0.602	0.006	244.038	0.994496	750.458
0.602	0.008	229.624	0.992678	763.054
0.602	0.01	218.092	0.990976	772.884
0.602	0.012	208.44	0.989096	780.656
0.602	0.014	200.802	0.987022	786.22
0.602	0.016	193.549	0.985134	791.585
0.602	0.018	187.575	0.983762	796.187
0.602	0.02	181.86	0.981384	799.524
0.602	0.022	176.781	0.97959	802.809
0.602	0.024	172.377	0.978058	805.681
0.602	0.026	167.241	0.975948	808.707
0.602	0.028	163.573	0.97445	810.877
0.602	0.03	159.933	0.9725	812.567
0.602	0.032	156.248	0.971158	814.91
0.602	0.034	152.826	0.969182	816.356
0.602	0.036	149.558	0.967498	817.94
0.602	0.038	146.487	0.96529	818.803
0.602	0.04	143.316	0.962822	819.506
0.602	0.042	140.86	0.961426	820.566
0.602	0.044	137.889	0.959838	821.949
0.602	0.046	135.544	0.957594	822.05
0.602	0.048	133.133	0.956104	822.971
0.602	0.05	130.603	0.954404	823.801
0.602	0.052	128.425	0.952472	824.047
0.602	0.054	126.046	0.95041	824.364
0.602	0.056	123.728	0.948862	825.134
0.602	0.058	121.825	0.94714	825.315
0.602	0.06	119.885	0.944902	825.017
0.602	0.062	117.797	0.943338	825.541
0.602	0.064	115.906	0.941116	825.21
0.602	0.066	114.45	0.939476	825.026
0.602	0.068	112.316	0.936794	824.478
0.602	0.07	110.775	0.935382	824.607
0.602	0.072	108.779	0.93344	824.661
0.602	0.074	106.963	0.931626	824.663
0.602	0.076	105.593	0.930506	824.913
0.602	0.078	104.024	0.92817	824.146
0.602	0.08	102.45	0.926792	824.342
0.602	0.082	101.162	0.92441	823.248
0.602	0.084	99.4084	0.922868	823.46
0.602	0.086	98.1338	0.920686	822.552
0.602	0.088	96.4716	0.919408	822.936
0.602	0.09	94.8539	0.917042	822.188
0.602	0.092	93.7673	0.91552	821.753
0.602	0.094	92.487	0.914136	821.649
0.602	0.096	91.1124	0.911214	820.102
0.602	0.098	89.7133	0.90979	820.077
0.602	0.1	88.5159	0.908602	820.086
0.602	0.102	87.1253	0.905668	818.543
0.602	0.104	86.0496	0.903868	817.818
0.602	0.106	84.8572	0.9022	817.343
0.602	0.108	83.69	0.900224	816.534
0.602	0.11	82.4946	0.89838	815.885
0.602	0.112	81.2391	0.89633	815.091
0.602	0.114	80.2248	0.89459	814.365
0.602	0.116	78.9551	0.8925	813.545
0.602	0.118	77.8939	0.890676	812.782
0.602	0.12	76.7838	0.88913	812.346
0.602	0.122	75.991	0.88706	811.069
0.602	0.124	74.7551	0.884926	810.171
0.602	0.126	73.7551	0.883216	809.461
0.602	0.128	72.8004	0.881706	808.906
0.602	0.13	71.6695	0.87986	808.191
0.602	0.132	70.8808	0.877832	806.951
0.602	0.134	69.7873	0.87691	807.123
0.602	0.136	68.8059	0.874414	805.608
0.602	0.138	67.954	0.871918	803.964
0.602	0.14	66.9484	0.87089	803.942
0.602	0.142	66.0265	0.868952	802.926
0.602	0.144	65.3559	0.867118	801.762
0.602	0.146	64.1766	0.864678	800.501
0.602	0.148	63.511	0.863054	799.543
0.602	0.15	62.5694	0.860872	798.303
0.602	0.152	61.6518	0.858234	796.582
0.602	0.154	60.8654	0.857548	796.683
0.602	0.156	59.9408	0.855036	795.095
0.602	0.158	59.0979	0.8538	794.702
0.602	0.16	58.3244	0.850852	792.528
0.602	0.162	57.4927	0.850216	792.723
0.602	0.164	56.7927	0.848212	791.419
0.602	0.166	55.8912	0.845434	789.543
0.602	0.168	55.1404	0.843866	788.726
0.602	0.17	54.4101	0.841886	787.476
0.602	0.172	53.6601	0.839908	786.248
0.602	0.174	52.9439	0.838862	785.918
0.602	0.176	52.3173	0.836616	784.299
0.602	0.178	51.3782	0.83442	783.042
0.602	0.18	50.6614	0.832366	781.705
0.602	0.182	50.1077	0.83175	781.642
0.602	0.184	49.2593	0.828794	779.535
0.602	0.186	48.6593	0.82726	778.601
0.602	0.188	48.1422	0.825908	777.766
0.602	0.19	47.382	0.82382	776.438
0.602	0.192	46.5226	0.821632	775.109
0.602	0.194	46.015	0.819322	773.307
0.602	0.196	45.3226	0.818824	773.501
0.602	0.198	44.6008	0.815826	771.225
0.602	0.2	43.8837	0.813626	769.742
0.602	0.202	43.4914	0.810678	767.187
0.602	0.204	42.7796	0.810316	767.536
0.602	0.206	42.1532	0.808152	765.999
0.602	0.208	41.4526	0.805942	764.489
0.602	0.21	41.1298	0.805216	764.086
0.602	0.212	40.3663	0.802766	762.4
0.602	0.214	39.7769	0.80064	760.863
0.602	0.216	39.1763	0.798366	759.19
0.602	0.218	38.72	0.797912	759.192
0.602	0.22	37.9506	0.795436	757.485
0.602	0.222	37.4809	0.792936	755.455
0.602	0.224	36.83	0.790962	754.132
0.602	0.226	36.4768	0.789434	752.957
0.602	0.228	35.7482	0.787326	751.578
0.602	0.23	35.0316	0.785592	750.56
0.602	0.232	34.7479	0.784472	749.724
0.602	0.234	34.0841	0.782332	748.248
0.602	0.236	33.6695	0.779592	745.922
0.602	0.238	32.9438	0.77811	745.166
0.602	0.24	32.6958	0.776626	743.93
0.602	0.242	32.217	0.773702	741.485
0.602	0.244	31.7407	0.772832	741.091
0.602	0.246	31.0632	0.771286	740.223
0.602	0.248	30.4391	0.767298	736.859
0.602	0.25	30.0877	0.76598	735.892
0.602	0.252	29.8482	0.765604	735.756
0.602	0.254	29.1753	0.762332	733.157
0.602	0.256	28.4664	0.758906	730.44
0.602	0.258	28.158	0.758832	730.674
0.602	0.26	28.0068	0.757668	729.661
0.602	0.262	27.3458	0.754692	727.346
0.602	0.264	26.8142	0.752836	726.022
0.602	0.266	26.3375	0.751264	724.927
0.602	0.268	26.1642	0.748852	722.688
0.602	0.27	25.5313	0.748408	722.877
0.602	0.272	24.9947	0.745224	720.229
0.602	0.274	24.6194	0.74316	718.541
0.602	0.276	24.3726	0.741626	717.253
0.602	0.278	23.7425	0.74047	716.728
0.602	0.28	23.5996	0.73953	715.93
0.602	0.282	22.9519	0.735886	712.934
0.602	0.284	22.5208	0.733718	711.197
0.602	0.286	22.1611	0.73255	710.389
0.602	0.288	21.7867	0.729432	707.645
0.602	0.29	21.1752	0.727002	705.827
0.602	0.292	20.631	0.723972	703.341
0.602	0.294	20.3859	0.723894	703.508
0.602	0.296	20.2758	0.723418	703.142
0.602	0.298	19.9321	0.720556	700.624
0.602	0.3	19.4529	0.718618	699.165
0.604	0.002	286.377	0.998188	711.811
0.604	0.004	253.369	0.996218	742.849
0.604	0.006	234.459	0.99472	760.261
0.604	0.008	220.758	0.992758	772
0.604	0.01	209.757	0.990962	781.205
0.604	0.012	200.99	0.988976	787.986
0.604	0.014	193.331	0.987176	793.845
0.604	0.016	186.377	0.985406	799.029
0.604	0.018	180.393	0.98359	803.197
0.604	0.02	174.788	0.981698	806.91
0.604	0.022	170.022	0.979808	809.786
0.604	0.024	165.448	0.97814	812.692
0.604	0.026	161.201	0.976086	814.885
0.604	0.028	157.528	0.974504	816.976
0.604	0.03	153.649	0.972674	819.025
0.604	0.032	150.126	0.97094	820.814
0.604	0.034	147.238	0.969198	821.96
0.604	0.036	143.977	0.967014	823.037
0.604	0.038	140.847	0.965056	824.209
0.604	0.04	138.238	0.963192	824.954
0.604	0.042	135.341	0.960704	825.363
0.604	0.044	132.781	0.959494	826.713
0.604	0.046	130.35	0.957798	827.448
0.604	0.048	128.048	0.95638	828.332
0.604	0.05	125.791	0.953724	827.933
0.604	0.052	123.514	0.952142	828.628
0.604	0.054	121.499	0.950598	829.099
0.604	0.056	119.282	0.948922	829.64
0.604	0.058	117.359	0.946504	829.145
0.604	0.06	115.225	0.945722	830.497
0.604	0.062	113.275	0.943048	829.773
0.604	0.064	111.842	0.942066	830.224
0.604	0.066	109.892	0.939604	829.712
0.604	0.068	108.178	0.937872	829.694
0.604	0.07	106.668	0.935536	828.868
0.604	0.072	104.718	0.933338	828.62
0.604	0.074	103.272	0.93124	827.968
0.604	0.076	101.69	0.930022	828.332
0.604	0.078	100.201	0.92789	827.689
0.604	0.08	98.7534	0.926978	828.225
0.604	0.082	97.2064	0.924964	827.758
0.604	0.084	95.6503	0.922816	827.166
0.604	0.086	94.1295	0.920502	826.372
0.604	0.088	92.8046	0.918688	825.883
0.604	0.09	91.4343	0.916878	825.444
0.604	0.092	90.1414	0.915814	825.673
0.604	0.094	88.9205	0.913824	824.903
0.604	0.096	87.612	0.91156	823.948
0.604	0.098	86.6479	0.909794	823.146
0.604	0.1	85.2173	0.90865	823.433
0.604	0.102	84.0402	0.905874	821.834
0.604	0.104	82.7115	0.903594	820.883
0.604	0.106	81.7272	0.902432	820.705
0.604	0.108	80.5312	0.90051	819.979
0.604	0.11	79.3342	0.899146	819.812
0.604	0.112	77.9156	0.895856	817.94
0.604	0.114	77.2388	0.895666	818.427
0.604	0.116	76.258	0.893258	817
0.604	0.118	74.9707	0.891858	816.887
0.604	0.12	73.8397	0.889752	815.912
0.604	0.122	72.911	0.887174	814.263
0.604	0.124	72.1092	0.88539	813.281
0.604	0.126	71.0528	0.883688	812.635
0.604	0.128	69.9959	0.881604	811.608
0.604	0.13	69.0593	0.880294	811.235
0.604	0.132	68.1067	0.878112	810.005
0.604	0.134	67.1561	0.87637	809.214
0.604	0.136	66.1814	0.873778	807.597
0.604	0.138	65.3906	0.873078	807.687
0.604	0.14	64.516	0.869968	805.452
0.604	0.142	63.6534	0.869154	805.501
0.604	0.144	62.824	0.866716	803.892
0.604	0.146	61.9525	0.865662	803.709
0.604	0.148	60.9684	0.863174	802.206
0.604	0.15	60.2477	0.861704	801.456
0.604	0.152	59.3986	0.859716	800.317
0.604	0.154	58.5547	0.857196	798.641
0.604	0.156	57.8455	0.85636	798.514
0.604	0.158	57.0808	0.853462	796.381
0.604	0.16	56.1318	0.851896	795.764
0.604	0.162	55.5712	0.849754	794.183
0.604	0.164	54.8822	0.84897	794.088
0.604	0.166	53.8266	0.84732	793.493
0.604	0.168	53.1447	0.845214	792.069
0.604	0.17	52.5909	0.842898	790.307
0.604	0.172	51.6957	0.841284	789.588
0.604	0.174	50.8891	0.838268	787.379
0.604	0.176	50.3716	0.837148	786.776
0.604	0.178	49.7032	0.835208	785.505
0.604	0.18	48.9648	0.833716	784.751
0.604	0.182	48.0602	0.831504	783.444
0.604	0.184	47.6265	0.829354	781.728
0.604	0.186	46.8989	0.82795	781.051
0.604	0.188	46.0572	0.82402	777.963
0.604	0.19	45.6154	0.824388	778.773
0.604	0.192	45.0187	0.822358	777.339
0.604	0.194	44.2806	0.81988	775.599
0.604	0.196	43.5482	0.817376	773.828
0.604	0.198	42.9416	0.816412	773.47
0.604	0.2	42.3185	0.814272	771.954
0.604	0.202	41.5589	0.811214	769.655
0.604	0.204	41.2232	0.810314	769.091
0.604	0.206	40.8461	0.808818	767.972
0.604	0.208	40.1482	0.807174	767.026
0.604	0.21	39.3581	0.804754	765.396
0.604	0.212	38.8542	0.803184	764.33
0.604	0.214	38.4317	0.802052	763.62
0.604	0.216	37.6731	0.799228	761.555
0.604	0.218	37.0156	0.797096	760.08
0.604	0.22	36.6361	0.79519	758.554
0.604	0.222	36.057	0.793668	757.611
0.604	0.224	35.6629	0.791692	756.029
0.604	0.226	34.8861	0.7896	754.714
0.604	0.228	34.5552	0.787982	753.427
0.604	0.23	33.9903	0.786268	752.278
0.604	0.232	33.297	0.783572	750.275
0.604	0.234	32.7031	0.780646	747.943
0.604	0.236	32.5242	0.781072	748.548
0.604	0.238	31.9881	0.779306	747.318
0.604	0.24	31.3832	0.775486	744.103
0.604	0.242	30.7285	0.773822	743.094
0.604	0.244	30.4516	0.772276	741.824
0.604	0.246	29.9765	0.771084	741.108
0.604	0.248	29.466	0.768574	739.108
0.604	0.25	29.0011	0.767904	738.903
0.604	0.252	28.4437	0.765036	736.592
0.604	0.254	28.1051	0.763012	734.907
0.604	0.256	27.8303	0.761878	734.048
0.604	0.258	27.1469	0.758944	731.797
0.604	0.26	26.8104	0.757374	730.564
0.604	0.262	26.237	0.754616	728.379
0.604	0.264	26.0534	0.75398	727.927
0.604	0.266	25.5621	0.751626	726.064
0.604	0.268	24.9556	0.749074	724.118
0.604	0.27	24.515	0.747802	723.287
0.604	0.272	24.2794	0.747206	722.927
0.604	0.274	23.8032	0.744802	720.999
0.604	0.276	23.2928	0.742264	718.971
0.604	0.278	22.9593	0.73991	716.951
0.604	0.28	22.4078	0.735558	713.15
0.604	0.282	22.1723	0.73596	713.788
0.604	0.284	21.6727	0.732872	711.199
0.604	0.286	21.3698	0.731162	709.792
0.604	0.288	20.9435	0.729708	708.765
0.604	0.29	20.3463	0.72675	706.404
0.604	0.292	20.2252	0.726324	706.099
0.604	0.294	19.7447	0.722534	702.789
0.604	0.296	19.5114	0.72253	703.019
0.604	0.298	19.2772	0.72105	701.773
0.604	0.3	18.7009	0.7186	699.899
0.606	0.002	275.356	0.998192	722.836
0.606	0.004	244.184	0.996306	752.122
0.606	0.006	225.383	0.994448	769.065
0.606	0.008	212.14	0.992548	780.408
0.606	0.01	202.162	0.99084	788.678
0.606	0.012	193.334	0.989072	795.738
0.606	0.014	185.713	0.987116	801.403
0.606	0.016	179.445	0.985754	806.309
0.606	0.018	173.419	0.983638	810.219
0.606	0.02	168.347	0.982	813.653
0.606	0.022	163.396	0.980138	816.742
0.606	0.024	159.368	0.97839	819.022
0.606	0.026	155.143	0.976122	820.979
0.606	0.028	151.627	0.974602	822.975
0.606	0.03	148.053	0.972656	824.603
0.606	0.032	144.665	0.970684	826.019
0.606	0.034	141.594	0.968906	827.312
0.606	0.036	138.526	0.966946	828.42
0.606	0.038	135.683	0.965508	829.825
0.606	0.04	132.769	0.963462	830.693
0.606	0.042	130.517	0.961888	831.371
0.606	0.044	127.874	0.959702	831.828
0.606	0.046	125.327	0.958098	832.771
0.606	0.048	123.138	0.956522	833.384
0.606	0.05	120.969	0.955064	834.095
0.606	0.052	118.931	0.951958	833.027
0.606	0.054	116.796	0.951176	834.38
0.606	0.056	114.744	0.948792	834.048
0.606	0.058	112.88	0.947088	834.208
0.606	0.06	111.307	0.945652	834.345
0.606	0.062	109.12	0.942682	833.562
0.606	0.064	107.376	0.941358	833.982
0.606	0.066	105.81	0.939582	833.772
0.606	0.068	104.306	0.937598	833.292
0.606	0.07	102.272	0.935834	833.562
0.606	0.072	100.985	0.93396	832.975
0.606	0.074	99.469	0.932812	833.343
0.606	0.076	97.9425	0.930266	832.324
0.606	0.078	96.3014	0.927918	831.617
0.606	0.08	95.0914	0.92689	831.799
0.606	0.082	93.5035	0.92506	831.557
0.606	0.084	92.3113	0.922844	830.533
0.606	0.086	90.8343	0.921008	830.174
0.606	0.088	89.3754	0.919136	829.761
0.606	0.09	88.1327	0.91688	828.747
0.606	0.092	86.982	0.91629	829.308
0.606	0.094	85.5611	0.913736	828.175
0.606	0.096	84.5012	0.912208	827.707
0.606	0.098	83.2295	0.9103	827.071
0.606	0.1	81.9636	0.908402	826.438
0.606	0.102	80.9212	0.906402	825.481
0.606	0.104	79.8225	0.903844	824.021
0.606	0.106	78.81	0.903364	824.554
0.606	0.108	77.699	0.901012	823.313
0.606	0.11	76.641	0.898888	822.247
0.606	0.112	75.3387	0.896978	821.639
0.606	0.114	74.3538	0.895592	821.238
0.606	0.116	73.1007	0.893264	820.163
0.606	0.118	72.3724	0.891814	819.442
0.606	0.12	71.2775	0.889974	818.696
0.606	0.122	70.4086	0.887938	817.529
0.606	0.124	69.4815	0.88609	816.609
0.606	0.126	68.4046	0.884222	815.817
0.606	0.128	67.6154	0.882972	815.357
0.606	0.13	66.5577	0.880122	813.564
0.606	0.132	65.6737	0.87866	812.986
0.606	0.134	64.8434	0.876498	811.655
0.606	0.136	64.0006	0.875152	811.151
0.606	0.138	63.0687	0.87302	809.951
0.606	0.14	62.2014	0.870948	808.747
0.606	0.142	61.2834	0.869256	807.973
0.606	0.144	60.3209	0.867798	807.477
0.606	0.146	59.6881	0.865298	805.61
0.606	0.148	58.8417	0.863326	804.484
0.606	0.15	57.9478	0.860802	802.854
0.606	0.152	57.3637	0.859706	802.342
0.606	0.154	56.4369	0.858358	801.921
0.606	0.156	55.497	0.855902	800.405
0.606	0.158	55.0326	0.853752	798.719
0.606	0.16	54.1255	0.85156	797.434
0.606	0.162	53.4588	0.849108	795.649
0.606	0.164	52.7047	0.848592	795.887
0.606	0.166	52.1193	0.846416	794.297
0.606	0.168	51.0578	0.844522	793.464
0.606	0.17	50.4059	0.841882	791.476
0.606	0.172	49.9811	0.840828	790.847
0.606	0.174	49.2212	0.838236	789.015
0.606	0.176	48.4133	0.83675	788.337
0.606	0.178	47.7531	0.836908	789.155
0.606	0.18	47.1365	0.832788	785.651
0.606	0.182	46.4066	0.830522	784.115
0.606	0.184	45.8981	0.829718	783.82
0.606	0.186	45.4071	0.827706	782.299
0.606	0.188	44.6236	0.825298	780.674
0.606	0.19	43.7514	0.823486	779.735
0.606	0.192	43.2486	0.822308	779.059
0.606	0.194	42.8075	0.820116	777.308
0.606	0.196	42.0145	0.817228	775.213
0.606	0.198	41.3338	0.816384	775.05
0.606	0.2	40.9207	0.81317	772.249
0.606	0.202	40.3485	0.813072	772.723
0.606	0.204	39.7046	0.810914	771.209
0.606	0.206	39.0494	0.809546	770.497
0.606	0.208	38.6462	0.808504	769.858
0.606	0.21	38.215	0.80564	767.425
0.606	0.212	37.5635	0.804848	767.285
0.606	0.214	36.9043	0.80071	763.806
0.606	0.216	36.5181	0.800118	763.6
0.606	0.218	35.8975	0.797754	761.857
0.606	0.22	35.2536	0.796398	761.144
0.606	0.222	34.802	0.793968	759.166
0.606	0.224	34.3724	0.791822	757.45
0.606	0.226	33.8196	0.790742	756.922
0.606	0.228	33.1452	0.788404	755.259
0.606	0.23	32.7449	0.785204	752.459
0.606	0.232	32.2943	0.783914	751.62
0.606	0.234	31.7723	0.783066	751.294
0.606	0.236	31.355	0.78159	750.235
0.606	0.238	30.7611	0.77922	748.459
0.606	0.24	30.1249	0.77572	745.595
0.606	0.242	30.0156	0.776034	746.018
0.606	0.244	29.4488	0.773198	743.749
0.606	0.246	28.8446	0.770528	741.683
0.606	0.248	28.509	0.769556	741.047
0.606	0.25	28.0895	0.766866	738.776
0.606	0.252	27.596	0.765122	737.526
0.606	0.254	27.111	0.76363	736.519
0.606	0.256	26.6322	0.761542	734.91
0.606	0.258	26.1264	0.758022	731.896
0.606	0.26	25.9878	0.758024	732.036
0.606	0.262	25.3532	0.755232	729.879
0.606	0.264	25.0296	0.753918	728.888
0.606	0.266	24.3947	0.750658	726.263
0.606	0.268	24.2994	0.751942	727.643
0.606	0.27	23.8203	0.74807	724.25
0.606	0.272	23.3999	0.74696	723.56
0.606	0.274	23.0864	0.743904	720.818
0.606	0.276	22.5815	0.742046	719.465
0.606	0.278	22.1796	0.7397	717.52
0.606	0.28	21.5571	0.737446	715.889
0.606	0.282	21.2921	0.735986	714.694
0.606	0.284	21.0168	0.734278	713.261
0.606	0.286	20.328	0.729496	709.168
0.606	0.288	20.2294	0.72998	709.751
0.606	0.29	19.8614	0.728016	708.155
0.606	0.292	19.4931	0.726932	707.439
0.606	0.294	19.1565	0.723916	704.759
0.606	0.296	18.7295	0.721798	703.069
0.606	0.298	18.667	0.722462	703.795
0.606	0.3	18.2096	0.720012	701.802
0.608	0.002	265.046	0.998172	733.126
0.608	0.004	235.017	0.996426	761.409
0.608	0.006	217.262	0.994576	777.314
0.608	0.008	204.091	0.992758	788.667
0.608	0.01	194.505	0.990912	796.407
0.608	0.012	185.948	0.98908	803.132
0.608	0.014	179.006	0.98722	808.214
0.608	0.016	172.622	0.985516	812.894
0.608	0.018	167.332	0.983762	816.43
0.608	0.02	161.947	0.981888	819.941
0.608	0.022	157.807	0.980418	822.611
0.608	0.024	153.474	0.978222	824.748
0.608	0.026	149.358	0.976112	826.754
0.608	0.028	145.862	0.97462	828.758
0.608	0.03	142.553	0.9727	830.147
0.608	0.032	139.364	0.971034	831.67
0.608	0.034	136.43	0.968628	832.198
0.608	0.036	133.509	0.966964	833.455
0.608	0.038	130.568	0.965728	835.16
0.608	0.04	128.042	0.963452	835.41
0.608	0.042	125.404	0.961394	835.99
0.608	0.044	123.45	0.959784	836.334
0.608	0.046	120.924	0.958036	837.112
0.608	0.048	118.665	0.956048	837.383
0.608	0.05	116.867	0.954888	838.021
0.608	0.052	114.57	0.95257	838
0.608	0.054	112.515	0.950626	838.111
0.608	0.056	110.649	0.949026	838.377
0.608	0.058	108.634	0.94695	838.316
0.608	0.06	107.069	0.944546	837.477
0.608	0.062	105.51	0.943306	837.796
0.608	0.064	103.612	0.941102	837.49
0.608	0.066	101.981	0.939416	837.435
0.608	0.068	100.417	0.93787	837.453
0.608	0.07	98.7824	0.935566	836.784
0.608	0.072	97.5493	0.933874	836.325
0.608	0.074	95.8339	0.932104	836.27
0.608	0.076	94.2274	0.930036	835.809
0.608	0.078	93.0423	0.928726	835.684
0.608	0.08	91.3597	0.926656	835.296
0.608	0.082	90.091	0.924794	834.703
0.608	0.084	88.9585	0.922518	833.559
0.608	0.086	87.645	0.921796	834.151
0.608	0.088	86.1123	0.91921	833.098
0.608	0.09	84.9232	0.917828	832.905
0.608	0.092	83.8367	0.915648	831.811
0.608	0.094	82.6358	0.913358	830.722
0.608	0.096	81.4104	0.912174	830.764
0.608	0.098	80.1339	0.910462	830.328
0.608	0.1	79.0436	0.908184	829.14
0.608	0.102	77.8541	0.906566	828.712
0.608	0.104	76.7058	0.904104	827.398
0.608	0.106	75.9758	0.90294	826.964
0.608	0.108	74.6995	0.90039	825.69
0.608	0.11	73.7383	0.899284	825.546
0.608	0.112	72.476	0.898416	825.94
0.608	0.114	71.5591	0.894002	822.443
0.608	0.116	70.7439	0.89312	822.376
0.608	0.118	69.4116	0.890072	820.66
0.608	0.12	68.8885	0.88942	820.532
0.608	0.122	67.8962	0.888004	820.108
0.608	0.124	66.8594	0.885218	818.359
0.608	0.126	65.8618	0.88382	817.958
0.608	0.128	64.9634	0.882716	817.753
0.608	0.13	64.1892	0.88059	816.401
0.608	0.132	63.4089	0.879588	816.179
0.608	0.134	62.4208	0.876308	813.887
0.608	0.136	61.7139	0.875596	813.882
0.608	0.138	60.7824	0.872938	812.156
0.608	0.14	59.7355	0.871358	811.623
0.608	0.142	59.25	0.869734	810.484
0.608	0.144	58.4019	0.867366	808.964
0.608	0.146	57.4584	0.865624	808.166
0.608	0.148	56.8963	0.863798	806.902
0.608	0.15	55.8778	0.861262	805.384
0.608	0.152	55.0766	0.859294	804.217
0.608	0.154	54.4566	0.857602	803.145
0.608	0.156	53.7408	0.855524	801.783
0.608	0.158	52.8588	0.853334	800.475
0.608	0.16	52.321	0.852568	800.247
0.608	0.162	51.6204	0.85101	799.39
0.608	0.164	50.6663	0.848818	798.152
0.608	0.166	49.8275	0.84675	796.922
0.608	0.168	49.585	0.84502	795.435
0.608	0.17	48.8107	0.843752	794.941
0.608	0.172	47.9555	0.840656	792.701
0.608	0.174	47.4641	0.839342	791.878
0.608	0.176	46.8618	0.83812	791.258
0.608	0.178	46.0079	0.83526	789.252
0.608	0.18	45.3152	0.83257	787.255
0.608	0.182	44.7993	0.832294	787.495
0.608	0.184	44.1783	0.828756	784.578
0.608	0.186	43.533	0.827042	783.509
0.608	0.188	42.9728	0.825812	782.839
0.608	0.19	42.2373	0.82429	782.053
0.608	0.192	41.7203	0.822014	780.294
0.608	0.194	41.0761	0.820252	779.176
0.608	0.196	40.7508	0.818876	778.125
0.608	0.198	40.0194	0.816266	776.247
0.608	0.2	39.4486	0.814426	774.977
0.608	0.202	39.053	0.813614	774.561
0.608	0.204	38.5765	0.812	773.424
0.608	0.206	37.7848	0.809256	771.471
0.608	0.208	37.2913	0.80704	769.749
0.608	0.21	36.6168	0.804624	768.007
0.608	0.212	36.271	0.80448	768.209
0.608	0.214	35.5785	0.801266	765.687
0.608	0.216	35.0492	0.799774	764.725
0.608	0.218	34.4741	0.797128	762.654
0.608	0.22	34.1879	0.796142	761.954
0.608	0.222	33.4969	0.792992	759.495
0.608	0.224	33.0615	0.793332	760.27
0.608	0.226	32.7006	0.78955	756.849
0.608	0.228	32.0835	0.78845	756.367
0.608	0.23	31.6219	0.7868	755.178
0.608	0.232	31.1447	0.78525	754.105
0.608	0.234	30.7461	0.781702	750.956
0.608	0.236	30.2179	0.779774	749.556
0.608	0.238	29.6954	0.778302	748.607
0.608	0.24	29.2406	0.77658	747.339
0.608	0.242	28.8817	0.77506	746.178
0.608	0.244	28.4649	0.773396	744.931
0.608	0.246	27.9816	0.772056	744.074
0.608	0.248	27.4226	0.768924	741.501
0.608	0.25	26.9898	0.767978	740.988
0.608	0.252	26.7702	0.765452	738.682
0.608	0.254	26.0651	0.76196	735.895
0.608	0.256	25.6648	0.761228	735.563
0.608	0.258	25.2127	0.759878	734.665
0.608	0.26	24.9725	0.758258	733.285
0.608	0.262	24.6145	0.75775	733.135
0.608	0.264	24.1995	0.754696	730.497
0.608	0.266	23.5767	0.751174	727.597
0.608	0.268	23.3411	0.75152	728.179
0.608	0.27	23.0784	0.748552	725.474
0.608	0.272	22.7734	0.748416	725.643
0.608	0.274	22.1201	0.744326	722.206
0.608	0.276	21.4503	0.740064	718.614
0.608	0.278	21.2204	0.740124	718.904
0.608	0.28	21.1442	0.73858	717.436
0.608	0.282	20.8633	0.737396	716.533
0.608	0.284	20.2035	0.73438	714.177
0.608	0.286	19.6727	0.731246	711.573
0.608	0.288	19.5224	0.731214	711.692
0.608	0.29	19.3054	0.728744	709.439
0.608	0.292	18.9932	0.72734	708.347
0.608	0.294	18.6565	0.726092	707.435
0.608	0.296	18.0686	0.721954	703.885
0.608	0.298	17.8717	0.721774	703.902
0.608	0.3	17.7862	0.720772	702.986
0.61	0.002	255.829	0.998188	742.359
0.61	0.004	226.419	0.996506	770.087
0.61	0.006	209.164	0.994294	785.13
0.61	0.008	197.236	0.992742	795.506
0.61	0.01	187.352	0.990888	803.536
0.61	0.012	179.2	0.989184	809.984
0.61	0.014	172.045	0.98709	815.045
0.61	0.016	166.109	0.985334	819.225
0.61	0.018	161.322	0.983704	822.382
0.61	0.02	156.68	0.981868	825.188
0.61	0.022	152.307	0.979886	827.579
0.61	0.024	147.863	0.977876	830.013
0.61	0.026	144.253	0.976314	832.061
0.61	0.028	141.08	0.974642	833.562
0.61	0.03	137.18	0.972594	835.414
0.61	0.032	134.163	0.970866	836.703
0.61	0.034	131.816	0.969266	837.45
0.61	0.036	129.311	0.967384	838.073
0.61	0.038	125.965	0.965024	839.059
0.61	0.04	123.332	0.963348	840.016
0.61	0.042	120.779	0.961438	840.659
0.61	0.044	118.637	0.960088	841.451
0.61	0.046	116.538	0.957744	841.206
0.61	0.048	114.846	0.956848	842.002
0.61	0.05	113.051	0.95511	842.059
0.61	0.052	110.646	0.952606	841.96
0.61	0.054	108.465	0.950344	841.879
0.61	0.056	105.939	0.948278	842.339
0.61	0.058	105.375	0.947884	842.509
0.61	0.06	103.541	0.94538	841.839
0.61	0.062	100.987	0.943096	842.109
0.61	0.064	99.8467	0.942	842.153
0.61	0.066	98.6192	0.940832	842.213
0.61	0.068	96.3836	0.937428	841.044
0.61	0.07	95.4049	0.936524	841.119
0.61	0.072	93.8897	0.934258	840.368
0.61	0.074	91.8007	0.931742	839.941
0.61	0.076	91.4875	0.931182	839.695
0.61	0.078	89.0599	0.927562	838.502
0.61	0.08	88.9343	0.927514	838.58
0.61	0.082	86.8007	0.924086	837.285
0.61	0.084	86.2535	0.924134	837.881
0.61	0.086	84.2961	0.92165	837.354
0.61	0.088	83.3759	0.919892	836.516
0.61	0.09	81.8005	0.917762	835.962
0.61	0.092	81.2334	0.91632	835.087
0.61	0.094	79.2931	0.913622	834.329
0.61	0.096	79.2831	0.913376	834.093
0.61	0.098	76.9834	0.909534	832.551
0.61	0.1	77.0914	0.909732	832.641
0.61	0.102	74.5848	0.905086	830.501
0.61	0.104	74.5085	0.905692	831.184
0.61	0.106	72.3575	0.9018	829.443
0.61	0.108	72.0627	0.900976	828.913
0.61	0.11	71.6374	0.90044	828.803
0.61	0.112	69.7809	0.897436	827.655
0.61	0.114	69.5897	0.89711	827.52
0.61	0.116	67.4538	0.89218	824.726
0.61	0.118	67.3707	0.891842	824.471
0.61	0.12	67.1307	0.891236	824.105
0.61	0.122	64.8828	0.887734	822.851
0.61	0.124	64.8839	0.887194	822.31
0.61	0.126	63.1976	0.883056	819.858
0.61	0.128	62.4882	0.88274	820.252
0.61	0.13	62.5054	0.882294	819.789
0.61	0.132	60.2902	0.87667	816.38
0.61	0.134	60.0302	0.87695	816.92
0.61	0.136	60.1544	0.876602	816.448
0.61	0.138	57.8336	0.871472	813.638
0.61	0.14	57.8179	0.871514	813.696
0.61	0.142	57.854	0.871538	813.684
0.61	0.144	55.4149	0.866054	810.639
0.61	0.146	55.3711	0.865822	810.451
0.61	0.148	55.4397	0.865728	810.288
0.61	0.15	53.1161	0.860128	807.012
0.61	0.152	53.0663	0.859036	805.97
0.61	0.154	53.0734	0.859844	806.771
0.61	0.156	51.3177	0.854796	803.478
0.61	0.158	50.7108	0.853912	803.201
0.61	0.16	50.8289	0.854068	803.239
0.61	0.162	50.5399	0.853066	802.526
0.61	0.164	48.4545	0.846418	797.964
0.61	0.166	48.5094	0.847924	799.415
0.61	0.168	48.4448	0.847204	798.759
0.61	0.17	46.2154	0.840534	794.319
0.61	0.172	46.1376	0.84088	794.742
0.61	0.174	46.1219	0.840698	794.576
0.61	0.176	45.9249	0.839664	793.739
0.61	0.178	43.8268	0.834224	790.397
0.61	0.18	43.8559	0.835062	791.206
0.61	0.182	43.7684	0.833406	789.638
0.61	0.184	42.1618	0.828516	786.354
0.61	0.186	41.633	0.8272	785.567
0.61	0.188	41.7132	0.826504	784.791
0.61	0.19	41.5879	0.82739	785.802
0.61	0.192	39.4989	0.819828	780.329
0.61	0.194	39.5266	0.820116	780.589
0.61	0.196	39.5309	0.81957	780.039
0.61	0.198	39.5169	0.819634	780.117
0.61	0.2	37.3257	0.812466	775.14
0.61	0.202	37.3482	0.81222	774.872
0.61	0.204	37.2778	0.811776	774.498
0.61	0.206	37.2734	0.812976	775.703
0.61	0.208	35.0721	0.804458	769.386
0.61	0.21	35.0448	0.804692	769.647
0.61	0.212	35.0938	0.804262	769.168
0.61	0.214	35.0483	0.804816	769.768
0.61	0.216	33.1266	0.796272	763.145
0.61	0.218	32.9368	0.796426	763.489
0.61	0.22	32.9964	0.796736	763.74
0.61	0.222	33.0324	0.795958	762.926
0.61	0.224	31.9132	0.792866	760.953
0.61	0.226	30.8843	0.787454	756.57
0.61	0.228	30.898	0.78779	756.892
0.61	0.23	30.9671	0.788488	757.521
0.61	0.232	30.9207	0.786894	755.973
0.61	0.234	28.9339	0.780822	751.888
0.61	0.236	28.9258	0.778996	750.07
0.61	0.238	28.9456	0.780978	752.032
0.61	0.24	28.8866	0.779572	750.685
0.61	0.242	27.1831	0.772032	744.849
0.61	0.244	26.9169	0.771604	744.687
0.61	0.246	26.9078	0.771526	744.618
0.61	0.248	26.923	0.771164	744.241
0.61	0.25	26.8869	0.772132	745.245
0.61	0.252	24.9347	0.762422	737.487
0.61	0.254	25.0336	0.762658	737.624
0.61	0.256	24.9883	0.76184	736.852
0.61	0.258	24.9741	0.762936	737.962
0.61	0.26	24.8518	0.762706	737.854
0.61	0.262	23.0943	0.753428	730.334
0.61	0.264	23.0959	0.754126	731.03
0.61	0.266	23.1123	0.753142	730.03
0.61	0.268	23.128	0.754072	730.944
0.61	0.27	22.3759	0.749894	727.518
0.61	0.272	21.1677	0.742544	721.376
0.61	0.274	21.1104	0.743006	721.896
0.61	0.276	21.1111	0.743534	722.423
0.61	0.278	21.1475	0.742788	721.64
0.61	0.28	20.1535	0.738514	718.36
0.61	0.282	19.4069	0.734388	714.981
0.61	0.284	19.4141	0.733796	714.382
0.61	0.286	19.4181	0.73409	714.672
0.61	0.288	19.4151	0.733178	713.763
0.61	0.29	18.9551	0.732108	713.153
0.61	0.292	17.8177	0.725052	707.234
0.61	0.294	17.8106	0.725338	707.527
0.61	0.296	17.8285	0.726516	708.687
0.61	0.298	17.7987	0.725174	707.375
0.61	0.3	17.811	0.725098	707.287
0.612	0.002	246.228	0.998134	751.906
0.612	0.004	218.33	0.996336	778.006
0.612	0.006	202.414	0.994642	792.228
0.612	0.008	190.232	0.992844	802.612
0.612	0.01	180.751	0.991094	810.343
0.612	0.012	172.925	0.98911	816.185
0.612	0.014	166.546	0.98739	820.844
0.612	0.016	160.253	0.9853	825.047
0.612	0.018	155.488	0.983516	828.028
0.612	0.02	150.98	0.981972	830.992
0.612	0.022	146.426	0.979802	833.376
0.612	0.024	142.643	0.978058	835.415
0.612	0.026	139.094	0.976568	837.474
0.612	0.028	135.861	0.974268	838.407
0.612	0.03	132.578	0.973072	840.494
0.612	0.032	129.68	0.970942	841.262
0.612	0.034	126.853	0.969122	842.269
0.612	0.036	124.13	0.967164	843.034
0.612	0.038	121.735	0.965242	843.507
0.612	0.04	119.273	0.963674	844.401
0.612	0.042	116.855	0.961968	845.113
0.612	0.044	114.804	0.959882	845.078
0.612	0.046	112.741	0.957956	845.215
0.612	0.048	110.377	0.956318	845.941
0.612	0.05	108.477	0.95463	846.153
0.612	0.052	106.478	0.952434	845.956
0.612	0.054	104.875	0.951094	846.219
0.612	0.056	103.095	0.949278	846.183
0.612	0.058	101.292	0.947754	846.462
0.612	0.06	99.4768	0.945028	845.551
0.612	0.062	98.1888	0.943128	844.939
0.612	0.064	96.2123	0.941716	845.504
0.612	0.066	94.7908	0.93944	844.649
0.612	0.068	93.3832	0.937426	844.043
0.612	0.07	91.8166	0.936604	844.787
0.612	0.072	90.1729	0.934514	844.341
0.612	0.074	89.1822	0.93235	843.168
0.612	0.076	87.5546	0.93075	843.195
0.612	0.078	86.6684	0.92949	842.822
0.612	0.08	84.7676	0.926194	841.426
0.612	0.082	83.9287	0.924968	841.039
0.612	0.084	82.6981	0.923568	840.87
0.612	0.086	81.5639	0.921476	839.912
0.612	0.088	80.0672	0.91876	838.693
0.612	0.09	79.152	0.91784	838.688
0.612	0.092	77.7796	0.915182	837.402
0.612	0.094	76.9523	0.91443	837.478
0.612	0.096	75.6444	0.911876	836.232
0.612	0.098	74.8267	0.911726	836.899
0.612	0.1	73.551	0.908902	835.351
0.612	0.102	72.5981	0.906848	834.25
0.612	0.104	71.533	0.90488	833.347
0.612	0.106	70.4566	0.902364	831.907
0.612	0.108	69.6027	0.901742	832.139
0.612	0.11	68.463	0.898986	830.523
0.612	0.112	67.8702	0.897858	829.988
0.612	0.114	66.6914	0.895546	828.855
0.612	0.116	65.5842	0.893698	828.114
0.612	0.118	65.0641	0.89188	826.816
0.612	0.12	63.8715	0.889996	826.124
0.612	0.122	63.1365	0.88787	824.733
0.612	0.124	62.3051	0.886378	824.073
0.612	0.126	61.4359	0.884122	822.686
0.612	0.128	60.7257	0.8825	821.774
0.612	0.13	59.8162	0.881556	821.74
0.612	0.132	58.9643	0.87839	819.426
0.612	0.134	58.1417	0.877258	819.116
0.612	0.136	57.3268	0.874784	817.457
0.612	0.138	56.4491	0.872804	816.355
0.612	0.14	55.7289	0.871598	815.869
0.612	0.142	55.1009	0.869724	814.623
0.612	0.144	54.2361	0.867394	813.158
0.612	0.146	53.6777	0.866068	812.39
0.612	0.148	52.7664	0.865186	812.42
0.612	0.15	52.0665	0.860752	808.686
0.612	0.152	51.5823	0.860734	809.152
0.612	0.154	50.6895	0.858058	807.369
0.612	0.156	49.9315	0.855644	805.712
0.612	0.158	49.2638	0.854706	805.442
0.612	0.16	48.699	0.853004	804.305
0.612	0.162	48.0163	0.851368	803.352
0.612	0.164	47.3727	0.849754	802.381
0.612	0.166	46.8441	0.846776	799.932
0.612	0.168	46.1193	0.84618	800.061
0.612	0.17	45.5417	0.84412	798.578
0.612	0.172	44.7775	0.841044	796.266
0.612	0.174	44.073	0.839504	795.431
0.612	0.176	43.5057	0.837842	794.336
0.612	0.178	42.9748	0.836118	793.143
0.612	0.18	42.4276	0.834612	792.184
0.612	0.182	41.7873	0.832762	790.975
0.612	0.184	41.2726	0.83084	789.567
0.612	0.186	40.5807	0.828014	787.433
0.612	0.188	40.3219	0.827232	786.91
0.612	0.19	39.5322	0.823622	784.09
0.612	0.192	39.0643	0.82312	784.056
0.612	0.194	38.4407	0.820538	782.097
0.612	0.196	37.9771	0.819498	781.521
0.612	0.198	37.2611	0.817058	779.797
0.612	0.2	36.9142	0.816268	779.354
0.612	0.202	36.2474	0.813028	776.781
0.612	0.204	35.7087	0.81158	775.871
0.612	0.206	35.1469	0.809064	773.917
0.612	0.208	34.8166	0.807826	773.009
0.612	0.21	34.3426	0.805924	771.581
0.612	0.212	33.854	0.804904	771.05
0.612	0.214	33.0419	0.800164	767.122
0.612	0.216	32.6864	0.7999	767.214
0.612	0.218	32.3061	0.798148	765.842
0.612	0.22	31.7838	0.797226	765.442
0.612	0.222	31.2243	0.794386	763.162
0.612	0.224	30.8318	0.793176	762.344
0.612	0.226	30.6204	0.792322	761.702
0.612	0.228	29.8661	0.78895	759.084
0.612	0.23	29.3843	0.78626	756.876
0.612	0.232	28.9277	0.78354	754.612
0.612	0.234	28.7339	0.784108	755.374
0.612	0.236	28.3703	0.781554	753.184
0.612	0.238	27.8525	0.778298	750.446
0.612	0.24	27.0986	0.77643	749.331
0.612	0.242	26.8675	0.774442	747.575
0.612	0.244	26.6326	0.773846	747.213
0.612	0.246	26.1095	0.772512	746.402
0.612	0.248	25.4615	0.76898	743.519
0.612	0.25	25.1067	0.767254	742.147
0.612	0.252	24.8695	0.765422	740.553
0.612	0.254	24.6521	0.765424	740.772
0.612	0.256	24.1862	0.76302	738.834
0.612	0.258	23.5365	0.759944	736.408
0.612	0.26	23.174	0.757956	734.782
0.612	0.262	23.0226	0.75749	734.467
0.612	0.264	22.7753	0.757294	734.519
0.612	0.266	22.3349	0.753868	731.533
0.612	0.268	21.4142	0.747744	726.33
0.612	0.27	21.1392	0.748228	727.089
0.612	0.272	21.0289	0.746868	725.839
0.612	0.274	20.9312	0.746964	726.033
0.612	0.276	20.3096	0.743144	722.834
0.612	0.278	19.6648	0.739376	719.711
0.612	0.28	19.4433	0.73747	718.027
0.612	0.282	19.3581	0.73764	718.282
0.612	0.284	19.2823	0.736762	717.48
0.612	0.286	18.5647	0.733758	715.193
0.612	0.288	18.1878	0.731094	712.906
0.612	0.29	17.8552	0.72827	710.415
0.612	0.292	17.7564	0.727932	710.176
0.612	0.294	17.7047	0.728188	710.483
0.612	0.296	17.3267	0.72532	707.993
0.612	0.298	16.9177	0.722988	706.07
0.612	0.3	16.3395	0.721046	704.706
0.614	0.002	237.923	0.998272	760.349
0.614	0.004	211.239	0.996476	785.237
0.614	0.006	194.794	0.994544	799.75
0.614	0.008	183.319	0.99266	809.341
0.614	0.01	174.214	0.990912	816.698
0.614	0.012	166.82	0.989312	822.492
0.614	0.014	160.836	0.986978	826.142
0.614	0.016	154.762	0.985516	830.754
0.614	0.018	150.104	0.983336	833.232
0.614	0.02	145.547	0.98197	836.423
0.614	0.022	141.026	0.979766	838.74
0.614	0.024	137.549	0.978088	840.539
0.614	0.026	134.161	0.976334	842.173
0.614	0.028	130.918	0.974526	843.608
0.614	0.03	127.763	0.972726	844.963
0.614	0.032	124.937	0.971024	846.087
0.614	0.034	122.298	0.969098	846.8
0.614	0.036	119.813	0.966724	846.911
0.614	0.038	117.514	0.965906	848.392
0.614	0.04	115.128	0.9633	848.172
0.614	0.042	112.815	0.962082	849.267
0.614	0.044	110.537	0.95992	849.383
0.614	0.046	108.725	0.957892	849.167
0.614	0.048	106.548	0.956138	849.59
0.614	0.05	104.776	0.954256	849.48
0.614	0.052	102.935	0.952932	849.997
0.614	0.054	100.993	0.950852	849.859
0.614	0.056	99.1767	0.948758	849.581
0.614	0.058	97.6003	0.947318	849.718
0.614	0.06	96.0215	0.94553	849.509
0.614	0.062	94.7122	0.943926	849.214
0.614	0.064	93.0473	0.941588	848.541
0.614	0.066	91.7036	0.939822	848.118
0.614	0.068	90.2536	0.938228	847.974
0.614	0.07	88.6528	0.936332	847.679
0.614	0.072	87.412	0.93469	847.278
0.614	0.074	86.0299	0.932096	846.066
0.614	0.076	84.7091	0.93136	846.651
0.614	0.078	83.464	0.929322	845.858
0.614	0.08	82.1442	0.92745	845.306
0.614	0.082	81.0279	0.925542	844.514
0.614	0.084	79.7179	0.923014	843.296
0.614	0.086	78.7918	0.922064	843.272
0.614	0.088	77.6152	0.91932	841.705
0.614	0.09	76.2703	0.918602	842.332
0.614	0.092	75.2854	0.91632	841.035
0.614	0.094	74.1306	0.913624	839.493
0.614	0.096	73.0735	0.912316	839.242
0.614	0.098	72.1871	0.910686	838.499
0.614	0.1	71.1369	0.908812	837.675
0.614	0.102	69.9212	0.90708	837.159
0.614	0.104	69.3154	0.905276	835.961
0.614	0.106	68.0694	0.90385	835.781
0.614	0.108	67.2703	0.901332	834.062
0.614	0.11	66.2533	0.899468	833.215
0.614	0.112	65.3525	0.8975	832.147
0.614	0.114	64.6754	0.896944	832.269
0.614	0.116	63.5458	0.893468	829.922
0.614	0.118	62.6422	0.892534	829.892
0.614	0.12	62.0087	0.890692	828.683
0.614	0.122	60.8551	0.889146	828.291
0.614	0.124	60.1143	0.886148	826.034
0.614	0.126	59.3791	0.885002	825.623
0.614	0.128	58.5578	0.882778	824.22
0.614	0.13	57.9338	0.880402	822.468
0.614	0.132	56.935	0.879554	822.619
0.614	0.134	56.0816	0.8771	821.018
0.614	0.136	55.532	0.876498	820.966
0.614	0.138	54.6323	0.872718	818.086
0.614	0.14	53.7529	0.871096	817.343
0.614	0.142	53.2953	0.870508	817.213
0.614	0.144	52.3458	0.868158	815.812
0.614	0.146	51.658	0.865746	814.088
0.614	0.148	51.1439	0.864456	813.312
0.614	0.15	50.519	0.862168	811.649
0.614	0.152	49.649	0.861274	811.625
0.614	0.154	48.9859	0.858424	809.438
0.614	0.156	48.4125	0.857212	808.8
0.614	0.158	47.7266	0.854362	806.635
0.614	0.16	46.8452	0.853404	806.559
0.614	0.162	46.5161	0.851452	804.936
0.614	0.164	45.7995	0.84914	803.341
0.614	0.166	45.1979	0.847506	802.308
0.614	0.168	44.4593	0.846044	801.585
0.614	0.17	44.0829	0.844088	800.005
0.614	0.172	43.2064	0.841228	798.022
0.614	0.174	42.6004	0.840182	797.582
0.614	0.176	42.1147	0.837742	795.627
0.614	0.178	41.6502	0.835732	794.082
0.614	0.18	40.944	0.834158	793.214
0.614	0.182	40.1133	0.832594	792.481
0.614	0.184	40.0429	0.831116	791.073
0.614	0.186	39.3732	0.829834	790.461
0.614	0.188	38.8729	0.827054	788.181
0.614	0.19	38.1972	0.824742	786.545
0.614	0.192	37.747	0.824206	786.459
0.614	0.194	37.167	0.82223	785.063
0.614	0.196	36.6127	0.819348	782.735
0.614	0.198	35.9314	0.816872	780.941
0.614	0.2	35.7028	0.817148	781.445
0.614	0.202	35.0533	0.814658	779.605
0.614	0.204	34.5106	0.81095	776.439
0.614	0.206	33.9302	0.809102	775.172
0.614	0.208	33.675	0.808356	774.681
0.614	0.21	33.0779	0.805138	772.06
0.614	0.212	32.544	0.803288	770.744
0.614	0.214	31.9242	0.802444	770.52
0.614	0.216	31.5915	0.800984	769.393
0.614	0.218	31.1501	0.798256	767.106
0.614	0.22	30.7676	0.79646	765.692
0.614	0.222	30.3284	0.793658	763.33
0.614	0.224	29.7527	0.792706	762.953
0.614	0.226	29.4583	0.792568	763.11
0.614	0.228	28.9455	0.789202	760.256
0.614	0.23	28.5646	0.788174	759.609
0.614	0.232	28.1278	0.786048	757.92
0.614	0.234	27.7663	0.783682	755.916
0.614	0.236	27.3172	0.782224	754.907
0.614	0.238	26.9208	0.779764	752.843
0.614	0.24	26.3768	0.777324	750.947
0.614	0.242	25.8122	0.775096	749.284
0.614	0.244	25.769	0.774826	749.057
0.614	0.246	25.2086	0.772132	746.923
0.614	0.248	24.8826	0.771088	746.205
0.614	0.25	24.5004	0.768842	744.342
0.614	0.252	23.7853	0.765742	741.957
0.614	0.254	23.7372	0.766118	742.381
0.614	0.256	23.2871	0.762846	739.559
0.614	0.258	23.0247	0.762148	739.123
0.614	0.26	22.6277	0.758586	735.958
0.614	0.262	22.2699	0.757812	735.542
0.614	0.264	21.6317	0.754194	732.562
0.614	0.266	21.2817	0.752578	731.296
0.614	0.268	20.9776	0.750038	729.06
0.614	0.27	20.6812	0.749802	729.121
0.614	0.272	20.268	0.747378	727.11
0.614	0.274	20.2583	0.746862	726.604
0.614	0.276	19.5775	0.743124	723.547
0.614	0.278	19.3613	0.740706	721.345
0.614	0.28	18.9648	0.738396	719.431
0.614	0.282	18.55	0.73859	720.04
0.614	0.284	18.5017	0.736324	717.822
0.614	0.286	18.0983	0.733242	715.144
0.614	0.288	17.8225	0.731842	714.019
0.614	0.29	17.5311	0.731492	713.961
0.614	0.292	17.2982	0.730044	712.746
0.614	0.294	16.8992	0.726752	709.853
0.614	0.296	16.5326	0.725132	708.599
0.614	0.298	16.3396	0.722068	705.728
0.614	0.3	16.1904	0.72223	706.04
0.616	0.002	229.948	0.998138	768.19
0.616	0.004	203.708	0.99632	792.612
0.616	0.006	188.341	0.994486	806.145
0.616	0.008	176.894	0.992824	815.93
0.616	0.01	168.118	0.9909	822.782
0.616	0.012	161.166	0.988984	827.818
0.616	0.014	155.303	0.987552	832.249
0.616	0.016	149.525	0.98543	835.905
0.616	0.018	144.912	0.98335	838.438
0.616	0.02	140.688	0.981894	841.206
0.616	0.022	136.8	0.980176	843.376
0.616	0.024	133.098	0.978306	845.208
0.616	0.026	129.583	0.976408	846.825
0.616	0.028	126.521	0.974732	848.211
0.616	0.03	123.574	0.973102	849.528
0.616	0.032	120.582	0.9707	850.118
0.616	0.034	118.301	0.969262	850.961
0.616	0.036	115.599	0.967744	852.145
0.616	0.038	113.347	0.96536	852.013
0.616	0.04	111.124	0.963828	852.704
0.616	0.042	108.913	0.962034	853.121
0.616	0.044	106.729	0.960714	853.985
0.616	0.046	104.843	0.957962	853.119
0.616	0.048	102.922	0.95665	853.728
0.616	0.05	101.359	0.95485	853.491
0.616	0.052	99.4913	0.952862	853.371
0.616	0.054	97.7424	0.95094	853.198
0.616	0.056	95.9542	0.948702	852.748
0.616	0.058	94.2959	0.947756	853.46
0.616	0.06	92.794	0.945776	852.982
0.616	0.062	91.3783	0.94346	852.082
0.616	0.064	90.082	0.942214	852.132
0.616	0.066	88.4784	0.94038	851.902
0.616	0.068	87.0685	0.937716	850.647
0.616	0.07	85.8241	0.936652	850.828
0.616	0.072	84.4128	0.93514	850.727
0.616	0.074	83.1579	0.932922	849.764
0.616	0.076	81.76	0.931568	849.808
0.616	0.078	80.627	0.929092	848.465
0.616	0.08	79.4607	0.927516	848.055
0.616	0.082	78.3178	0.925424	847.106
0.616	0.084	77.0795	0.924162	847.083
0.616	0.086	75.9129	0.921558	845.645
0.616	0.088	74.9233	0.9201	845.177
0.616	0.09	73.8012	0.917928	844.127
0.616	0.092	72.6805	0.916354	843.673
0.616	0.094	71.6683	0.914656	842.988
0.616	0.096	70.5524	0.912758	842.206
0.616	0.098	69.5774	0.910684	841.107
0.616	0.1	68.7486	0.90914	840.391
0.616	0.102	67.6984	0.90718	839.482
0.616	0.104	66.6934	0.905066	838.373
0.616	0.106	65.7723	0.903696	837.924
0.616	0.108	64.8601	0.901202	836.342
0.616	0.11	63.9646	0.90003	836.065
0.616	0.112	63.1307	0.897378	834.247
0.616	0.114	62.3424	0.895758	833.416
0.616	0.116	61.5619	0.894234	832.672
0.616	0.118	60.5407	0.891836	831.295
0.616	0.12	59.7086	0.890776	831.067
0.616	0.122	59.0857	0.888726	829.64
0.616	0.124	58.1296	0.88718	829.05
0.616	0.126	57.4053	0.88561	828.205
0.616	0.128	56.6319	0.882714	826.082
0.616	0.13	55.8811	0.88099	825.109
0.616	0.132	55.0853	0.87866	823.575
0.616	0.134	54.3031	0.877376	823.073
0.616	0.136	53.3247	0.875018	821.693
0.616	0.138	52.9948	0.874214	821.219
0.616	0.14	52.292	0.871092	818.8
0.616	0.142	51.3426	0.86961	818.267
0.616	0.144	50.6785	0.868942	818.264
0.616	0.146	50.1159	0.866474	816.358
0.616	0.148	49.3337	0.86475	815.416
0.616	0.15	48.7229	0.863296	814.573
0.616	0.152	48.1527	0.861324	813.171
0.616	0.154	47.3885	0.858966	811.578
0.616	0.156	46.6366	0.857354	810.717
0.616	0.158	46.2042	0.855578	809.374
0.616	0.16	45.5565	0.853546	807.989
0.616	0.162	44.7459	0.850996	806.25
0.616	0.164	44.1986	0.85	805.801
0.616	0.166	43.8343	0.848112	804.278
0.616	0.168	42.8878	0.844962	802.074
0.616	0.17	42.3104	0.844614	802.304
0.616	0.172	41.8515	0.842522	800.671
0.616	0.174	41.2865	0.839378	798.091
0.616	0.176	40.7063	0.83755	796.844
0.616	0.178	40.0468	0.835926	795.879
0.616	0.18	39.7416	0.835082	795.34
0.616	0.182	39.0623	0.833078	794.016
0.616	0.184	38.5498	0.831146	792.596
0.616	0.186	37.8516	0.82893	791.078
0.616	0.188	37.5726	0.827096	789.523
0.616	0.19	37.1146	0.825092	787.977
0.616	0.192	36.3953	0.823612	787.217
0.616	0.194	35.8208	0.822	786.179
0.616	0.196	35.4189	0.82065	785.231
0.616	0.198	34.8937	0.817764	782.87
0.616	0.2	34.1821	0.815716	781.534
0.616	0.202	33.7799	0.814194	780.414
0.616	0.204	33.4291	0.812396	778.967
0.616	0.206	32.894	0.809612	776.718
0.616	0.208	32.3461	0.807804	775.458
0.616	0.21	31.9364	0.806304	774.368
0.616	0.212	31.5156	0.804374	772.858
0.616	0.214	31.199	0.802874	771.675
0.616	0.216	30.6129	0.800352	769.739
0.616	0.218	30.1827	0.798702	768.519
0.616	0.22	29.7574	0.79759	767.833
0.616	0.222	29.5259	0.796096	766.57
0.616	0.224	28.9641	0.79441	765.446
0.616	0.226	28.4497	0.79111	762.66
0.616	0.228	27.8935	0.789006	761.113
0.616	0.23	27.6265	0.787634	760.007
0.616	0.232	27.4085	0.78646	759.052
0.616	0.234	26.8812	0.784102	757.221
0.616	0.236	26.3953	0.782254	755.859
0.616	0.238	25.7483	0.780414	754.666
0.616	0.24	25.5669	0.777756	752.189
0.616	0.242	25.3593	0.777588	752.229
0.616	0.244	24.8075	0.775308	750.501
0.616	0.246	24.3412	0.772202	747.861
0.616	0.248	23.8128	0.769924	746.111
0.616	0.25	23.637	0.768564	744.927
0.616	0.252	23.4868	0.768092	744.605
0.616	0.254	22.9489	0.764864	741.915
0.616	0.256	22.3969	0.762162	739.765
0.616	0.258	22.237	0.761948	739.711
0.616	0.26	21.8793	0.759186	737.307
0.616	0.262	21.3562	0.757378	736.022
0.616	0.264	20.9078	0.754854	733.946
0.616	0.266	20.6826	0.754162	733.479
0.616	0.268	20.2554	0.750546	730.291
0.616	0.27	20.1028	0.749384	729.281
0.616	0.272	19.673	0.747574	727.901
0.616	0.274	19.3452	0.746202	726.857
0.616	0.276	19.0328	0.744004	724.971
0.616	0.278	18.6036	0.741228	722.624
0.616	0.28	18.4657	0.74052	722.054
0.616	0.282	18.3819	0.739646	721.264
0.616	0.284	17.8615	0.735326	717.465
0.616	0.286	17.463	0.734764	717.301
0.616	0.288	17.2927	0.73313	715.837
0.616	0.29	16.8677	0.730618	713.75
0.616	0.292	16.8393	0.730294	713.455
0.616	0.294	16.3946	0.727888	711.493
0.616	0.296	16.2837	0.726518	710.234
0.616	0.298	15.8824	0.723446	707.564
0.616	0.3	15.8057	0.7233	707.494
0.618	0.002	221.709	0.998278	776.569
0.618	0.004	196.634	0.996408	799.774
0.618	0.006	181.482	0.994622	813.14
0.618	0.008	171.244	0.992772	821.528
0.618	0.01	162.351	0.990986	828.635
0.618	0.012	155.954	0.98912	833.166
0.618	0.014	149.898	0.987748	837.85
0.618	0.016	144.717	0.985532	840.815
0.618	0.018	139.64	0.983852	844.212
0.618	0.02	135.65	0.981918	846.268
0.618	0.022	131.942	0.980146	848.204
0.618	0.024	128.55	0.978322	849.772
0.618	0.026	125.43	0.976842	851.412
0.618	0.028	122.174	0.974782	852.608
0.618	0.03	119.458	0.972858	853.4
0.618	0.032	116.741	0.970892	854.151
0.618	0.034	114.293	0.969426	855.133
0.618	0.036	111.738	0.967214	855.476
0.618	0.038	109.581	0.965796	856.215
0.618	0.04	107.205	0.96411	856.905
0.618	0.042	105.271	0.962408	857.137
0.618	0.044	103.457	0.959804	856.347
0.618	0.046	101.271	0.957948	856.677
0.618	0.048	99.3222	0.956866	857.544
0.618	0.05	97.8249	0.954662	856.837
0.618	0.052	95.9677	0.953464	857.496
0.618	0.054	94.4222	0.951374	856.952
0.618	0.056	92.9632	0.949452	856.489
0.618	0.058	91.387	0.94735	855.963
0.618	0.06	89.84	0.945608	855.768
0.618	0.062	88.4145	0.943944	855.53
0.618	0.064	86.8749	0.941646	854.771
0.618	0.066	85.4504	0.940246	854.796
0.618	0.068	84.1948	0.938728	854.533
0.618	0.07	82.7647	0.936222	853.457
0.618	0.072	81.6398	0.934796	853.156
0.618	0.074	80.4309	0.932136	851.705
0.618	0.076	79.1153	0.930776	851.661
0.618	0.078	77.9132	0.929208	851.295
0.618	0.08	76.7726	0.927156	850.383
0.618	0.082	75.5712	0.9251	849.529
0.618	0.084	74.3765	0.923562	849.185
0.618	0.086	73.4792	0.922152	848.673
0.618	0.088	72.418	0.91965	847.232
0.618	0.09	71.4098	0.91823	846.82
0.618	0.092	70.4006	0.91596	845.559
0.618	0.094	69.3088	0.914804	845.495
0.618	0.096	68.3636	0.91217	843.806
0.618	0.098	67.3076	0.910156	842.848
0.618	0.1	66.5236	0.90932	842.796
0.618	0.102	65.5601	0.907688	842.128
0.618	0.104	64.5445	0.90554	840.996
0.618	0.106	63.6211	0.90363	840.009
0.618	0.108	62.7319	0.901868	839.136
0.618	0.11	61.9751	0.899828	837.853
0.618	0.112	61.1687	0.897428	836.259
0.618	0.114	60.1826	0.895672	835.489
0.618	0.116	59.4106	0.893744	834.333
0.618	0.118	58.5679	0.892138	833.57
0.618	0.12	57.7351	0.889692	831.957
0.618	0.122	56.7941	0.888598	831.804
0.618	0.124	56.3228	0.887166	830.843
0.618	0.126	55.5857	0.885678	830.092
0.618	0.128	54.7173	0.882478	827.761
0.618	0.13	54.0158	0.881054	827.038
0.618	0.132	53.2281	0.879214	825.986
0.618	0.134	52.5937	0.878282	825.688
0.618	0.136	51.8579	0.875586	823.728
0.618	0.138	50.9297	0.872838	821.908
0.618	0.14	50.553	0.872952	822.399
0.618	0.142	49.8555	0.870582	820.726
0.618	0.144	49.1353	0.868352	819.217
0.618	0.146	48.4867	0.86663	818.143
0.618	0.148	47.7667	0.864504	816.737
0.618	0.15	46.9918	0.862076	815.084
0.618	0.152	46.4669	0.86145	814.983
0.618	0.154	45.8815	0.859136	813.255
0.618	0.156	45.1792	0.857236	812.057
0.618	0.158	44.597	0.85522	810.623
0.618	0.16	43.848	0.85384	809.992
0.618	0.162	43.4395	0.852082	808.643
0.618	0.164	42.7766	0.849066	806.289
0.618	0.166	42.1925	0.848054	805.861
0.618	0.168	41.5086	0.846284	804.775
0.618	0.17	41.0615	0.84498	803.919
0.618	0.172	40.4833	0.841684	801.201
0.618	0.174	39.9697	0.841098	801.128
0.618	0.176	39.3188	0.838426	799.107
0.618	0.178	39.0178	0.836552	797.534
0.618	0.18	38.2981	0.8343	796.002
0.618	0.182	37.7094	0.833692	795.983
0.618	0.184	37.3638	0.83143	794.066
0.618	0.186	36.719	0.829386	792.667
0.618	0.188	36.2569	0.827964	791.707
0.618	0.19	35.7371	0.824524	788.787
0.618	0.192	35.2617	0.825068	789.806
0.618	0.194	34.7768	0.82168	786.903
0.618	0.196	34.2489	0.819466	785.217
0.618	0.198	33.6926	0.81713	783.437
0.618	0.2	33.2498	0.81631	783.06
0.618	0.202	32.9218	0.813526	780.604
0.618	0.204	32.1443	0.811726	779.582
0.618	0.206	31.7571	0.809648	777.891
0.618	0.208	31.3836	0.808466	777.082
0.618	0.21	31.1167	0.80704	775.923
0.618	0.212	30.6616	0.805846	775.184
0.618	0.214	30.1019	0.803114	773.012
0.618	0.216	29.6582	0.801402	771.744
0.618	0.218	29.351	0.80067	771.319
0.618	0.22	28.8458	0.798318	769.472
0.618	0.222	28.5676	0.797152	768.584
0.618	0.224	27.843	0.793488	765.645
0.618	0.226	27.6104	0.791478	763.868
0.618	0.228	27.3639	0.791802	764.438
0.618	0.23	26.6005	0.78626	759.659
0.618	0.232	26.4655	0.786904	760.438
0.618	0.234	25.7484	0.783566	757.818
0.618	0.236	25.4712	0.782288	756.817
0.618	0.238	25.3398	0.780376	755.036
0.618	0.24	24.8212	0.778346	753.525
0.618	0.242	24.4021	0.777252	752.85
0.618	0.244	23.8421	0.773416	749.574
0.618	0.246	23.508	0.77202	748.512
0.618	0.248	23.2614	0.771044	747.783
0.618	0.25	22.9033	0.76834	745.437
0.618	0.252	22.52	0.766008	743.488
0.618	0.254	22.2809	0.765664	743.383
0.618	0.256	21.8434	0.763432	741.589
0.618	0.258	21.3937	0.761012	739.618
0.618	0.26	21.0542	0.759066	738.012
0.618	0.262	20.4806	0.755466	734.985
0.618	0.264	20.3309	0.755308	734.977
0.618	0.266	20.1854	0.754604	734.419
0.618	0.268	19.9702	0.75338	733.41
0.618	0.27	19.3568	0.749432	730.075
0.618	0.272	19.0231	0.746784	727.761
0.618	0.274	18.5881	0.744904	726.316
0.618	0.276	18.421	0.743554	725.133
0.618	0.278	18.294	0.745098	726.804
0.618	0.28	17.826	0.740796	722.97
0.618	0.282	17.6083	0.739666	722.058
0.618	0.284	17.3339	0.736458	719.124
0.618	0.286	16.8827	0.735236	718.353
0.618	0.288	16.783	0.734392	717.609
0.618	0.29	16.5945	0.733482	716.888
0.618	0.292	16.2446	0.730716	714.471
0.618	0.294	16.0008	0.728796	712.795
0.618	0.296	15.78	0.727346	711.566
0.618	0.298	15.285	0.723954	708.669
0.618	0.3	14.7045	0.718852	704.148
0.62	0.002	214.487	0.99838	783.893
0.62	0.004	189.968	0.996342	806.374
0.62	0.006	175.511	0.994738	819.227
0.62	0.008	165.515	0.99267	827.155
0.62	0.01	157.331	0.990936	833.605
0.62	0.012	150.384	0.989442	839.058
0.62	0.014	144.657	0.98722	842.563
0.62	0.016	139.926	0.985702	845.776
0.62	0.018	135.403	0.983826	848.423
0.62	0.02	131.221	0.981992	850.771
0.62	0.022	127.638	0.980332	852.694
0.62	0.024	124.294	0.978374	854.08
0.62	0.026	120.948	0.976622	855.674
0.62	0.028	118.357	0.974464	856.107
0.62	0.03	115.628	0.973042	857.414
0.62	0.032	112.644	0.970828	858.184
0.62	0.034	110.456	0.968864	858.408
0.62	0.036	108.302	0.967718	859.416
0.62	0.038	105.762	0.965454	859.692
0.62	0.04	103.813	0.963882	860.069
0.62	0.042	101.848	0.96191	860.062
0.62	0.044	99.7803	0.960116	860.336
0.62	0.046	98.0058	0.958288	860.282
0.62	0.048	96.0463	0.95651	860.464
0.62	0.05	94.6367	0.954328	859.691
0.62	0.052	92.838	0.952868	860.03
0.62	0.054	91.2659	0.950968	859.702
0.62	0.056	89.6858	0.94934	859.654
0.62	0.058	88.1992	0.948482	860.283
0.62	0.06	86.7941	0.945314	858.52
0.62	0.062	85.4341	0.944206	858.772
0.62	0.064	83.9087	0.941568	857.659
0.62	0.066	82.7574	0.94038	857.623
0.62	0.068	81.3805	0.938154	856.773
0.62	0.07	80.1896	0.936436	856.246
0.62	0.072	78.9489	0.934792	855.843
0.62	0.074	77.6915	0.933404	855.713
0.62	0.076	76.4837	0.930406	853.922
0.62	0.078	75.3773	0.928866	853.489
0.62	0.08	74.3151	0.927176	852.861
0.62	0.082	73.0002	0.926088	853.088
0.62	0.084	72.049	0.924016	851.967
0.62	0.086	70.9247	0.922416	851.491
0.62	0.088	70.0269	0.920094	850.067
0.62	0.09	68.9682	0.917868	848.9
0.62	0.092	68.034	0.916408	848.374
0.62	0.094	67.1495	0.914714	847.564
0.62	0.096	66.1542	0.912616	846.462
0.62	0.098	65.2268	0.911098	845.871
0.62	0.1	64.4107	0.909442	845.031
0.62	0.102	63.3947	0.906698	843.303
0.62	0.104	62.5318	0.905	842.468
0.62	0.106	61.6725	0.903826	842.153
0.62	0.108	60.767	0.901364	840.597
0.62	0.11	59.9219	0.899978	840.056
0.62	0.112	59.2344	0.898642	839.408
0.62	0.114	58.4238	0.896226	837.802
0.62	0.116	57.3469	0.893722	836.375
0.62	0.118	56.7473	0.893908	837.161
0.62	0.12	56.0326	0.891252	835.219
0.62	0.122	55.3585	0.88991	834.552
0.62	0.124	54.5141	0.886644	832.13
0.62	0.126	53.6711	0.885174	831.503
0.62	0.128	53.0385	0.882996	829.957
0.62	0.13	52.1882	0.881006	828.818
0.62	0.132	51.435	0.878872	827.437
0.62	0.134	50.7725	0.877722	826.949
0.62	0.136	50.3118	0.875584	825.272
0.62	0.138	49.4286	0.87455	825.121
0.62	0.14	48.7426	0.8716	822.857
0.62	0.142	48.2356	0.869838	821.602
0.62	0.144	47.4747	0.868696	821.221
0.62	0.146	46.9504	0.867282	820.332
0.62	0.148	46.1725	0.86484	818.667
0.62	0.15	45.522	0.862774	817.252
0.62	0.152	44.8722	0.860624	815.752
0.62	0.154	44.2891	0.859404	815.115
0.62	0.156	43.6289	0.8566	812.971
0.62	0.158	43.0976	0.855924	812.826
0.62	0.16	42.4884	0.853614	811.126
0.62	0.162	42.0077	0.852538	810.53
0.62	0.164	41.3512	0.850296	808.945
0.62	0.166	40.9116	0.848586	807.674
0.62	0.168	40.1739	0.846176	806.002
0.62	0.17	39.8003	0.84446	804.66
0.62	0.172	39.0662	0.84255	803.484
0.62	0.174	38.7377	0.841386	802.648
0.62	0.176	38.3205	0.839828	801.507
0.62	0.178	37.7196	0.837002	799.282
0.62	0.18	37.2396	0.835602	798.362
0.62	0.182	36.6205	0.832826	796.206
0.62	0.184	36.1132	0.830832	794.719
0.62	0.186	35.5866	0.828782	793.195
0.62	0.188	35.2657	0.828514	793.248
0.62	0.19	34.5902	0.82585	791.26
0.62	0.192	33.9894	0.823732	789.743
0.62	0.194	33.4542	0.820774	787.32
0.62	0.196	33.022	0.819554	786.532
0.62	0.198	32.7592	0.818934	786.175
0.62	0.2	31.9707	0.8157	783.729
0.62	0.202	31.7275	0.814336	782.608
0.62	0.204	31.2278	0.811138	779.91
0.62	0.206	30.8419	0.811604	780.762
0.62	0.208	30.5746	0.809294	778.719
0.62	0.21	29.9565	0.806546	776.59
0.62	0.212	29.6729	0.806014	776.341
0.62	0.214	29.3572	0.803818	774.461
0.62	0.216	28.7128	0.800688	771.975
0.62	0.218	28.466	0.800716	772.25
0.62	0.22	27.7443	0.797976	770.232
0.62	0.222	27.5129	0.79583	768.317
0.62	0.224	27.1771	0.79372	766.543
0.62	0.226	26.6454	0.791696	765.051
0.62	0.228	26.3142	0.790008	763.694
0.62	0.23	25.6724	0.787844	762.172
0.62	0.232	25.3862	0.78565	760.264
0.62	0.234	25.1283	0.783932	758.804
0.62	0.236	24.8431	0.782838	757.995
0.62	0.238	24.2452	0.779628	755.383
0.62	0.24	23.8791	0.778338	754.459
0.62	0.242	23.4147	0.776608	753.193
0.62	0.244	23.3782	0.775562	752.184
0.62	0.246	23.132	0.774554	751.422
0.62	0.248	22.4992	0.770104	747.605
0.62	0.25	22.3107	0.769606	747.295
0.62	0.252	21.7798	0.767536	745.756
0.62	0.254	21.5284	0.765914	744.386
0.62	0.256	21.0341	0.762454	741.42
0.62	0.258	20.7008	0.761144	740.443
0.62	0.26	20.3035	0.759724	739.421
0.62	0.262	20.1732	0.757632	737.459
0.62	0.264	20.0326	0.757542	737.509
0.62	0.266	19.3465	0.753682	734.335
0.62	0.268	19.1948	0.752124	732.929
0.62	0.27	18.8207	0.751096	732.275
0.62	0.272	18.3758	0.74783	729.454
0.62	0.274	18.4132	0.74691	728.497
0.62	0.276	18.2684	0.746762	728.494
0.62	0.278	17.6074	0.74261	725.003
0.62	0.28	17.4689	0.74242	724.951
0.62	0.282	16.8513	0.738032	721.181
0.62	0.284	16.7087	0.737418	720.709
0.62	0.286	16.6683	0.736088	719.42
0.62	0.288	16.562	0.736042	719.48
0.62	0.29	15.9469	0.731478	715.531
0.62	0.292	15.9072	0.731182	715.275
0.62	0.294	15.416	0.728276	712.86
0.62	0.296	15.1196	0.726706	711.586
0.62	0.298	14.6167	0.721406	706.789
0.62	0.3	14.4614	0.722204	707.743
0.622	0.002	207.269	0.998178	790.909
0.622	0.004	183.939	0.996398	812.459
0.622	0.006	169.911	0.99462	824.709
0.622	0.008	159.974	0.9926	832.626
0.622	0.01	152.082	0.99094	838.858
0.622	0.012	145.465	0.989256	843.791
0.622	0.014	140.058	0.987456	847.398
0.622	0.016	135.407	0.985924	850.517
0.622	0.018	131.018	0.98395	852.932
0.622	0.02	126.83	0.982406	855.576
0.622	0.022	123.481	0.980264	856.783
0.622	0.024	120.148	0.978186	858.038
0.622	0.026	117.118	0.977068	859.95
0.622	0.028	114.33	0.974656	860.326
0.622	0.03	111.805	0.973126	861.321
0.622	0.032	109.204	0.971402	862.198
0.622	0.034	106.804	0.969616	862.812
0.622	0.036	104.532	0.967748	863.216
0.622	0.038	102.439	0.965452	863.013
0.622	0.04	100.421	0.963646	863.225
0.622	0.042	98.4928	0.962048	863.555
0.622	0.044	96.6456	0.96019	863.544
0.622	0.046	94.7918	0.958486	863.694
0.622	0.048	93.19	0.956588	863.398
0.622	0.05	91.5224	0.954556	863.034
0.622	0.052	89.7817	0.952938	863.156
0.622	0.054	88.5043	0.951198	862.694
0.622	0.056	86.9049	0.9492	862.295
0.622	0.058	85.2357	0.946796	861.56
0.622	0.06	83.9362	0.945454	861.518
0.622	0.062	82.758	0.94361	860.852
0.622	0.064	81.4253	0.941974	860.549
0.622	0.066	79.9118	0.94059	860.678
0.622	0.068	78.6758	0.93885	860.174
0.622	0.07	77.5413	0.936484	858.943
0.622	0.072	76.4754	0.934828	858.353
0.622	0.074	75.2334	0.932176	856.943
0.622	0.076	73.9766	0.930664	856.687
0.622	0.078	72.6916	0.929026	856.334
0.622	0.08	71.9334	0.92718	855.247
0.622	0.082	70.8791	0.926018	855.139
0.622	0.084	69.9921	0.925238	855.246
0.622	0.086	68.8311	0.922212	853.381
0.622	0.088	67.658	0.92044	852.782
0.622	0.09	66.7636	0.919158	852.394
0.622	0.092	65.9421	0.917052	851.11
0.622	0.094	65.1718	0.914986	849.814
0.622	0.096	64.0173	0.913334	849.317
0.622	0.098	63.0418	0.910254	847.212
0.622	0.1	62.1663	0.909298	847.132
0.622	0.102	61.4145	0.907236	845.821
0.622	0.104	60.3105	0.905142	844.831
0.622	0.106	59.6375	0.9033	843.662
0.622	0.108	58.8975	0.902488	843.591
0.622	0.11	57.7682	0.899906	842.138
0.622	0.112	57.2754	0.898024	840.749
0.622	0.114	56.4176	0.896946	840.528
0.622	0.116	55.4188	0.893874	838.455
0.622	0.118	54.8073	0.892462	837.655
0.622	0.12	54.1204	0.890908	836.788
0.622	0.122	53.4311	0.888706	835.275
0.622	0.124	52.6855	0.887734	835.049
0.622	0.126	51.8208	0.884854	833.033
0.622	0.128	51.3645	0.883392	832.027
0.622	0.13	50.532	0.880682	830.15
0.622	0.132	49.8663	0.879752	829.886
0.622	0.134	49.3764	0.8786	829.224
0.622	0.136	48.521	0.875422	826.901
0.622	0.138	47.9307	0.874326	826.395
0.622	0.14	47.235	0.872288	825.053
0.622	0.142	46.602	0.870924	824.322
0.622	0.144	46.0193	0.86913	823.111
0.622	0.146	45.3142	0.866692	821.378
0.622	0.148	44.6769	0.865252	820.575
0.622	0.15	44.2639	0.864016	819.752
0.622	0.152	43.4366	0.860456	817.019
0.622	0.154	42.9112	0.859556	816.645
0.622	0.156	42.393	0.857686	815.293
0.622	0.158	41.8683	0.856718	814.85
0.622	0.16	41.2654	0.85412	812.855
0.622	0.162	40.6302	0.85196	811.33
0.622	0.164	39.9949	0.850224	810.229
0.622	0.166	39.621	0.848256	808.635
0.622	0.168	39.0697	0.846066	806.996
0.622	0.17	38.645	0.84466	806.015
0.622	0.172	38.0726	0.843064	804.991
0.622	0.174	37.4762	0.840356	802.88
0.622	0.176	37.1307	0.839726	802.595
0.622	0.178	36.5185	0.837094	800.575
0.622	0.18	36.0425	0.835874	799.832
0.622	0.182	35.4795	0.833864	798.384
0.622	0.184	35.0836	0.832484	797.4
0.622	0.186	34.5786	0.829506	794.927
0.622	0.188	33.97	0.828566	794.596
0.622	0.19	33.5064	0.826872	793.366
0.622	0.192	32.8786	0.822936	790.057
0.622	0.194	32.5454	0.821956	789.411
0.622	0.196	31.9908	0.820488	788.497
0.622	0.198	31.6486	0.81831	786.661
0.622	0.2	31.2388	0.816072	784.833
0.622	0.202	30.7379	0.814172	783.434
0.622	0.204	30.3586	0.81305	782.691
0.622	0.206	29.9108	0.810702	780.791
0.622	0.208	29.5114	0.809414	779.903
0.622	0.21	29.247	0.808162	778.915
0.622	0.212	28.8211	0.80608	777.259
0.622	0.214	28.1664	0.804044	775.878
0.622	0.216	27.7993	0.801536	773.737
0.622	0.218	27.4226	0.799306	771.883
0.622	0.22	27.0781	0.797806	770.728
0.622	0.222	26.6847	0.79629	769.605
0.622	0.224	26.3313	0.795586	769.255
0.622	0.226	25.7365	0.791684	765.948
0.622	0.228	25.3091	0.789908	764.599
0.622	0.23	25.2701	0.789922	764.652
0.622	0.232	24.7756	0.787694	762.918
0.622	0.234	24.2192	0.784194	759.975
0.622	0.236	23.9011	0.78294	759.039
0.622	0.238	23.4878	0.780444	756.956
0.622	0.24	23.2392	0.779454	756.215
0.622	0.242	22.9742	0.77733	754.356
0.622	0.244	22.6136	0.775486	752.872
0.622	0.246	22.2724	0.773762	751.49
0.622	0.248	21.8011	0.771838	750.037
0.622	0.25	21.4567	0.769294	747.837
0.622	0.252	21.0938	0.76751	746.416
0.622	0.254	20.6221	0.765206	744.584
0.622	0.256	20.4072	0.763326	742.919
0.622	0.258	20.1586	0.761982	741.823
0.622	0.26	19.9192	0.760044	740.125
0.622	0.262	19.6464	0.759216	739.57
0.622	0.264	19.2159	0.756292	737.076
0.622	0.266	18.7068	0.75355	734.843
0.622	0.268	18.5927	0.752016	733.423
0.622	0.27	18.3458	0.751658	733.312
0.622	0.272	18.1429	0.74977	731.627
0.622	0.274	17.8717	0.748054	730.182
0.622	0.276	17.476	0.746076	728.6
0.622	0.278	16.9237	0.742074	725.15
0.622	0.28	16.8266	0.74138	724.553
0.622	0.282	16.6634	0.740872	724.209
0.622	0.284	16.3826	0.739882	723.499
0.622	0.286	16.3027	0.73781	721.507
0.622	0.288	15.862	0.73556	719.698
0.622	0.29	15.3868	0.732256	716.869
0.622	0.292	15.2015	0.72983	714.629
0.622	0.294	15.0522	0.72936	714.308
0.622	0.296	14.5245	0.725574	711.05
0.622	0.298	14.1882	0.723028	708.84
0.622	0.3	14.1148	0.723346	709.231
0.624	0.002	200.616	0.99819	797.574
0.624	0.004	177.98	0.99643	818.45
0.624	0.006	164.479	0.99469	830.211
0.624	0.008	154.861	0.992622	837.761
0.624	0.01	147.337	0.991132	843.795
0.624	0.012	141.15	0.989348	848.198
0.624	0.014	135.606	0.987258	851.652
0.624	0.016	130.554	0.985592	855.038
0.624	0.018	126.61	0.983622	857.012
0.624	0.02	123.093	0.981782	858.689
0.624	0.022	119.632	0.980602	860.97
0.624	0.024	116.178	0.978406	862.228
0.624	0.026	113.547	0.976298	862.751
0.624	0.028	110.381	0.974514	864.133
0.624	0.03	107.973	0.972942	864.969
0.624	0.032	105.564	0.970598	865.034
0.624	0.034	103.452	0.969372	865.92
0.624	0.036	101.066	0.967106	866.04
0.624	0.038	99.2085	0.966272	867.063
0.624	0.04	97.3999	0.964146	866.746
0.624	0.042	95.3355	0.962434	867.098
0.624	0.044	93.7795	0.96044	866.66
0.624	0.046	91.8852	0.958884	866.999
0.624	0.048	90.2933	0.956468	866.175
0.624	0.05	88.4974	0.95472	866.223
0.624	0.052	86.9933	0.952954	865.961
0.624	0.054	85.5518	0.951252	865.7
0.624	0.056	84.1669	0.950056	865.889
0.624	0.058	82.6768	0.947682	865.005
0.624	0.06	81.277	0.94602	864.743
0.624	0.062	79.8449	0.943332	863.487
0.624	0.064	78.7891	0.94177	862.981
0.624	0.066	77.3566	0.940382	863.025
0.624	0.068	76.0999	0.939292	863.192
0.624	0.07	75.0169	0.93661	861.593
0.624	0.072	73.5796	0.934482	860.902
0.624	0.074	72.6754	0.933126	860.451
0.624	0.076	71.6702	0.930836	859.166
0.624	0.078	70.512	0.929162	858.65
0.624	0.08	69.79	0.927868	858.078
0.624	0.082	68.8572	0.925826	856.969
0.624	0.084	67.5322	0.924608	857.076
0.624	0.086	66.4073	0.92127	854.863
0.624	0.088	65.4776	0.920276	854.798
0.624	0.09	64.618	0.91897	854.352
0.624	0.092	63.9384	0.9165	852.562
0.624	0.094	62.8631	0.91427	851.407
0.624	0.096	61.8665	0.912566	850.7
0.624	0.098	61.1807	0.911976	850.795
0.624	0.1	60.3999	0.909508	849.108
0.624	0.102	59.2749	0.90695	847.675
0.624	0.104	58.6207	0.90588	847.259
0.624	0.106	57.849	0.90471	846.861
0.624	0.108	56.8064	0.901632	844.826
0.624	0.11	56.0891	0.899722	843.633
0.624	0.112	55.376	0.898724	843.348
0.624	0.114	54.4009	0.896148	841.747
0.624	0.116	54.133	0.895132	840.999
0.624	0.118	53.0153	0.892216	839.201
0.624	0.12	52.3019	0.891116	838.814
0.624	0.122	51.8839	0.889668	837.784
0.624	0.124	50.6304	0.886292	835.662
0.624	0.126	50.5962	0.886682	836.086
0.624	0.128	49.5659	0.883752	834.186
0.624	0.13	49.0028	0.88206	833.057
0.624	0.132	48.4035	0.880422	832.018
0.624	0.134	47.5714	0.877852	830.281
0.624	0.136	47.1222	0.876824	829.702
0.624	0.138	46.1856	0.87415	827.964
0.624	0.14	45.9605	0.872574	826.614
0.624	0.142	44.8699	0.869786	824.916
0.624	0.144	44.7627	0.87003	825.267
0.624	0.146	43.6957	0.866376	822.68
0.624	0.148	43.5107	0.866786	823.275
0.624	0.15	42.3632	0.863054	820.691
0.624	0.152	42.495	0.862772	820.277
0.624	0.154	41.3255	0.85913	817.804
0.624	0.156	41.2367	0.858288	817.051
0.624	0.158	40.3089	0.85466	814.351
0.624	0.16	40.0955	0.85438	814.284
0.624	0.162	39.16	0.851298	812.138
0.624	0.164	38.9668	0.850876	811.909
0.624	0.166	38.3213	0.848102	809.781
0.624	0.168	37.8334	0.847188	809.355
0.624	0.17	37.5744	0.84567	808.096
0.624	0.172	36.8376	0.842888	806.05
0.624	0.174	36.6924	0.843092	806.4
0.624	0.176	35.5157	0.838674	803.158
0.624	0.178	35.55	0.837734	802.184
0.624	0.18	34.5626	0.834436	799.873
0.624	0.182	34.4525	0.833174	798.721
0.624	0.184	34.0008	0.831934	797.933
0.624	0.186	33.192	0.830266	797.074
0.624	0.188	33.2407	0.829252	796.011
0.624	0.19	32.1748	0.824648	792.473
0.624	0.192	32.1725	0.825242	793.069
0.624	0.194	31.6195	0.822294	790.674
0.624	0.196	30.9787	0.82041	789.431
0.624	0.198	30.9809	0.819356	788.375
0.624	0.2	29.9562	0.815756	785.8
0.624	0.202	30.0332	0.815924	785.891
0.624	0.204	29.6111	0.813366	783.755
0.624	0.206	29.032	0.81197	782.938
0.624	0.208	29.0362	0.811696	782.66
0.624	0.21	27.8228	0.80592	778.097
0.624	0.212	27.8083	0.805792	777.984
0.624	0.214	27.6844	0.806104	778.42
0.624	0.216	26.8598	0.802424	775.564
0.624	0.218	26.8126	0.80281	775.997
0.624	0.22	25.9148	0.797324	771.409
0.624	0.222	25.6405	0.794636	768.995
0.624	0.224	25.6132	0.794412	768.799
0.624	0.226	24.7987	0.790992	766.193
0.624	0.228	24.734	0.790442	765.708
0.624	0.23	24.7329	0.79087	766.137
0.624	0.232	23.5361	0.785048	761.512
0.624	0.234	23.5778	0.783934	760.356
0.624	0.236	23.4695	0.784368	760.899
0.624	0.238	22.6831	0.78047	757.787
0.624	0.24	22.7175	0.781142	758.425
0.624	0.242	22.6107	0.779166	756.555
0.624	0.244	21.6547	0.774506	752.851
0.624	0.246	21.6822	0.774152	752.47
0.624	0.248	21.4239	0.773192	751.768
0.624	0.25	20.5152	0.76852	748.005
0.624	0.252	20.5177	0.76797	747.452
0.624	0.254	20.1965	0.764958	744.762
0.624	0.256	19.7679	0.764124	744.356
0.624	0.258	19.779	0.762578	742.799
0.624	0.26	19.6233	0.762768	743.145
0.624	0.262	18.6416	0.755704	737.062
0.624	0.264	18.6171	0.756354	737.737
0.624	0.266	18.532	0.755584	737.052
0.624	0.268	17.9497	0.751744	733.794
0.624	0.27	17.9832	0.752252	734.269
0.624	0.272	17.9237	0.751022	733.098
0.624	0.274	16.8824	0.745434	728.552
0.624	0.276	16.8541	0.745174	728.32
0.624	0.278	16.8495	0.744456	727.607
0.624	0.28	16.2665	0.741368	725.102
0.624	0.282	16.2416	0.741146	724.904
0.624	0.284	16.2696	0.74181	725.54
0.624	0.286	15.2342	0.733572	718.338
0.624	0.288	15.1937	0.734292	719.098
0.624	0.29	15.1925	0.734976	719.783
0.624	0.292	14.3449	0.728238	713.893
0.624	0.294	14.1194	0.72606	711.941
0.624	0.296	14.1546	0.7258	711.645
0.624	0.298	14.1061	0.72621	712.104
0.624	0.3	13.2328	0.719016	705.783
0.626	0.002	194.472	0.99807	803.598
0.626	0.004	172.291	0.996344	824.053
0.626	0.006	159.345	0.994664	835.319
0.626	0.008	149.923	0.992878	842.955
0.626	0.01	142.633	0.991048	848.415
0.626	0.012	136.477	0.98912	852.643
0.626	0.014	131.198	0.987448	856.25
0.626	0.016	126.706	0.985632	858.926
0.626	0.018	122.78	0.9838	861.02
0.626	0.02	119.03	0.982068	863.038
0.626	0.022	115.693	0.98033	864.637
0.626	0.024	112.558	0.978472	865.914
0.626	0.026	109.906	0.97677	866.864
0.626	0.028	107.205	0.975144	867.939
0.626	0.03	104.772	0.973316	868.544
0.626	0.032	102.22	0.97127	869.05
0.626	0.034	100.172	0.969404	869.232
0.626	0.036	98.0525	0.967494	869.442
0.626	0.038	96.1278	0.966002	869.874
0.626	0.04	94.0928	0.964412	870.319
0.626	0.042	92.2934	0.962256	869.963
0.626	0.044	90.5827	0.960336	869.753
0.626	0.046	88.9457	0.958432	869.486
0.626	0.048	87.2293	0.957198	869.969
0.626	0.05	85.7152	0.955038	869.323
0.626	0.052	84.3194	0.953046	868.727
0.626	0.054	82.7445	0.95185	869.105
0.626	0.056	81.4629	0.949784	868.321
0.626	0.058	80.0155	0.948006	867.991
0.626	0.06	78.8969	0.945972	867.075
0.626	0.062	77.6142	0.94446	866.846
0.626	0.064	76.2374	0.942574	866.337
0.626	0.066	74.9872	0.940404	865.417
0.626	0.068	73.6841	0.938378	864.694
0.626	0.07	72.6081	0.936996	864.388
0.626	0.072	71.715	0.934934	863.219
0.626	0.074	70.528	0.933394	862.866
0.626	0.076	69.551	0.93108	861.529
0.626	0.078	68.5446	0.929128	860.583
0.626	0.08	67.4649	0.927254	859.789
0.626	0.082	66.5209	0.926078	859.557
0.626	0.084	65.3815	0.924188	858.806
0.626	0.086	64.4176	0.922478	858.06
0.626	0.088	63.6673	0.920872	857.205
0.626	0.09	62.6539	0.918604	855.95
0.626	0.092	61.6666	0.917224	855.557
0.626	0.094	60.8924	0.915674	854.782
0.626	0.096	60.1127	0.91416	854.047
0.626	0.098	59.1891	0.911358	852.169
0.626	0.1	58.3352	0.909128	850.793
[truncated: 20,500 more rows]
