# Supplementary material for: An Extra Dimension to Decision-Making in Animals: The Three-way Trade-off between Speed, Effort per-Unit-Time and Accuracy
Source: PLoS Comput Biol. 2014 Dec 18;10(12):e1003937. doi: 10.1371/journal.pcbi.1003937 (PMC4270426; doi:10.1371/journal.pcbi.1003937)
Supplement: S1 Dataset — Simulation code and output. This dataset contains: (i) C++ code used to simulate and for a discrete grid of and values; (ii) tab-delimited text files containing the output of those simulations; and (iii) matlab code used to calculate the optimum and values for different levels of and to plot figs. 1–4. (ZIP) [file pcbi.1003937.s001.zip › decision_output_fall_5.txt]

0.6	0.002	309.872	0.99807	688.198
0.6	0.004	274.756	0.996346	721.59
0.6	0.006	253.591	0.994426	740.835
0.6	0.008	238.951	0.99271	753.759
0.6	0.01	226.865	0.990892	764.027
0.6	0.012	217.593	0.989004	771.411
0.6	0.014	208.733	0.987262	778.529
0.6	0.016	201.44	0.985606	784.166
0.6	0.018	194.879	0.983484	788.605
0.6	0.02	189.127	0.981834	792.707
0.6	0.022	183.756	0.979748	795.992
0.6	0.024	179.065	0.978126	799.061
0.6	0.026	174.425	0.976104	801.679
0.6	0.028	170.102	0.974646	804.544
0.6	0.03	166.412	0.972542	806.13
0.6	0.032	162.337	0.97071	808.373
0.6	0.034	158.802	0.968348	809.546
0.6	0.036	155.49	0.966784	811.294
0.6	0.038	152.132	0.965468	813.336
0.6	0.04	149.576	0.963074	813.498
0.6	0.042	146.368	0.961084	814.716
0.6	0.044	143.775	0.959662	815.887
0.6	0.046	141.331	0.95815	816.819
0.6	0.048	138.451	0.956042	817.591
0.6	0.05	135.824	0.95389	818.066
0.6	0.052	133.463	0.952214	818.751
0.6	0.054	131.389	0.950036	818.647
0.6	0.056	128.872	0.947844	818.972
0.6	0.058	126.807	0.947108	820.301
0.6	0.06	124.845	0.944758	819.913
0.6	0.062	122.679	0.943252	820.573
0.6	0.064	120.529	0.940622	820.093
0.6	0.066	118.635	0.939396	820.761
0.6	0.068	116.864	0.9378	820.936
0.6	0.07	115.193	0.935526	820.333
0.6	0.072	113.343	0.933402	820.059
0.6	0.074	111.352	0.931792	820.44
0.6	0.076	109.642	0.929714	820.072
0.6	0.078	108.114	0.928468	820.354
0.6	0.08	106.756	0.926234	819.478
0.6	0.082	104.832	0.92408	819.248
0.6	0.084	103.534	0.922116	818.582
0.6	0.086	101.901	0.920428	818.527
0.6	0.088	100.333	0.918234	817.901
0.6	0.09	98.8424	0.917842	819
0.6	0.092	97.5956	0.915622	818.026
0.6	0.094	96.0181	0.91355	817.532
0.6	0.096	94.8027	0.911106	816.303
0.6	0.098	93.2061	0.909538	816.332
0.6	0.1	91.9626	0.907588	815.625
0.6	0.102	90.697	0.90626	815.563
0.6	0.104	89.5547	0.90402	814.465
0.6	0.106	88.0977	0.901528	813.43
0.6	0.108	86.6811	0.899758	813.077
0.6	0.11	85.7191	0.898398	812.679
0.6	0.112	84.3859	0.896066	811.68
0.6	0.114	83.3346	0.895258	811.923
0.6	0.116	82.362	0.892162	809.8
0.6	0.118	81.0681	0.890454	809.386
0.6	0.12	79.9646	0.888684	808.719
0.6	0.122	78.8164	0.886724	807.908
0.6	0.124	77.8441	0.885246	807.402
0.6	0.126	76.5468	0.88376	807.213
0.6	0.128	75.7254	0.882006	806.281
0.6	0.13	74.5738	0.879102	804.528
0.6	0.132	73.7901	0.87795	804.16
0.6	0.134	72.4305	0.876448	804.017
0.6	0.136	71.6374	0.873846	802.209
0.6	0.138	70.6198	0.87185	801.23
0.6	0.14	69.7078	0.870598	800.89
0.6	0.142	68.8244	0.868596	799.772
0.6	0.144	67.7081	0.866248	798.54
0.6	0.146	66.8231	0.864142	797.319
0.6	0.148	65.9288	0.86296	797.031
0.6	0.15	64.9885	0.86032	795.332
0.6	0.152	64.0195	0.85913	795.11
0.6	0.154	63.2041	0.856562	793.358
0.6	0.156	62.3689	0.855496	793.127
0.6	0.158	61.593	0.852988	791.395
0.6	0.16	60.6448	0.851696	791.051
0.6	0.162	59.73	0.849844	790.114
0.6	0.164	59.0791	0.847444	788.365
0.6	0.166	58.229	0.84664	788.411
0.6	0.168	57.4709	0.844068	786.597
0.6	0.17	56.5849	0.841638	785.053
0.6	0.172	55.6917	0.840104	784.412
0.6	0.174	55.0526	0.838318	783.265
0.6	0.176	54.3586	0.835976	781.617
0.6	0.178	53.5886	0.834214	780.625
0.6	0.18	52.7062	0.832358	779.652
0.6	0.182	51.9504	0.831366	779.416
0.6	0.184	51.3335	0.8291	777.767
0.6	0.186	50.5748	0.827382	776.807
0.6	0.188	49.9952	0.824946	774.951
0.6	0.19	49.1402	0.822982	773.842
0.6	0.192	48.5386	0.820364	771.825
0.6	0.194	47.8468	0.818914	771.067
0.6	0.196	46.9804	0.817302	770.322
0.6	0.198	46.3127	0.81538	769.067
0.6	0.2	45.8632	0.814774	768.911
0.6	0.202	44.8531	0.811076	766.223
0.6	0.204	44.3582	0.810278	765.92
0.6	0.206	43.711	0.807926	764.215
0.6	0.208	43.1508	0.806146	762.995
0.6	0.21	42.427	0.804356	761.929
0.6	0.212	41.8361	0.803458	761.622
0.6	0.214	41.3922	0.800246	758.854
0.6	0.216	40.6374	0.79814	757.503
0.6	0.218	40.0711	0.79594	755.869
0.6	0.22	39.5261	0.79537	755.844
0.6	0.222	38.8463	0.792242	753.396
0.6	0.224	38.4124	0.79144	753.028
0.6	0.226	37.6279	0.788958	751.33
0.6	0.228	37.218	0.787446	750.228
0.6	0.23	36.6341	0.785294	748.66
0.6	0.232	35.9078	0.782542	746.634
0.6	0.234	35.4281	0.781066	745.638
0.6	0.236	34.9682	0.77961	744.642
0.6	0.238	34.5412	0.77865	744.109
0.6	0.24	33.6537	0.775514	741.86
0.6	0.242	33.3194	0.774266	740.947
0.6	0.244	32.7863	0.771952	739.166
0.6	0.246	32.3711	0.77059	738.219
0.6	0.248	31.7342	0.767234	735.5
0.6	0.25	31.3525	0.766154	734.802
0.6	0.252	30.6525	0.763448	732.795
0.6	0.254	30.2101	0.761492	731.282
0.6	0.256	29.8256	0.760304	730.478
0.6	0.258	29.4977	0.761084	731.586
0.6	0.26	28.7273	0.756682	727.955
0.6	0.262	28.3191	0.75386	725.541
0.6	0.264	27.9058	0.752962	725.056
0.6	0.266	27.2586	0.751004	723.745
0.6	0.268	26.8721	0.748086	721.214
0.6	0.27	26.4175	0.746912	720.495
0.6	0.272	26.102	0.743986	717.884
0.6	0.274	25.8842	0.744656	718.772
0.6	0.276	25.089	0.739486	714.397
0.6	0.278	24.6574	0.738974	714.317
0.6	0.28	24.4053	0.7376	713.195
0.6	0.282	24.1904	0.7356	711.41
0.6	0.284	23.3934	0.733408	710.015
0.6	0.286	23.2312	0.733332	710.101
0.6	0.288	22.4268	0.728712	706.285
0.6	0.29	22.2962	0.727834	705.538
0.6	0.292	21.6086	0.725298	703.689
0.6	0.294	21.3772	0.724612	703.235
0.6	0.296	20.6653	0.719236	698.571
0.6	0.298	20.5049	0.71885	698.345
0.6	0.3	20.0922	0.718588	698.496
0.602	0.002	297.254	0.998116	700.862
0.602	0.004	264.064	0.996356	732.292
0.602	0.006	243.798	0.994614	750.816
0.602	0.008	229.564	0.99286	763.296
0.602	0.01	218.334	0.99089	772.556
0.602	0.012	209.011	0.988866	779.855
0.602	0.014	200.922	0.987242	786.32
0.602	0.016	194.006	0.985566	791.56
0.602	0.018	187.672	0.983406	795.734
0.602	0.02	182.027	0.982048	800.021
0.602	0.022	176.753	0.979762	803.009
0.602	0.024	172.13	0.977914	805.784
0.602	0.026	167.632	0.976652	809.02
0.602	0.028	163.655	0.974338	810.683
0.602	0.03	159.838	0.972524	812.686
0.602	0.032	156.228	0.970628	814.4
0.602	0.034	152.634	0.969044	816.41
0.602	0.036	149.594	0.967452	817.858
0.602	0.038	146.705	0.965218	818.513
0.602	0.04	143.706	0.963458	819.752
0.602	0.042	140.973	0.961436	820.463
0.602	0.044	138.27	0.959452	821.182
0.602	0.046	135.481	0.957384	821.903
0.602	0.048	133.112	0.95589	822.778
0.602	0.05	130.685	0.954172	823.487
0.602	0.052	128.437	0.952366	823.929
0.602	0.054	126.109	0.95059	824.481
0.602	0.056	124.285	0.9485	824.215
0.602	0.058	121.743	0.946764	825.021
0.602	0.06	119.908	0.94453	824.622
0.602	0.062	118.044	0.942848	824.804
0.602	0.064	115.856	0.941134	825.278
0.602	0.066	114.218	0.939388	825.17
0.602	0.068	112.324	0.937864	825.54
0.602	0.07	110.671	0.935286	824.615
0.602	0.072	108.701	0.933674	824.973
0.602	0.074	107.285	0.931486	824.201
0.602	0.076	105.546	0.9298	824.254
0.602	0.078	104.187	0.928294	824.107
0.602	0.08	102.291	0.927136	824.845
0.602	0.082	100.842	0.923344	822.502
0.602	0.084	99.2716	0.922594	823.322
0.602	0.086	98.0584	0.920252	822.194
0.602	0.088	96.4709	0.919052	822.581
0.602	0.09	95.2183	0.91724	822.022
0.602	0.092	93.6688	0.914362	820.693
0.602	0.094	92.4725	0.913758	821.286
0.602	0.096	90.9999	0.912008	821.008
0.602	0.098	89.7632	0.90962	819.857
0.602	0.1	88.5188	0.908076	819.557
0.602	0.102	87.257	0.905976	818.719
0.602	0.104	86.082	0.904128	818.046
0.602	0.106	84.8142	0.90117	816.356
0.602	0.108	83.6603	0.900514	816.854
0.602	0.11	82.2937	0.898042	815.748
0.602	0.112	81.3283	0.896366	815.038
0.602	0.114	80.3167	0.894964	814.647
0.602	0.116	78.9918	0.89182	812.828
0.602	0.118	78.1085	0.89108	812.971
0.602	0.12	76.9335	0.888648	811.715
0.602	0.122	76.0313	0.887992	811.961
0.602	0.124	74.8608	0.88618	811.319
0.602	0.126	73.8044	0.883376	809.572
0.602	0.128	72.7632	0.881512	808.749
0.602	0.13	71.7635	0.879164	807.4
0.602	0.132	70.6924	0.877414	806.722
0.602	0.134	69.9179	0.876336	806.418
0.602	0.136	68.8899	0.87332	804.43
0.602	0.138	67.9174	0.872452	804.535
0.602	0.14	66.9334	0.869884	802.951
0.602	0.142	66.0445	0.868218	802.173
0.602	0.144	65.2018	0.866476	801.274
0.602	0.146	64.3664	0.864718	800.352
0.602	0.148	63.2877	0.863448	800.16
0.602	0.15	62.5036	0.861176	798.672
0.602	0.152	61.5651	0.859954	798.389
0.602	0.154	61.0184	0.856998	795.98
0.602	0.156	60.1657	0.85519	795.024
0.602	0.158	59.0083	0.853958	794.95
0.602	0.16	58.3214	0.851742	793.421
0.602	0.162	57.481	0.84966	792.179
0.602	0.164	56.7924	0.848848	792.056
0.602	0.166	55.8797	0.845582	789.702
0.602	0.168	55.0162	0.844594	789.578
0.602	0.17	54.4633	0.841468	787.005
0.602	0.172	53.5647	0.841308	787.743
0.602	0.174	52.8702	0.838046	785.176
0.602	0.176	52.3052	0.836744	784.439
0.602	0.178	51.3589	0.833724	782.365
0.602	0.18	50.7059	0.83306	782.354
0.602	0.182	50.2058	0.830548	780.342
0.602	0.184	49.2581	0.828492	779.234
0.602	0.186	48.5438	0.826956	778.412
0.602	0.188	48.1845	0.826046	777.862
0.602	0.19	47.3706	0.823272	775.901
0.602	0.192	46.5307	0.821214	774.683
0.602	0.194	46.0083	0.819562	773.554
0.602	0.196	45.2979	0.817494	772.196
0.602	0.198	44.4756	0.815954	771.478
0.602	0.2	43.8544	0.813534	769.68
0.602	0.202	43.4351	0.811592	768.157
0.602	0.204	42.6999	0.809634	766.934
0.602	0.206	42.0465	0.808512	766.465
0.602	0.208	41.5051	0.807048	765.543
0.602	0.21	41.0185	0.80399	762.971
0.602	0.212	40.4133	0.803154	762.741
0.602	0.214	39.8277	0.80031	760.482
0.602	0.216	39.1289	0.79962	760.491
0.602	0.218	38.7439	0.797728	758.984
0.602	0.22	37.9116	0.793668	755.756
0.602	0.222	37.3902	0.792546	755.156
0.602	0.224	36.8084	0.79138	754.572
0.602	0.226	36.451	0.790904	754.453
0.602	0.228	35.768	0.787572	751.804
0.602	0.23	35.1311	0.785826	750.695
0.602	0.232	34.6595	0.783866	749.207
0.602	0.234	34.1956	0.780816	746.62
0.602	0.236	33.6588	0.779358	745.699
0.602	0.238	33.0145	0.778172	745.158
0.602	0.24	32.6993	0.776944	744.245
0.602	0.242	32.1555	0.775564	743.408
0.602	0.244	31.7285	0.77332	741.591
0.602	0.246	31.0321	0.770094	739.062
0.602	0.248	30.4462	0.767086	736.64
0.602	0.25	30.181	0.766624	736.443
0.602	0.252	29.8484	0.765308	735.46
0.602	0.254	29.0924	0.763524	734.432
0.602	0.256	28.4348	0.759902	731.467
0.602	0.258	28.1672	0.759	730.833
0.602	0.26	27.9592	0.757704	729.745
0.602	0.262	27.2691	0.754282	727.013
0.602	0.264	26.7897	0.752258	725.468
0.602	0.266	26.3332	0.75134	725.007
0.602	0.268	26.1694	0.750232	724.063
0.602	0.27	25.5629	0.74701	721.447
0.602	0.272	25.0481	0.74512	720.072
0.602	0.274	24.5441	0.743776	719.232
0.602	0.276	24.3983	0.741638	717.24
0.602	0.278	23.8046	0.739752	715.947
0.602	0.28	23.606	0.739038	715.432
0.602	0.282	22.9924	0.736056	713.064
0.602	0.284	22.4474	0.734752	712.305
0.602	0.286	22.0792	0.73107	708.991
0.602	0.288	21.7471	0.730092	708.345
0.602	0.29	21.1984	0.727506	706.308
0.602	0.292	20.626	0.724856	704.23
0.602	0.294	20.4424	0.7229	702.458
0.602	0.296	20.269	0.722896	702.627
0.602	0.298	19.9477	0.72127	701.322
0.602	0.3	19.4828	0.718684	699.201
0.604	0.002	286.3	0.99822	711.92
0.604	0.004	253.84	0.996336	742.496
0.604	0.006	234.682	0.994496	759.814
0.604	0.008	220.827	0.992764	771.937
0.604	0.01	209.052	0.991036	781.984
0.604	0.012	200.885	0.989206	788.321
0.604	0.014	193.18	0.987168	793.988
0.604	0.016	186.364	0.985192	798.828
0.604	0.018	180.07	0.983454	803.384
0.604	0.02	174.961	0.98187	806.909
0.604	0.022	169.867	0.979942	810.075
0.604	0.024	165.351	0.978464	813.113
0.604	0.026	161.38	0.97599	814.61
0.604	0.028	157.416	0.97419	816.774
0.604	0.03	153.757	0.97268	818.923
0.604	0.032	150.115	0.970604	820.489
0.604	0.034	146.787	0.969144	822.357
0.604	0.036	144.034	0.966646	822.612
0.604	0.038	140.615	0.965078	824.463
0.604	0.04	138.127	0.963272	825.145
0.604	0.042	135.475	0.961644	826.169
0.604	0.044	132.649	0.9597	827.051
0.604	0.046	130.456	0.95861	828.154
0.604	0.048	128.033	0.955792	827.759
0.604	0.05	125.723	0.954158	828.435
0.604	0.052	123.555	0.952762	829.207
0.604	0.054	121.674	0.949584	827.91
0.604	0.056	119.42	0.948586	829.166
0.604	0.058	117.25	0.946564	829.314
0.604	0.06	115.309	0.945242	829.933
0.604	0.062	113.493	0.943214	829.721
0.604	0.064	111.707	0.941538	829.831
0.604	0.066	109.933	0.939646	829.713
0.604	0.068	108.15	0.936642	828.492
0.604	0.07	106.245	0.935332	829.087
0.604	0.072	104.867	0.934244	829.377
0.604	0.074	103.147	0.932538	829.391
0.604	0.076	101.635	0.930272	828.637
0.604	0.078	100.173	0.92818	828.007
0.604	0.08	98.6749	0.926562	827.887
0.604	0.082	97.0033	0.925202	828.199
0.604	0.084	95.7358	0.9231	827.364
0.604	0.086	94.0521	0.920876	826.824
0.604	0.088	92.8886	0.918856	825.967
0.604	0.09	91.4516	0.91728	825.828
0.604	0.092	90.3004	0.915386	825.086
0.604	0.094	88.9191	0.91351	824.591
0.604	0.096	87.6474	0.91227	824.623
0.604	0.098	86.5513	0.910532	823.981
0.604	0.1	85.165	0.908212	823.047
0.604	0.102	84.0282	0.906424	822.396
0.604	0.104	82.5916	0.904686	822.094
0.604	0.106	81.6563	0.902548	820.892
0.604	0.108	80.4984	0.90016	819.662
0.604	0.11	79.4485	0.89916	819.711
0.604	0.112	78.1737	0.896082	817.908
0.604	0.114	77.3148	0.895718	818.403
0.604	0.116	76.2435	0.893038	816.794
0.604	0.118	75.0557	0.891474	816.418
0.604	0.12	73.971	0.889008	815.037
0.604	0.122	72.8367	0.887544	814.707
0.604	0.124	72.1463	0.88521	813.064
0.604	0.126	71.0485	0.882998	811.95
0.604	0.128	70.1667	0.882102	811.935
0.604	0.13	69.0435	0.880152	811.108
0.604	0.132	67.9493	0.878434	810.485
0.604	0.134	67.2523	0.876716	809.464
0.604	0.136	66.2498	0.874148	807.898
0.604	0.138	65.4521	0.872008	806.556
0.604	0.14	64.6588	0.870194	805.535
0.604	0.142	63.7707	0.868878	805.107
0.604	0.144	62.8913	0.866736	803.845
0.604	0.146	61.9809	0.864974	802.993
0.604	0.148	61.0049	0.862846	801.841
0.604	0.15	60.2771	0.861078	800.801
0.604	0.152	59.4527	0.859874	800.421
0.604	0.154	58.51	0.857316	798.806
0.604	0.156	57.8335	0.855816	797.983
0.604	0.158	57.1073	0.854234	797.127
0.604	0.16	56.1164	0.851826	795.71
0.604	0.162	55.3885	0.849486	794.097
0.604	0.164	54.802	0.848468	793.666
0.604	0.166	53.9123	0.846656	792.744
0.604	0.168	53.1238	0.844802	791.678
0.604	0.17	52.4693	0.843116	790.647
0.604	0.172	51.6888	0.841032	789.343
0.604	0.174	50.926	0.839528	788.602
0.604	0.176	50.2827	0.836398	786.115
0.604	0.178	49.533	0.835024	785.491
0.604	0.18	48.9252	0.832584	783.659
0.604	0.182	48.1176	0.831548	783.43
0.604	0.184	47.6541	0.829788	782.134
0.604	0.186	46.9909	0.828112	781.121
0.604	0.188	46.1354	0.824766	778.631
0.604	0.19	45.6084	0.824302	778.694
0.604	0.192	44.947	0.822598	777.651
0.604	0.194	44.3427	0.820064	775.721
0.604	0.196	43.6451	0.818644	774.999
0.604	0.198	42.9511	0.815218	772.267
0.604	0.2	42.3102	0.814584	772.274
0.604	0.202	41.6526	0.811678	770.025
0.604	0.204	41.2282	0.809648	768.42
0.604	0.206	40.8135	0.809586	768.772
0.604	0.208	40.1239	0.806864	766.74
0.604	0.21	39.3671	0.804554	765.187
0.604	0.212	38.8707	0.802942	764.071
0.604	0.214	38.4004	0.801066	762.666
0.604	0.216	37.7031	0.79902	761.317
0.604	0.218	37.0792	0.796684	759.605
0.604	0.22	36.6962	0.79529	758.594
0.604	0.222	35.9703	0.79356	757.59
0.604	0.224	35.6304	0.79189	756.26
0.604	0.226	34.8862	0.789828	754.942
0.604	0.228	34.5782	0.788216	753.638
0.604	0.23	33.9025	0.78481	750.907
0.604	0.232	33.2701	0.782852	749.582
0.604	0.234	32.6082	0.780734	748.126
0.604	0.236	32.5408	0.780758	748.217
0.604	0.238	32.0179	0.777476	745.458
0.604	0.24	31.3302	0.7776	746.27
0.604	0.242	30.7467	0.774674	743.927
0.604	0.244	30.4545	0.772088	741.634
0.604	0.246	30.0448	0.770956	740.911
0.604	0.248	29.4723	0.768276	738.804
0.604	0.25	29.08	0.76632	737.24
0.604	0.252	28.4394	0.765084	736.645
0.604	0.254	28.0967	0.762492	734.395
0.604	0.256	27.852	0.760912	733.06
0.604	0.258	27.1573	0.758914	731.757
0.604	0.26	26.8523	0.75768	730.828
0.604	0.262	26.2824	0.755814	729.532
0.604	0.264	26.0893	0.75373	727.641
0.604	0.266	25.5382	0.751832	726.294
0.604	0.268	25.0056	0.748788	723.782
0.604	0.27	24.481	0.747934	723.453
0.604	0.272	24.2897	0.746306	722.016
0.604	0.274	23.8375	0.743822	719.985
0.604	0.276	23.3432	0.742466	719.123
0.604	0.278	22.9766	0.740618	717.641
0.604	0.28	22.3872	0.736334	713.947
0.604	0.282	22.149	0.736766	714.617
0.604	0.284	21.6786	0.733262	711.583
0.604	0.286	21.3368	0.732582	711.245
0.604	0.288	20.9075	0.729502	708.594
0.604	0.29	20.3313	0.727128	706.797
0.604	0.292	20.3068	0.72648	706.173
0.604	0.294	19.7258	0.723092	703.366
0.604	0.296	19.4955	0.722128	702.633
0.604	0.298	19.2492	0.72211	702.861
0.604	0.3	18.7051	0.718858	700.153
0.606	0.002	275.553	0.998212	722.659
0.606	0.004	243.995	0.996276	752.281
0.606	0.006	225.537	0.994528	768.991
0.606	0.008	212.334	0.992814	780.48
0.606	0.01	202.052	0.99082	788.768
0.606	0.012	193.247	0.989102	795.855
0.606	0.014	185.911	0.987166	801.255
0.606	0.016	179.213	0.98519	805.977
0.606	0.018	173.805	0.983896	810.091
0.606	0.02	168.277	0.981682	813.405
0.606	0.022	163.528	0.979672	816.144
0.606	0.024	159.359	0.977944	818.585
0.606	0.026	155.205	0.97637	821.165
0.606	0.028	151.716	0.97439	822.674
0.606	0.03	147.929	0.972514	824.585
0.606	0.032	144.441	0.97114	826.699
0.606	0.034	141.386	0.968452	827.066
0.606	0.036	138.421	0.966746	828.325
0.606	0.038	135.854	0.965286	829.432
0.606	0.04	132.872	0.963948	831.076
0.606	0.042	130.825	0.961712	830.888
0.606	0.044	128.012	0.960008	831.996
0.606	0.046	125.48	0.958008	832.528
0.606	0.048	123.176	0.955994	832.818
0.606	0.05	120.963	0.954716	833.753
0.606	0.052	118.736	0.95192	833.184
0.606	0.054	116.593	0.95059	833.997
0.606	0.056	114.894	0.948236	833.342
0.606	0.058	112.596	0.94694	834.344
0.606	0.06	111.254	0.944938	833.684
0.606	0.062	109.306	0.943422	834.116
0.606	0.064	107.413	0.941576	834.163
0.606	0.066	105.668	0.939962	834.294
0.606	0.068	104.127	0.938388	834.261
0.606	0.07	102.394	0.93599	833.596
0.606	0.072	100.932	0.933934	833.002
0.606	0.074	99.3138	0.932264	832.95
0.606	0.076	97.9016	0.93044	832.538
0.606	0.078	96.3807	0.927858	831.477
0.606	0.08	95.0705	0.927402	832.331
0.606	0.082	93.4582	0.925014	831.556
0.606	0.084	92.262	0.923132	830.87
0.606	0.086	90.807	0.920382	829.575
0.606	0.088	89.4975	0.919434	829.936
0.606	0.09	88.056	0.917998	829.942
0.606	0.092	86.9512	0.915772	828.821
0.606	0.094	85.6258	0.914086	828.46
0.606	0.096	84.5471	0.913244	828.697
0.606	0.098	83.2429	0.910188	826.945
0.606	0.1	82.0062	0.908372	826.366
0.606	0.102	80.8073	0.905884	825.077
0.606	0.104	79.8363	0.904748	824.912
0.606	0.106	78.7007	0.903076	824.375
0.606	0.108	77.7249	0.90051	822.785
0.606	0.11	76.6478	0.899204	822.556
0.606	0.112	75.2834	0.89786	822.577
0.606	0.114	74.4028	0.895276	820.873
0.606	0.116	73.2475	0.892912	819.664
0.606	0.118	72.3236	0.891448	819.124
0.606	0.12	71.3395	0.889462	818.123
0.606	0.122	70.2436	0.887076	816.832
0.606	0.124	69.2825	0.885636	816.353
0.606	0.126	68.3654	0.883498	815.133
0.606	0.128	67.5326	0.883166	815.633
0.606	0.13	66.5706	0.880272	813.701
0.606	0.132	65.5309	0.878328	812.797
0.606	0.134	64.816	0.876554	811.738
0.606	0.136	63.9715	0.875168	811.197
0.606	0.138	62.9643	0.87184	808.876
0.606	0.14	62.1553	0.87059	808.435
0.606	0.142	61.4072	0.869728	808.321
0.606	0.144	60.3869	0.866114	805.727
0.606	0.146	59.7535	0.866126	806.373
0.606	0.148	58.8576	0.862416	803.558
0.606	0.15	57.8921	0.86081	802.918
0.606	0.152	57.2527	0.860774	803.521
0.606	0.154	56.4721	0.857914	801.442
0.606	0.156	55.3909	0.855262	799.871
0.606	0.158	55.0187	0.854456	799.437
0.606	0.16	54.1995	0.851224	797.025
0.606	0.162	53.4807	0.8507	797.219
0.606	0.164	52.6289	0.849262	796.633
0.606	0.166	52.0862	0.847406	795.32
0.606	0.168	51.1262	0.84407	792.944
0.606	0.17	50.4876	0.842628	792.14
0.606	0.172	50.1478	0.84097	790.822
0.606	0.174	49.0787	0.83894	789.861
0.606	0.176	48.4288	0.837822	789.393
0.606	0.178	47.8994	0.834636	786.737
0.606	0.18	47.1955	0.83369	786.494
0.606	0.182	46.4232	0.83194	785.517
0.606	0.184	45.7741	0.830118	784.344
0.606	0.186	45.2907	0.827546	782.255
0.606	0.188	44.6948	0.826804	782.109
0.606	0.19	43.7302	0.822942	779.212
0.606	0.192	43.2778	0.821978	778.7
0.606	0.194	42.7862	0.820678	777.892
0.606	0.196	41.9784	0.81859	776.612
0.606	0.198	41.333	0.815672	774.339
0.606	0.2	40.8856	0.814914	774.028
0.606	0.202	40.3267	0.813282	772.955
0.606	0.204	39.7069	0.810988	771.281
0.606	0.206	39.0214	0.808504	769.483
0.606	0.208	38.6224	0.807832	769.21
0.606	0.21	38.1412	0.80483	766.689
0.606	0.212	37.5579	0.803158	765.6
0.606	0.214	36.9509	0.801048	764.097
0.606	0.216	36.5042	0.800974	764.47
0.606	0.218	35.8939	0.79708	761.186
0.606	0.22	35.1589	0.794962	759.803
0.606	0.222	34.7576	0.794424	759.666
0.606	0.224	34.3181	0.792116	757.798
0.606	0.226	33.8576	0.78974	755.882
0.606	0.228	33.2143	0.787942	754.728
0.606	0.23	32.7132	0.785594	752.881
0.606	0.232	32.2922	0.783692	751.4
0.606	0.234	31.8668	0.782956	751.089
0.606	0.236	31.3694	0.780676	749.307
0.606	0.238	30.8024	0.77881	748.008
0.606	0.24	30.2123	0.774924	744.712
0.606	0.242	30.0388	0.774898	744.859
0.606	0.244	29.4289	0.77231	742.881
0.606	0.246	28.8855	0.771094	742.208
0.606	0.248	28.446	0.769294	740.848
0.606	0.25	28.0683	0.767034	738.966
0.606	0.252	27.628	0.76695	739.322
0.606	0.254	27.0841	0.761986	734.902
0.606	0.256	26.667	0.760444	733.777
0.606	0.258	26.1585	0.757874	731.716
0.606	0.26	26.0207	0.758948	732.927
0.606	0.262	25.4095	0.75499	729.581
0.606	0.264	25.0021	0.754478	729.476
0.606	0.266	24.3659	0.75181	727.444
0.606	0.268	24.35	0.751092	726.742
0.606	0.27	23.7952	0.748112	724.317
0.606	0.272	23.4042	0.745918	722.514
0.606	0.274	23.0308	0.745132	722.101
0.606	0.276	22.6011	0.74199	719.389
0.606	0.278	22.1101	0.741252	719.142
0.606	0.28	21.5807	0.737528	715.947
0.606	0.282	21.2767	0.735838	714.561
0.606	0.284	21.0106	0.734908	713.897
0.606	0.286	20.3065	0.731346	711.04
0.606	0.288	20.2326	0.729774	709.541
0.606	0.29	19.8648	0.728384	708.519
0.606	0.292	19.4655	0.726246	706.781
0.606	0.294	19.1684	0.7247	705.532
0.606	0.296	18.7427	0.722382	703.639
0.606	0.298	18.6418	0.721616	702.974
0.606	0.3	18.2136	0.71804	699.826
0.608	0.002	265.176	0.998276	733.1
0.608	0.004	235.193	0.996316	761.123
0.608	0.006	217.147	0.994578	777.431
0.608	0.008	204.364	0.992804	788.44
0.608	0.01	194.591	0.99081	796.219
0.608	0.012	185.909	0.988848	802.939
0.608	0.014	178.964	0.987386	808.422
0.608	0.016	172.561	0.98544	812.879
0.608	0.018	167.146	0.983604	816.458
0.608	0.02	162.49	0.981712	819.222
0.608	0.022	157.708	0.979916	822.208
0.608	0.024	153.456	0.977858	824.402
0.608	0.026	149.64	0.976386	826.746
0.608	0.028	146.259	0.974798	828.539
0.608	0.03	142.649	0.973104	830.455
0.608	0.032	139.437	0.971096	831.659
0.608	0.034	136.297	0.969184	832.887
0.608	0.036	133.293	0.967514	834.221
0.608	0.038	130.688	0.965046	834.358
0.608	0.04	128.269	0.963452	835.183
0.608	0.042	125.724	0.962026	836.302
0.608	0.044	123.166	0.959926	836.76
0.608	0.046	120.776	0.957716	836.94
0.608	0.048	118.698	0.956312	837.614
0.608	0.05	116.442	0.954318	837.876
0.608	0.052	114.579	0.95273	838.151
0.608	0.054	112.512	0.951174	838.662
0.608	0.056	110.872	0.948888	838.016
0.608	0.058	108.705	0.946596	837.891
0.608	0.06	107.033	0.944876	837.843
0.608	0.062	105.263	0.94358	838.317
0.608	0.064	103.659	0.941936	838.277
0.608	0.066	101.686	0.93883	837.144
0.608	0.068	100.382	0.937836	837.454
0.608	0.07	98.62	0.935182	836.562
0.608	0.072	97.2075	0.934234	837.026
0.608	0.074	95.9693	0.932786	836.817
0.608	0.076	94.1053	0.930246	836.141
0.608	0.078	93.0683	0.927868	834.8
0.608	0.08	91.4591	0.92661	835.151
0.608	0.082	90.1611	0.925282	835.121
0.608	0.084	88.8917	0.923146	834.254
0.608	0.086	87.6267	0.921282	833.655
0.608	0.088	86.4073	0.920088	833.681
0.608	0.09	84.9257	0.917592	832.666
0.608	0.092	83.9113	0.91537	831.459
0.608	0.094	82.4098	0.913414	831.004
0.608	0.096	81.3291	0.91217	830.841
0.608	0.098	80.1945	0.910236	830.041
0.608	0.1	79.0396	0.907784	828.744
0.608	0.102	77.927	0.907018	829.091
0.608	0.104	76.805	0.904172	827.367
0.608	0.106	75.8273	0.902646	826.819
0.608	0.108	74.5861	0.900446	825.86
0.608	0.11	73.8632	0.899792	825.929
0.608	0.112	72.8568	0.897298	824.441
0.608	0.114	71.5921	0.895012	823.42
0.608	0.116	70.9492	0.89318	822.231
0.608	0.118	69.5256	0.89195	822.424
0.608	0.12	69.0017	0.89026	821.258
0.608	0.122	67.8918	0.88788	819.988
0.608	0.124	66.8495	0.886066	819.216
0.608	0.126	65.9749	0.88479	818.815
0.608	0.128	64.9483	0.88207	817.122
0.608	0.13	64.2263	0.880202	815.976
0.608	0.132	63.2584	0.879828	816.57
0.608	0.134	62.3937	0.877184	814.79
0.608	0.136	61.7603	0.874994	813.234
0.608	0.138	60.7614	0.871702	810.941
0.608	0.14	59.7305	0.870008	810.277
0.608	0.142	59.1595	0.869248	810.088
0.608	0.144	58.4912	0.867352	808.861
0.608	0.146	57.453	0.865146	807.693
0.608	0.148	56.7627	0.864034	807.271
0.608	0.15	56.0065	0.862372	806.366
0.608	0.152	55.0367	0.859376	804.339
0.608	0.154	54.555	0.858784	804.229
0.608	0.156	53.7594	0.856096	802.337
0.608	0.158	52.8425	0.853114	800.271
0.608	0.16	52.2179	0.8523	800.082
0.608	0.162	51.6238	0.850856	799.232
0.608	0.164	50.7467	0.8485	797.753
0.608	0.166	50.0522	0.846286	796.234
0.608	0.168	49.5534	0.845094	795.541
0.608	0.17	48.8299	0.843748	794.918
0.608	0.172	48.0039	0.840466	792.462
0.608	0.174	47.5007	0.839768	792.267
0.608	0.176	46.8397	0.837378	790.538
0.608	0.178	45.977	0.835868	789.891
0.608	0.18	45.2443	0.833192	787.948
0.608	0.182	44.836	0.831336	786.5
0.608	0.184	44.1354	0.829282	785.147
0.608	0.186	43.4938	0.827436	783.942
0.608	0.188	42.8892	0.826988	784.099
0.608	0.19	42.2883	0.824424	782.136
0.608	0.192	41.6997	0.822316	780.616
0.608	0.194	41.043	0.820052	779.009
0.608	0.196	40.7153	0.818878	778.163
0.608	0.198	39.89	0.81701	777.12
0.608	0.2	39.4577	0.814784	775.326
0.608	0.202	38.9588	0.813564	774.605
0.608	0.204	38.4967	0.81152	773.023
0.608	0.206	37.7656	0.809482	771.716
0.608	0.208	37.2969	0.806898	769.601
0.608	0.21	36.6606	0.805052	768.391
0.608	0.212	36.2874	0.804626	768.339
0.608	0.214	35.6254	0.801384	765.759
0.608	0.216	35.1054	0.800124	765.019
0.608	0.218	34.4411	0.797662	763.221
0.608	0.22	34.1428	0.796172	762.029
0.608	0.222	33.3864	0.793954	760.568
0.608	0.224	33.0283	0.79166	758.632
0.608	0.226	32.6647	0.789182	756.517
0.608	0.228	32.079	0.788166	756.087
0.608	0.23	31.6248	0.786142	754.517
0.608	0.232	31.1514	0.783372	752.221
0.608	0.234	30.7018	0.783478	752.776
0.608	0.236	30.2011	0.781588	751.387
0.608	0.238	29.6411	0.778422	748.781
0.608	0.24	29.2678	0.777254	747.986
0.608	0.242	28.8993	0.77546	746.561
0.608	0.244	28.5215	0.774344	745.823
0.608	0.246	27.967	0.771494	743.527
0.608	0.248	27.4477	0.768954	741.506
0.608	0.25	26.9463	0.767552	740.606
0.608	0.252	26.7082	0.766326	739.618
0.608	0.254	26.0184	0.763176	737.158
0.608	0.256	25.6653	0.761204	735.539
0.608	0.258	25.2326	0.7591	733.867
0.608	0.26	24.968	0.75854	733.572
0.608	0.262	24.7299	0.756872	732.142
0.608	0.264	24.1648	0.754126	729.961
0.608	0.266	23.6045	0.751148	727.543
0.608	0.268	23.2928	0.751108	727.815
0.608	0.27	23.0974	0.750324	727.227
0.608	0.272	22.746	0.747552	724.806
0.608	0.274	22.1341	0.745182	723.048
0.608	0.276	21.4221	0.740388	718.966
0.608	0.278	21.1808	0.739822	718.641
0.608	0.28	21.0868	0.738374	717.287
0.608	0.282	20.8038	0.738212	717.408
0.608	0.284	20.1971	0.732826	712.629
0.608	0.286	19.6658	0.731514	711.848
0.608	0.288	19.5012	0.731738	712.237
0.608	0.29	19.3461	0.72909	709.744
0.608	0.292	18.9956	0.727766	708.77
0.608	0.294	18.604	0.72683	708.226
0.608	0.296	18.0887	0.722964	704.875
0.608	0.298	17.9008	0.720998	703.097
0.608	0.3	17.8318	0.720426	702.594
0.61	0.002	255.834	0.998056	742.222
0.61	0.004	226.089	0.996248	770.159
0.61	0.006	209.201	0.994636	785.435
0.61	0.008	197.138	0.992784	795.646
0.61	0.01	187.472	0.991102	803.63
0.61	0.012	179.096	0.989024	809.928
0.61	0.014	172.192	0.987068	814.876
0.61	0.016	165.965	0.985364	819.399
0.61	0.018	161.175	0.98338	822.205
0.61	0.02	156.996	0.982266	825.27
0.61	0.022	152.032	0.980134	828.102
0.61	0.024	147.826	0.978126	830.3
0.61	0.026	143.988	0.976166	832.178
0.61	0.028	141.104	0.974564	833.46
0.61	0.03	137.331	0.972548	835.217
0.61	0.032	134.181	0.970766	836.585
0.61	0.034	131.72	0.96955	837.83
0.61	0.036	129.094	0.967594	838.5
0.61	0.038	125.874	0.965494	839.62
0.61	0.04	123.448	0.963758	840.31
0.61	0.042	120.636	0.96171	841.074
0.61	0.044	118.554	0.960214	841.66
0.61	0.046	116.682	0.95804	841.358
0.61	0.048	114.787	0.95678	841.993
0.61	0.05	113.165	0.95502	841.855
0.61	0.052	110.714	0.952634	841.92
0.61	0.054	108.452	0.95049	842.038
0.61	0.056	106.035	0.948336	842.301
0.61	0.058	105.49	0.947772	842.282
0.61	0.06	103.52	0.945216	841.696
0.61	0.062	101.289	0.943244	841.955
0.61	0.064	99.9886	0.94093	840.941
0.61	0.066	98.7658	0.939976	841.21
0.61	0.068	96.3276	0.937492	841.164
0.61	0.07	95.4047	0.936576	841.171
0.61	0.072	94.0268	0.934676	840.649
0.61	0.074	91.6682	0.931056	839.388
0.61	0.076	91.3753	0.931356	839.981
0.61	0.078	89.128	0.928018	838.89
0.61	0.08	89.1264	0.928096	838.97
0.61	0.082	86.7044	0.924648	837.944
0.61	0.084	86.1771	0.924458	838.281
0.61	0.086	84.0823	0.921106	837.024
0.61	0.088	83.7665	0.91991	836.143
0.61	0.09	81.8131	0.917154	835.341
0.61	0.092	81.2773	0.91658	835.303
0.61	0.094	79.3013	0.913624	834.323
0.61	0.096	79.2411	0.913446	834.205
0.61	0.098	76.9022	0.910042	833.14
0.61	0.1	76.9886	0.909428	832.439
0.61	0.102	74.6758	0.905526	830.85
0.61	0.104	74.5526	0.905512	830.959
0.61	0.106	72.4065	0.90167	829.264
0.61	0.108	72.1894	0.901296	829.107
0.61	0.11	71.679	0.900196	828.517
0.61	0.112	69.7524	0.89682	827.068
0.61	0.114	69.7142	0.896502	826.788
0.61	0.116	67.4568	0.891954	824.497
0.61	0.118	67.2046	0.892072	824.867
0.61	0.12	66.9736	0.89144	824.466
0.61	0.122	64.8324	0.887108	822.276
0.61	0.124	64.9005	0.887588	822.688
0.61	0.126	63.2595	0.883064	819.804
0.61	0.128	62.5496	0.881302	818.752
0.61	0.13	62.5175	0.881466	818.948
0.61	0.132	60.3197	0.876538	816.218
0.61	0.134	60.0895	0.8768	816.711
0.61	0.136	60.1439	0.876688	816.544
0.61	0.138	57.9131	0.870766	812.853
0.61	0.14	57.7605	0.870908	813.147
0.61	0.142	57.7244	0.870984	813.26
0.61	0.144	55.4951	0.866068	810.573
0.61	0.146	55.4639	0.865566	810.102
0.61	0.148	55.3685	0.865534	810.165
0.61	0.15	53.145	0.86016	807.015
0.61	0.152	53.146	0.860272	807.126
0.61	0.154	53.0727	0.85972	806.647
0.61	0.156	51.3491	0.854804	803.455
0.61	0.158	50.6963	0.853924	803.228
0.61	0.16	50.6189	0.853602	802.983
0.61	0.162	50.5149	0.852952	802.437
0.61	0.164	48.4118	0.84761	799.198
0.61	0.166	48.5453	0.846628	798.083
0.61	0.168	48.4075	0.846942	798.534
0.61	0.17	46.244	0.84157	795.326
0.61	0.172	46.1592	0.83961	793.451
0.61	0.174	46.2057	0.84141	795.204
0.61	0.176	45.8825	0.838946	793.064
0.61	0.178	43.8245	0.833796	789.971
0.61	0.18	43.9206	0.834658	790.737
0.61	0.182	43.7971	0.834082	790.285
0.61	0.184	42.0336	0.828692	786.658
0.61	0.186	41.6869	0.827404	785.717
0.61	0.188	41.6249	0.826092	784.467
0.61	0.19	41.667	0.827576	785.909
0.61	0.192	39.5156	0.820082	780.566
0.61	0.194	39.5053	0.820264	780.759
0.61	0.196	39.5496	0.818364	778.814
0.61	0.198	39.445	0.821336	781.891
0.61	0.2	37.3588	0.811738	774.379
0.61	0.202	37.2851	0.81302	775.735
0.61	0.204	37.27	0.811804	774.534
0.61	0.206	37.2332	0.811582	774.349
0.61	0.208	35.1208	0.805098	769.977
0.61	0.21	35.0076	0.803912	768.904
0.61	0.212	35.1108	0.803698	768.587
0.61	0.214	35.1061	0.804654	769.548
0.61	0.216	33.052	0.796824	763.772
0.61	0.218	32.9077	0.79655	763.642
0.61	0.22	32.9306	0.797494	764.563
0.61	0.222	32.9787	0.794962	761.983
0.61	0.224	32.0559	0.792356	760.3
0.61	0.226	30.9701	0.78804	757.07
0.61	0.228	30.9554	0.788708	757.753
0.61	0.23	30.9417	0.789258	758.316
0.61	0.232	30.9267	0.787304	756.377
0.61	0.234	28.9731	0.779252	750.279
0.61	0.236	28.926	0.779626	750.7
0.61	0.238	28.9595	0.780572	751.612
0.61	0.24	28.9663	0.77979	750.824
0.61	0.242	27.1772	0.772218	745.041
0.61	0.244	26.902	0.77166	744.758
0.61	0.246	26.9483	0.77092	743.972
0.61	0.248	26.9364	0.770712	743.776
0.61	0.25	26.9183	0.771376	744.458
0.61	0.252	24.9098	0.761678	736.768
0.61	0.254	24.9562	0.763364	738.408
0.61	0.256	24.9213	0.762032	737.111
0.61	0.258	24.9524	0.7632	738.248
0.61	0.26	24.8559	0.761058	736.202
0.61	0.262	23.1617	0.75357	730.408
0.61	0.264	23.1065	0.75313	730.023
0.61	0.266	23.1214	0.752858	729.737
0.61	0.268	23.1053	0.752792	729.687
0.61	0.27	22.4098	0.750714	728.304
0.61	0.272	21.1298	0.744408	723.278
0.61	0.274	21.1478	0.744462	723.314
0.61	0.276	21.1412	0.742694	721.553
0.61	0.278	21.1271	0.743002	721.875
0.61	0.28	20.1527	0.737814	717.661
0.61	0.282	19.4082	0.735104	715.696
0.61	0.284	19.433	0.7345	715.067
0.61	0.286	19.4052	0.734762	715.357
0.61	0.288	19.4391	0.733258	713.819
0.61	0.29	18.9652	0.732264	713.299
0.61	0.292	17.8056	0.726008	708.202
0.61	0.294	17.8179	0.723708	705.89
0.61	0.296	17.8112	0.725232	707.421
0.61	0.298	17.8214	0.724584	706.763
0.61	0.3	17.7914	0.72459	706.799
0.612	0.002	246.644	0.998166	751.522
0.612	0.004	218.103	0.996302	778.199
0.612	0.006	202.283	0.99459	792.307
0.612	0.008	189.96	0.992568	802.608
0.612	0.01	180.907	0.99091	810.003
0.612	0.012	173.073	0.988956	815.883
0.612	0.014	166.528	0.987104	820.576
0.612	0.016	160.514	0.98553	825.016
0.612	0.018	155.372	0.983808	828.436
0.612	0.02	150.854	0.981642	830.788
0.612	0.022	146.695	0.98006	833.365
0.612	0.024	142.376	0.977868	835.492
0.612	0.026	138.921	0.976364	837.443
0.612	0.028	135.541	0.974572	839.031
0.612	0.03	132.608	0.972934	840.326
0.612	0.032	129.463	0.97074	841.277
0.612	0.034	126.68	0.969316	842.636
0.612	0.036	124.135	0.967602	843.467
0.612	0.038	121.728	0.965628	843.9
0.612	0.04	119.424	0.963822	844.398
0.612	0.042	117.02	0.962032	845.012
0.612	0.044	114.889	0.95998	845.091
0.612	0.046	112.376	0.958186	845.81
0.612	0.048	110.42	0.956672	846.252
0.612	0.05	108.493	0.954404	845.911
0.612	0.052	106.435	0.952036	845.601
0.612	0.054	104.795	0.951038	846.243
0.612	0.056	103.212	0.949558	846.346
0.612	0.058	101.378	0.946738	845.36
0.612	0.06	99.5521	0.94488	845.328
0.612	0.062	98.2388	0.943756	845.517
0.612	0.064	96.5136	0.941496	844.982
0.612	0.066	94.6835	0.939816	845.133
0.612	0.068	93.4429	0.937824	844.381
0.612	0.07	91.867	0.935852	843.985
0.612	0.072	90.3926	0.933688	843.295
0.612	0.074	89.298	0.932822	843.524
0.612	0.076	87.7005	0.93047	842.77
0.612	0.078	86.637	0.929406	842.769
0.612	0.08	84.9031	0.926534	841.631
0.612	0.082	84.0986	0.925296	841.197
0.612	0.084	82.5875	0.923426	840.839
0.612	0.086	81.6399	0.921238	839.598
0.612	0.088	80.2316	0.919552	839.32
0.612	0.09	79.2117	0.917834	838.622
0.612	0.092	77.9656	0.91578	837.814
0.612	0.094	77.0806	0.914068	836.987
0.612	0.096	75.5862	0.911968	836.382
0.612	0.098	74.9165	0.911418	836.501
0.612	0.1	73.6366	0.90937	835.733
0.612	0.102	72.6774	0.907066	834.389
0.612	0.104	71.5639	0.904852	833.288
0.612	0.106	70.4704	0.902962	832.492
0.612	0.108	69.7486	0.900836	831.087
0.612	0.11	68.528	0.899036	830.508
0.612	0.112	67.8131	0.897854	830.041
0.612	0.114	66.6897	0.895396	828.706
0.612	0.116	65.6449	0.893014	827.369
0.612	0.118	64.9332	0.892462	827.529
0.612	0.12	63.8877	0.890104	826.216
0.612	0.122	63.2737	0.888074	824.8
0.612	0.124	62.2342	0.88688	824.646
0.612	0.126	61.2851	0.88376	822.475
0.612	0.128	60.7115	0.88359	822.878
0.612	0.13	59.7873	0.880618	820.831
0.612	0.132	58.9873	0.879112	820.125
0.612	0.134	58.2626	0.877136	818.873
0.612	0.136	57.3829	0.875142	817.759
0.612	0.138	56.48	0.873762	817.282
0.612	0.14	55.8217	0.87103	815.208
0.612	0.142	55.1096	0.87039	815.28
0.612	0.144	54.1522	0.867952	813.8
0.612	0.146	53.7867	0.867112	813.325
0.612	0.148	52.9168	0.864352	811.435
0.612	0.15	52.0937	0.861494	809.4
0.612	0.152	51.5465	0.861284	809.738
0.612	0.154	50.7009	0.859294	808.593
0.612	0.156	50.0659	0.856634	806.568
0.612	0.158	49.2784	0.85392	804.642
0.612	0.16	48.7245	0.853136	804.412
0.612	0.162	48.0281	0.849838	801.81
0.612	0.164	47.4221	0.849486	802.064
0.612	0.166	46.8559	0.848002	801.146
0.612	0.168	46.0547	0.844832	798.777
0.612	0.17	45.5088	0.843556	798.047
0.612	0.172	44.8267	0.842584	797.757
0.612	0.174	44.0568	0.84028	796.223
0.612	0.176	43.6633	0.83888	795.217
0.612	0.178	43.0474	0.835332	792.285
0.612	0.18	42.5827	0.834124	791.541
0.612	0.182	41.7336	0.831466	789.732
0.612	0.184	41.2713	0.83007	788.799
0.612	0.186	40.6744	0.82776	787.086
0.612	0.188	40.2163	0.82801	787.794
0.612	0.19	39.4489	0.824704	785.255
0.612	0.192	39.04	0.824072	785.032
0.612	0.194	38.4615	0.820938	782.477
0.612	0.196	38.0604	0.819948	781.888
0.612	0.198	37.2573	0.81641	779.153
0.612	0.2	36.951	0.815982	779.031
0.612	0.202	36.2184	0.813166	776.948
0.612	0.204	35.7461	0.811146	775.4
0.612	0.206	35.1315	0.808742	773.611
0.612	0.208	34.7902	0.808316	773.526
0.612	0.21	34.2774	0.807388	773.111
0.612	0.212	33.8588	0.8039	770.041
0.612	0.214	33.1203	0.80131	768.19
0.612	0.216	32.6631	0.800534	767.871
0.612	0.218	32.3421	0.7982	765.858
0.612	0.22	31.7711	0.796596	764.825
0.612	0.222	31.2535	0.793394	762.14
0.612	0.224	30.8989	0.791932	761.033
0.612	0.226	30.6016	0.79115	760.548
0.612	0.228	29.859	0.787634	757.775
0.612	0.23	29.3447	0.78624	756.895
0.612	0.232	28.9521	0.784314	755.362
0.612	0.234	28.7166	0.78347	754.753
0.612	0.236	28.3723	0.781952	753.58
0.612	0.238	27.8414	0.780308	752.467
0.612	0.24	27.1341	0.77629	749.156
0.612	0.242	26.7911	0.775042	748.251
0.612	0.244	26.6271	0.77403	747.403
0.612	0.246	26.1283	0.771566	745.438
0.612	0.248	25.4637	0.769278	743.814
0.612	0.25	25.1064	0.767228	742.122
0.612	0.252	24.8359	0.766218	741.382
0.612	0.254	24.6933	0.765496	740.803
0.612	0.256	24.156	0.762758	738.602
0.612	0.258	23.5105	0.75977	736.26
0.612	0.26	23.145	0.756606	733.461
0.612	0.262	23.0053	0.757436	734.431
0.612	0.264	22.7626	0.755518	732.755
0.612	0.266	22.3041	0.753344	731.04
0.612	0.268	21.4726	0.747648	726.175
0.612	0.27	21.1398	0.74648	725.34
0.612	0.272	21.0988	0.746528	725.429
0.612	0.274	20.9255	0.746376	725.45
0.612	0.276	20.3297	0.742338	722.008
0.612	0.278	19.6794	0.73899	719.311
0.612	0.28	19.4385	0.737946	718.508
0.612	0.282	19.3618	0.737496	718.134
0.612	0.284	19.2545	0.736144	716.889
0.612	0.286	18.5413	0.733666	715.125
0.612	0.288	18.2167	0.731418	713.201
0.612	0.29	17.8221	0.728846	711.024
0.612	0.292	17.7549	0.728338	710.583
0.612	0.294	17.7363	0.727854	710.118
0.612	0.296	17.3143	0.724966	707.652
0.612	0.298	16.9108	0.723152	706.241
0.612	0.3	16.3672	0.71996	703.593
0.614	0.002	237.763	0.998176	760.413
0.614	0.004	210.87	0.996444	785.574
0.614	0.006	194.728	0.994488	799.76
0.614	0.008	182.935	0.992706	809.771
0.614	0.01	174.141	0.9907	816.559
0.614	0.012	166.903	0.98919	822.287
0.614	0.014	160.767	0.987418	826.651
0.614	0.016	154.867	0.985904	831.037
0.614	0.018	150.187	0.983588	833.401
0.614	0.02	145.672	0.981832	836.16
0.614	0.022	141.294	0.980016	838.722
0.614	0.024	137.69	0.978268	840.578
0.614	0.026	133.936	0.976398	842.462
0.614	0.028	130.93	0.97452	843.59
0.614	0.03	127.831	0.9725	844.669
0.614	0.032	125.125	0.971138	846.013
0.614	0.034	122.163	0.968984	846.821
0.614	0.036	119.732	0.966946	847.214
0.614	0.038	117.274	0.965236	847.962
0.614	0.04	115.223	0.96361	848.387
0.614	0.042	112.846	0.961754	848.908
0.614	0.044	110.888	0.960228	849.34
0.614	0.046	108.77	0.957742	848.972
0.614	0.048	106.467	0.956446	849.979
0.614	0.05	104.798	0.954516	849.718
0.614	0.052	102.76	0.952456	849.696
0.614	0.054	101.193	0.950882	849.689
0.614	0.056	99.2224	0.94896	849.738
0.614	0.058	97.6845	0.94751	849.825
0.614	0.06	96.0279	0.945552	849.524
0.614	0.062	94.6407	0.942934	848.293
0.614	0.064	93.1594	0.942086	848.927
0.614	0.066	91.5781	0.939924	848.346
0.614	0.068	90.0893	0.938072	847.983
0.614	0.07	88.6524	0.9362	847.548
0.614	0.072	87.4482	0.934484	847.036
0.614	0.074	85.9728	0.932676	846.703
0.614	0.076	84.677	0.93064	845.963
0.614	0.078	83.5743	0.92935	845.776
0.614	0.08	82.1601	0.926886	844.726
0.614	0.082	80.9641	0.925404	844.44
0.614	0.084	79.5865	0.923212	843.625
0.614	0.086	78.8108	0.922222	843.411
0.614	0.088	77.3968	0.919646	842.249
0.614	0.09	76.4825	0.917856	841.373
0.614	0.092	75.2926	0.915774	840.481
0.614	0.094	74.2526	0.913506	839.253
0.614	0.096	73.1357	0.912042	838.906
0.614	0.098	72.2567	0.911012	838.755
0.614	0.1	71.0333	0.908376	837.343
0.614	0.102	70.1307	0.90619	836.059
0.614	0.104	69.2869	0.905012	835.725
0.614	0.106	68.156	0.902968	834.812
0.614	0.108	67.2776	0.901786	834.508
0.614	0.11	66.23	0.899456	833.226
0.614	0.112	65.4059	0.89726	831.854
0.614	0.114	64.6976	0.896762	832.064
0.614	0.116	63.5173	0.894414	830.897
0.614	0.118	62.6631	0.89212	829.457
0.614	0.12	61.9156	0.890242	828.326
0.614	0.122	60.7908	0.888742	827.951
0.614	0.124	60.2047	0.886786	826.581
0.614	0.126	59.3013	0.884884	825.583
0.614	0.128	58.4042	0.882432	824.028
0.614	0.13	57.8416	0.881468	823.626
0.614	0.132	56.9822	0.87944	822.458
0.614	0.134	56.0261	0.877068	821.042
0.614	0.136	55.4771	0.875338	819.861
0.614	0.138	54.6072	0.87292	818.313
0.614	0.14	53.7813	0.870006	816.225
0.614	0.142	53.3201	0.870418	817.098
0.614	0.144	52.4217	0.867268	814.846
0.614	0.146	51.8023	0.866686	814.884
0.614	0.148	51.0587	0.864704	813.645
0.614	0.15	50.5623	0.86184	811.278
0.614	0.152	49.4415	0.860996	811.554
0.614	0.154	48.9208	0.85804	809.119
0.614	0.156	48.4099	0.856706	808.296
0.614	0.158	47.7144	0.855022	807.308
0.614	0.16	46.9188	0.852468	805.549
0.614	0.162	46.5902	0.852146	805.556
0.614	0.164	45.8326	0.848746	802.913
0.614	0.166	45.0831	0.847014	801.931
0.614	0.168	44.429	0.845598	801.169
0.614	0.17	43.9818	0.84426	800.278
0.614	0.172	43.3236	0.841616	798.292
0.614	0.174	42.4942	0.840244	797.75
0.614	0.176	42.3175	0.83847	796.152
0.614	0.178	41.5965	0.836656	795.059
0.614	0.18	40.9345	0.834372	793.438
0.614	0.182	40.2159	0.832124	791.908
0.614	0.184	40.0282	0.831608	791.58
0.614	0.186	39.4614	0.829236	789.775
0.614	0.188	38.8403	0.827546	788.706
0.614	0.19	38.0901	0.825418	787.328
0.614	0.192	37.8488	0.823328	785.479
0.614	0.194	37.1125	0.820644	783.531
0.614	0.196	36.5723	0.81891	782.338
0.614	0.198	35.9811	0.816912	780.931
0.614	0.2	35.6597	0.815992	780.332
0.614	0.202	35.0415	0.813536	778.495
0.614	0.204	34.4814	0.812006	777.525
0.614	0.206	34.0059	0.809388	775.382
0.614	0.208	33.6056	0.80783	774.224
0.614	0.21	33.0941	0.806222	773.128
0.614	0.212	32.5521	0.804358	771.806
0.614	0.214	31.9265	0.801644	769.717
0.614	0.216	31.6291	0.799504	767.875
0.614	0.218	31.1643	0.798812	767.648
0.614	0.22	30.7896	0.796006	765.216
0.614	0.222	30.2231	0.795272	765.049
0.614	0.224	29.8356	0.792786	762.95
0.614	0.226	29.4229	0.790912	761.489
0.614	0.228	28.9618	0.789198	760.236
0.614	0.23	28.58	0.788252	759.672
0.614	0.232	28.1336	0.784668	756.534
0.614	0.234	27.7177	0.784082	756.364
0.614	0.236	27.3486	0.780892	753.543
0.614	0.238	26.8781	0.779444	752.566
0.614	0.24	26.4492	0.778472	752.023
0.614	0.242	25.8347	0.776034	750.199
0.614	0.244	25.6981	0.774492	748.794
0.614	0.246	25.1805	0.772614	747.433
0.614	0.248	24.8598	0.771276	746.416
0.614	0.25	24.4699	0.768598	744.128
0.614	0.252	23.8655	0.765788	741.922
0.614	0.254	23.7689	0.766468	742.699
0.614	0.256	23.3326	0.76234	739.007
0.614	0.258	22.9747	0.762118	739.143
0.614	0.26	22.6711	0.759622	736.951
0.614	0.262	22.2435	0.757486	735.243
0.614	0.264	21.6492	0.75394	732.291
0.614	0.266	21.2956	0.753028	731.732
0.614	0.268	20.9871	0.75102	730.033
0.614	0.27	20.6956	0.748864	728.168
0.614	0.272	20.265	0.747652	727.387
0.614	0.274	20.2626	0.74685	726.587
0.614	0.276	19.5585	0.742378	722.819
0.614	0.278	19.3758	0.740484	721.108
0.614	0.28	18.9287	0.739422	720.493
0.614	0.282	18.5659	0.736388	717.822
0.614	0.284	18.5169	0.736714	718.197
0.614	0.286	18.0391	0.733738	715.699
0.614	0.288	17.8163	0.731532	713.716
0.614	0.29	17.5363	0.731222	713.686
0.614	0.292	17.2735	0.729158	711.884
0.614	0.294	16.8885	0.72776	710.871
0.614	0.296	16.5204	0.726046	709.526
0.614	0.298	16.3097	0.722918	706.608
0.614	0.3	16.2319	0.721474	705.242
0.616	0.002	229.712	0.998158	768.446
0.616	0.004	203.719	0.99628	792.561
0.616	0.006	188.276	0.9946	806.324
0.616	0.008	177.179	0.992598	815.419
0.616	0.01	168.342	0.991068	822.726
0.616	0.012	161.26	0.989408	828.148
0.616	0.014	154.941	0.987346	832.405
0.616	0.016	149.695	0.98533	835.635
0.616	0.018	145.153	0.98378	838.627
0.616	0.02	140.539	0.981914	841.375
0.616	0.022	136.245	0.980116	843.871
0.616	0.024	133.045	0.978302	845.257
0.616	0.026	129.769	0.97628	846.511
0.616	0.028	126.584	0.974528	847.944
0.616	0.03	123.569	0.973338	849.769
0.616	0.032	120.647	0.970586	849.939
0.616	0.034	117.803	0.968546	850.743
0.616	0.036	115.711	0.966994	851.283
0.616	0.038	113.487	0.965494	852.007
0.616	0.04	111.212	0.963784	852.572
0.616	0.042	108.828	0.96192	853.092
0.616	0.044	106.847	0.960286	853.439
0.616	0.046	104.832	0.958572	853.74
0.616	0.048	102.964	0.957038	854.074
0.616	0.05	101.065	0.95487	853.805
0.616	0.052	99.5704	0.952796	853.226
0.616	0.054	97.7319	0.950952	853.22
0.616	0.056	96.006	0.949382	853.376
0.616	0.058	94.4495	0.947176	852.726
0.616	0.06	92.8748	0.945194	852.319
0.616	0.062	91.1651	0.943818	852.653
0.616	0.064	90.021	0.942006	851.985
0.616	0.066	88.4415	0.93996	851.518
0.616	0.068	87.0694	0.938022	850.953
0.616	0.07	85.805	0.936186	850.381
0.616	0.072	84.4392	0.934452	850.013
0.616	0.074	83.0863	0.933298	850.212
0.616	0.076	81.9809	0.93063	848.649
0.616	0.078	80.6474	0.929228	848.581
0.616	0.08	79.4031	0.926728	847.325
0.616	0.082	78.399	0.925058	846.659
0.616	0.084	77.0861	0.92339	846.304
0.616	0.086	75.9428	0.921354	845.411
0.616	0.088	74.9941	0.919756	844.762
0.616	0.09	73.8215	0.918516	844.694
0.616	0.092	72.7074	0.915644	842.937
0.616	0.094	71.7468	0.914154	842.407
0.616	0.096	70.6168	0.912602	841.985
0.616	0.098	69.8286	0.911282	841.453
0.616	0.1	68.6436	0.909902	841.258
0.616	0.102	67.8024	0.906774	838.972
0.616	0.104	66.8698	0.904906	838.036
0.616	0.106	65.805	0.9041	838.295
0.616	0.108	64.8387	0.901144	836.305
0.616	0.11	64.0545	0.900134	836.079
0.616	0.112	63.4262	0.898146	834.72
0.616	0.114	62.248	0.895414	833.166
0.616	0.116	61.547	0.893834	832.287
0.616	0.118	60.5871	0.892156	831.569
0.616	0.12	59.7178	0.890416	830.698
0.616	0.122	58.9447	0.88853	829.585
0.616	0.124	58.0079	0.88701	829.002
0.616	0.126	57.3648	0.885084	827.719
0.616	0.128	56.6034	0.883292	826.689
0.616	0.13	55.7922	0.881766	825.974
0.616	0.132	55.0691	0.880188	825.119
0.616	0.134	54.4792	0.877838	823.359
0.616	0.136	53.5226	0.875852	822.329
0.616	0.138	52.9253	0.874298	821.373
0.616	0.14	52.1213	0.871894	819.773
0.616	0.142	51.3237	0.868914	817.59
0.616	0.144	50.6797	0.86845	817.77
0.616	0.146	50.1291	0.86657	816.441
0.616	0.148	49.3517	0.864572	815.22
0.616	0.15	48.7733	0.863272	814.499
0.616	0.152	48.143	0.860698	812.555
0.616	0.154	47.3524	0.858824	811.472
0.616	0.156	46.5683	0.85671	810.142
0.616	0.158	46.1947	0.855182	808.987
0.616	0.16	45.5641	0.853844	808.28
0.616	0.162	44.7389	0.851292	806.553
0.616	0.164	44.1116	0.850164	806.052
0.616	0.166	43.7499	0.848216	804.466
0.616	0.168	43.0563	0.845474	802.418
0.616	0.17	42.3454	0.843388	801.043
0.616	0.172	41.9719	0.841668	799.696
0.616	0.174	41.2608	0.83929	798.029
0.616	0.176	40.7377	0.83835	797.612
0.616	0.178	40.1828	0.83572	795.537
0.616	0.18	39.6412	0.83467	795.029
0.616	0.182	39.081	0.83316	794.079
0.616	0.184	38.5117	0.831052	792.54
0.616	0.186	37.8507	0.828914	791.063
0.616	0.188	37.5407	0.82796	790.419
0.616	0.19	37.0258	0.825516	788.49
0.616	0.192	36.3827	0.82347	787.087
0.616	0.194	35.8756	0.821014	785.138
0.616	0.196	35.5036	0.820216	784.712
0.616	0.198	34.8795	0.817678	782.799
0.616	0.2	34.3098	0.815282	780.972
0.616	0.202	33.794	0.813322	779.528
0.616	0.204	33.5029	0.810974	777.471
0.616	0.206	32.9346	0.810818	777.883
0.616	0.208	32.3187	0.807026	774.707
0.616	0.21	31.8977	0.805394	773.496
0.616	0.212	31.459	0.803444	771.985
0.616	0.214	31.1171	0.803682	772.565
0.616	0.216	30.5347	0.802026	771.491
0.616	0.218	30.2375	0.79896	768.722
0.616	0.22	29.6614	0.796912	767.251
0.616	0.222	29.4411	0.796488	767.047
0.616	0.224	29.0159	0.793812	764.796
0.616	0.226	28.4027	0.790974	762.571
0.616	0.228	27.9127	0.79019	762.277
0.616	0.23	27.6467	0.787624	759.977
0.616	0.232	27.3612	0.787796	760.435
0.616	0.234	26.8924	0.78412	757.228
0.616	0.236	26.3538	0.78224	755.886
0.616	0.238	25.7508	0.779284	753.533
0.616	0.24	25.6113	0.778762	753.151
0.616	0.242	25.4189	0.777924	752.505
0.616	0.244	24.8326	0.775762	750.929
0.616	0.246	24.3352	0.771978	747.643
0.616	0.248	23.8375	0.770842	747.004
0.616	0.25	23.7062	0.768404	744.698
0.616	0.252	23.4334	0.767548	744.115
0.616	0.254	22.9321	0.766814	743.882
0.616	0.256	22.4362	0.763586	741.15
0.616	0.258	22.2375	0.762764	740.527
0.616	0.26	21.8975	0.760306	738.408
0.616	0.262	21.4111	0.756736	735.325
0.616	0.264	20.8709	0.754588	733.717
0.616	0.266	20.6454	0.753004	732.359
0.616	0.268	20.2196	0.749422	729.202
0.616	0.27	20.1672	0.750442	730.275
0.616	0.272	19.7424	0.74696	727.218
0.616	0.274	19.3046	0.745174	725.869
0.616	0.276	19.0934	0.743418	724.325
0.616	0.278	18.5793	0.740746	722.167
0.616	0.28	18.4652	0.739776	721.311
0.616	0.282	18.366	0.739244	720.878
0.616	0.284	17.8838	0.736306	718.422
0.616	0.286	17.4531	0.733498	716.045
0.616	0.288	17.3173	0.732344	715.027
0.616	0.29	16.8905	0.73	713.11
0.616	0.292	16.8302	0.730662	713.832
0.616	0.294	16.4133	0.727928	711.515
0.616	0.296	16.2805	0.725896	709.616
0.616	0.298	15.8965	0.723184	707.288
0.616	0.3	15.7701	0.723898	708.128
0.618	0.002	222.08	0.998172	776.092
0.618	0.004	196.458	0.996512	800.054
0.618	0.006	181.971	0.994554	812.583
0.618	0.008	171.185	0.992752	821.567
0.618	0.01	162.893	0.991018	828.125
0.618	0.012	155.69	0.989402	833.712
0.618	0.014	150.066	0.987576	837.51
0.618	0.016	144.433	0.985722	841.289
0.618	0.018	140.053	0.983568	843.515
0.618	0.02	135.764	0.981984	846.22
0.618	0.022	132.006	0.97978	847.774
0.618	0.024	128.661	0.97838	849.719
0.618	0.026	125.238	0.976166	850.928
0.618	0.028	122.427	0.974712	852.285
0.618	0.03	119.526	0.972832	853.306
0.618	0.032	116.639	0.97162	854.981
0.618	0.034	114.178	0.96942	855.242
0.618	0.036	111.679	0.967238	855.559
0.618	0.038	109.557	0.965362	855.805
0.618	0.04	107.482	0.963786	856.304
0.618	0.042	105.254	0.961608	856.354
0.618	0.044	103.213	0.959948	856.735
0.618	0.046	101.433	0.958764	857.331
0.618	0.048	99.4687	0.956842	857.373
0.618	0.05	97.6598	0.954784	857.124
0.618	0.052	96.1014	0.953282	857.181
0.618	0.054	94.3371	0.950646	856.309
0.618	0.056	92.6964	0.94928	856.584
0.618	0.058	91.2584	0.94699	855.732
0.618	0.06	89.8287	0.945482	855.653
0.618	0.062	88.3828	0.944282	855.899
0.618	0.064	86.8013	0.942092	855.291
0.618	0.066	85.4926	0.939796	854.303
0.618	0.068	84.1827	0.937912	853.729
0.618	0.07	82.8049	0.936266	853.461
0.618	0.072	81.6429	0.934694	853.051
0.618	0.074	80.307	0.932086	851.779
0.618	0.076	79.017	0.931558	852.541
0.618	0.078	77.9688	0.929634	851.665
0.618	0.08	76.8462	0.927462	850.616
0.618	0.082	75.5173	0.92581	850.293
0.618	0.084	74.5507	0.923684	849.133
0.618	0.086	73.3524	0.921534	848.182
0.618	0.088	72.3795	0.920432	848.053
0.618	0.09	71.3738	0.91817	846.796
0.618	0.092	70.4434	0.916846	846.403
0.618	0.094	69.388	0.91428	844.892
0.618	0.096	68.3096	0.91285	844.54
0.618	0.098	67.2918	0.911188	843.896
0.618	0.1	66.441	0.90884	842.399
0.618	0.102	65.634	0.907826	842.192
0.618	0.104	64.4657	0.905754	841.288
0.618	0.106	63.7402	0.903578	839.838
0.618	0.108	62.8097	0.901444	838.634
0.618	0.11	61.8065	0.899374	837.568
0.618	0.112	61.0048	0.898078	837.073
0.618	0.114	60.2362	0.89482	834.584
0.618	0.116	59.3664	0.894212	834.846
0.618	0.118	58.7172	0.892586	833.869
0.618	0.12	57.7472	0.890754	833.007
0.618	0.122	57.0168	0.889184	832.167
0.618	0.124	56.2123	0.886692	830.48
0.618	0.126	55.6172	0.88535	829.733
0.618	0.128	54.5699	0.883162	828.592
0.618	0.13	54.0471	0.881374	827.327
0.618	0.132	53.2711	0.87932	826.049
0.618	0.134	52.5587	0.877338	824.779
0.618	0.136	51.8552	0.875918	824.063
0.618	0.138	50.8975	0.872818	821.92
0.618	0.14	50.4043	0.872958	822.554
0.618	0.142	49.7593	0.870498	820.739
0.618	0.144	48.9878	0.868344	819.356
0.618	0.146	48.473	0.866934	818.461
0.618	0.148	47.8406	0.864934	817.093
0.618	0.15	46.9677	0.862566	815.598
0.618	0.152	46.4435	0.85995	813.506
0.618	0.154	45.8676	0.859872	814.004
0.618	0.156	45.2431	0.857648	812.405
0.618	0.158	44.7243	0.855594	810.87
0.618	0.16	43.8918	0.853596	809.704
0.618	0.162	43.4719	0.852968	809.496
0.618	0.164	42.6311	0.849546	806.915
0.618	0.166	42.1314	0.847452	805.321
0.618	0.168	41.6965	0.846212	804.515
0.618	0.17	41.0119	0.844726	803.714
0.618	0.172	40.4355	0.8428	802.364
0.618	0.174	39.8411	0.839744	799.903
0.618	0.176	39.3631	0.839462	800.099
0.618	0.178	39.0202	0.836768	797.748
0.618	0.18	38.1651	0.835372	797.207
0.618	0.182	37.7857	0.832254	794.468
0.618	0.184	37.3826	0.831004	793.621
0.618	0.186	36.8056	0.830376	793.57
0.618	0.188	36.2365	0.827692	791.456
0.618	0.19	35.6836	0.825222	789.538
0.618	0.192	35.3076	0.824648	789.34
0.618	0.194	34.7316	0.821436	786.704
0.618	0.196	34.2669	0.82105	786.783
0.618	0.198	33.6982	0.81704	783.342
0.618	0.2	33.2234	0.81686	783.637
0.618	0.202	32.9488	0.813426	780.477
0.618	0.204	32.1873	0.811696	779.509
0.618	0.206	31.7402	0.810572	778.832
0.618	0.208	31.3234	0.807998	776.675
0.618	0.21	31.1589	0.80682	775.661
0.618	0.212	30.7056	0.805284	774.578
0.618	0.214	30.1338	0.802496	772.362
0.618	0.216	29.62	0.800782	771.162
0.618	0.218	29.3924	0.800188	770.796
0.618	0.22	28.7658	0.796424	767.658
0.618	0.222	28.5773	0.797116	768.539
0.618	0.224	27.8546	0.793174	765.319
0.618	0.226	27.5733	0.79221	764.637
0.618	0.228	27.3167	0.78969	762.373
0.618	0.23	26.6008	0.787762	761.161
0.618	0.232	26.4155	0.78647	760.055
0.618	0.234	25.7343	0.78222	756.486
0.618	0.236	25.52	0.78126	755.74
0.618	0.238	25.3181	0.780966	755.648
0.618	0.24	24.7964	0.778536	753.74
0.618	0.242	24.3924	0.777262	752.87
0.618	0.244	23.8682	0.774556	750.688
0.618	0.246	23.4988	0.77179	748.291
0.618	0.248	23.3429	0.770184	746.841
0.618	0.25	22.8865	0.76836	745.474
0.618	0.252	22.5161	0.767796	745.28
0.618	0.254	22.2641	0.764284	742.02
0.618	0.256	21.9034	0.764474	742.571
0.618	0.258	21.3639	0.761252	739.888
0.618	0.26	21.0598	0.759288	738.228
0.618	0.262	20.4249	0.756334	735.909
0.618	0.264	20.3266	0.756354	736.027
0.618	0.266	20.2162	0.754976	734.76
0.618	0.268	19.9987	0.752964	732.965
0.618	0.27	19.356	0.750306	730.95
0.618	0.272	19.0151	0.748604	729.589
0.618	0.274	18.6826	0.74459	725.907
0.618	0.276	18.4336	0.74381	725.376
0.618	0.278	18.3123	0.742134	723.822
0.618	0.28	17.858	0.740184	722.326
0.618	0.282	17.6275	0.738948	721.321
0.618	0.284	17.3543	0.737358	720.004
0.618	0.286	16.869	0.734318	717.449
0.618	0.288	16.7983	0.733826	717.028
0.618	0.29	16.6555	0.732872	716.217
0.618	0.292	16.245	0.730366	714.121
0.618	0.294	15.9736	0.728322	712.348
0.618	0.296	15.7699	0.726676	710.906
0.618	0.298	15.257	0.72226	707.003
0.618	0.3	14.6902	0.720072	705.382
0.62	0.002	214.413	0.998198	783.785
0.62	0.004	190.386	0.99643	806.044
0.62	0.006	176.053	0.994432	818.379
0.62	0.008	165.057	0.992804	827.747
0.62	0.01	157.297	0.990896	833.599
0.62	0.012	150.482	0.989154	838.672
0.62	0.014	144.858	0.987288	842.43
0.62	0.016	139.793	0.9854	845.607
0.62	0.018	135.458	0.983728	848.27
0.62	0.02	131.295	0.981986	850.691
0.62	0.022	127.744	0.980266	852.522
0.62	0.024	123.971	0.978152	854.181
0.62	0.026	121.147	0.976314	855.167
0.62	0.028	118.141	0.974764	856.623
0.62	0.03	115.406	0.973202	857.796
0.62	0.032	112.852	0.971288	858.436
0.62	0.034	110.623	0.969396	858.773
0.62	0.036	108.11	0.967704	859.594
0.62	0.038	105.981	0.96589	859.909
0.62	0.04	103.825	0.964424	860.599
0.62	0.042	102.012	0.96159	859.578
0.62	0.044	99.8604	0.959832	859.972
0.62	0.046	97.9558	0.958138	860.182
0.62	0.048	96.0875	0.957026	860.938
0.62	0.05	94.4681	0.955164	860.696
0.62	0.052	92.8677	0.953026	860.158
0.62	0.054	91.4155	0.95074	859.325
0.62	0.056	89.7404	0.949244	859.504
0.62	0.058	88.1136	0.947174	859.06
0.62	0.06	86.697	0.945834	859.137
0.62	0.062	85.5675	0.944206	858.638
0.62	0.064	84.0313	0.941578	857.547
0.62	0.066	82.6986	0.941156	858.457
0.62	0.068	81.2896	0.938494	857.204
0.62	0.07	80.0868	0.936638	856.551
0.62	0.072	78.8929	0.93475	855.857
0.62	0.074	77.7616	0.933076	855.314
0.62	0.076	76.3996	0.931364	854.964
0.62	0.078	75.3878	0.929392	854.004
0.62	0.08	74.3141	0.92778	853.466
0.62	0.082	73.1374	0.92576	852.623
0.62	0.084	72.1166	0.924564	852.447
0.62	0.086	71.1398	0.92165	850.51
0.62	0.088	70.0993	0.920498	850.399
0.62	0.09	68.8569	0.918192	849.335
0.62	0.092	67.9894	0.917188	849.199
0.62	0.094	67.123	0.914684	847.561
0.62	0.096	66.2186	0.912852	846.633
0.62	0.098	65.1355	0.911104	845.968
0.62	0.1	64.3818	0.908944	844.562
0.62	0.102	63.3549	0.907602	844.247
0.62	0.104	62.53	0.90471	842.18
0.62	0.106	61.6925	0.904194	842.502
0.62	0.108	60.7878	0.902418	841.63
0.62	0.11	59.8658	0.899504	839.638
0.62	0.112	59.2554	0.898802	839.547
0.62	0.114	58.374	0.896394	838.02
0.62	0.116	57.3669	0.894162	836.795
0.62	0.118	56.82	0.89359	836.77
0.62	0.12	55.9321	0.890918	834.986
0.62	0.122	55.2505	0.888806	833.555
0.62	0.124	54.4624	0.887238	832.776
0.62	0.126	53.5804	0.88466	831.08
0.62	0.128	52.9967	0.884342	831.345
0.62	0.13	52.239	0.881762	829.523
0.62	0.132	51.3748	0.879712	828.337
0.62	0.134	50.8153	0.8783	827.485
0.62	0.136	50.2242	0.876368	826.144
0.62	0.138	49.5512	0.875178	825.627
0.62	0.14	48.719	0.871994	823.275
0.62	0.142	48.2329	0.871182	822.949
0.62	0.144	47.48	0.86899	821.51
0.62	0.146	47.0052	0.866382	819.377
0.62	0.148	46.2044	0.864722	818.518
0.62	0.15	45.5191	0.862314	816.795
0.62	0.152	44.9837	0.861292	816.308
0.62	0.154	44.2898	0.859174	814.884
0.62	0.156	43.649	0.857408	813.759
0.62	0.158	43.1245	0.856146	813.022
0.62	0.16	42.5301	0.85367	811.14
0.62	0.162	41.9898	0.851276	809.286
0.62	0.164	41.3296	0.850436	809.106
0.62	0.166	40.9127	0.847946	807.033
0.62	0.168	40.1519	0.845412	805.26
0.62	0.17	39.8016	0.84531	805.508
0.62	0.172	39.0467	0.842414	803.367
0.62	0.174	38.8333	0.840524	801.691
0.62	0.176	38.3364	0.839096	800.76
0.62	0.178	37.682	0.836478	798.796
0.62	0.18	37.1789	0.835838	798.659
0.62	0.182	36.5664	0.833528	796.962
0.62	0.184	36.0069	0.83078	794.773
0.62	0.186	35.5444	0.829716	794.172
0.62	0.188	35.2761	0.828004	792.728
0.62	0.19	34.634	0.826122	791.488
0.62	0.192	33.9658	0.823288	789.322
0.62	0.194	33.4674	0.820956	787.489
0.62	0.196	33.0782	0.81959	786.512
0.62	0.198	32.6921	0.817142	784.45
0.62	0.2	32.0416	0.815644	783.602
0.62	0.202	31.7257	0.814868	783.142
0.62	0.204	31.2083	0.81159	780.382
0.62	0.206	30.8867	0.81001	779.123
0.62	0.208	30.6014	0.808764	778.163
0.62	0.21	29.9105	0.806622	776.711
0.62	0.212	29.6192	0.805268	775.649
0.62	0.214	29.2574	0.804156	774.899
0.62	0.216	28.7071	0.800488	771.781
0.62	0.218	28.4766	0.80052	772.043
0.62	0.22	27.7823	0.798332	770.55
0.62	0.222	27.5433	0.796394	768.851
0.62	0.224	27.1758	0.79469	767.514
0.62	0.226	26.5979	0.79228	765.682
0.62	0.228	26.3259	0.790372	764.046
0.62	0.23	25.6475	0.787566	761.919
0.62	0.232	25.3894	0.785758	760.369
0.62	0.234	25.1782	0.785254	760.076
0.62	0.236	24.8422	0.78249	757.648
0.62	0.238	24.2141	0.781298	757.084
0.62	0.24	23.9	0.778052	754.152
0.62	0.242	23.3779	0.77644	753.062
0.62	0.244	23.3523	0.77591	752.558
0.62	0.246	23.0957	0.774572	751.476
0.62	0.248	22.489	0.770852	748.363
0.62	0.25	22.2735	0.769496	747.223
0.62	0.252	21.7811	0.76786	746.079
0.62	0.254	21.6007	0.766582	744.981
0.62	0.256	21.0282	0.763458	742.43
0.62	0.258	20.7004	0.761104	740.404
0.62	0.26	20.3203	0.759406	739.086
0.62	0.262	20.2222	0.758042	737.82
0.62	0.264	19.9948	0.757688	737.693
0.62	0.266	19.354	0.752862	733.508
0.62	0.268	19.1911	0.751966	732.775
0.62	0.27	18.8145	0.750146	731.332
0.62	0.272	18.3705	0.746646	728.276
0.62	0.274	18.388	0.748196	729.808
0.62	0.276	18.1969	0.746758	728.561
0.62	0.278	17.6182	0.742616	724.998
0.62	0.28	17.4516	0.741682	724.23
0.62	0.282	16.8922	0.738318	721.426
0.62	0.284	16.7063	0.736954	720.248
0.62	0.286	16.6813	0.736038	719.357
0.62	0.288	16.5244	0.736002	719.478
0.62	0.29	15.9677	0.731758	715.79
0.62	0.292	15.8667	0.731518	715.651
0.62	0.294	15.3995	0.728306	712.906
0.62	0.296	15.0973	0.726314	711.217
0.62	0.298	14.5727	0.722406	707.833
0.62	0.3	14.5029	0.721596	707.093
0.622	0.002	207.212	0.99821	790.998
0.622	0.004	183.826	0.996506	812.68
0.622	0.006	170.172	0.994586	824.414
0.622	0.008	160.254	0.992818	832.564
0.622	0.01	152.132	0.991124	838.992
0.622	0.012	145.556	0.989078	843.522
0.622	0.014	139.934	0.987364	847.43
0.622	0.016	134.829	0.985392	850.563
0.622	0.018	130.987	0.983678	852.691
0.622	0.02	126.871	0.982078	855.207
0.622	0.022	123.605	0.980098	856.493
0.622	0.024	120.175	0.97815	857.975
0.622	0.026	117.33	0.976042	858.712
0.622	0.028	114.171	0.974822	860.651
0.622	0.03	111.728	0.97292	861.192
0.622	0.032	109.183	0.971196	862.013
0.622	0.034	106.733	0.969622	862.889
0.622	0.036	104.581	0.967936	863.355
0.622	0.038	102.543	0.965834	863.291
0.622	0.04	100.484	0.96422	863.736
0.622	0.042	98.5922	0.961944	863.352
0.622	0.044	96.8442	0.959756	862.912
0.622	0.046	94.973	0.958456	863.483
0.622	0.048	92.959	0.956616	863.657
0.622	0.05	91.4143	0.954426	863.012
0.622	0.052	89.8154	0.953174	863.359
0.622	0.054	88.376	0.951466	863.09
0.622	0.056	86.9191	0.94921	862.291
0.622	0.058	85.1965	0.947458	862.262
0.622	0.06	84.0583	0.945818	861.76
0.622	0.062	82.628	0.944292	861.664
0.622	0.064	81.3894	0.94219	860.801
0.622	0.066	80.116	0.940932	860.816
0.622	0.068	78.7235	0.938894	860.17
0.622	0.07	77.6238	0.93686	859.236
0.622	0.072	76.2253	0.934558	858.333
0.622	0.074	75.0596	0.933352	858.292
0.622	0.076	74.0984	0.930998	856.9
0.622	0.078	72.9273	0.929658	856.731
0.622	0.08	71.8387	0.927164	855.325
0.622	0.082	70.8369	0.926446	855.609
0.622	0.084	69.9683	0.924668	854.7
0.622	0.086	68.7993	0.921504	852.705
0.622	0.088	67.538	0.920484	852.946
0.622	0.09	66.7898	0.918502	851.712
0.622	0.092	65.7791	0.915768	849.989
0.622	0.094	65.087	0.914662	849.575
0.622	0.096	63.9292	0.913092	849.163
0.622	0.098	63.0169	0.910846	847.829
0.622	0.1	62.128	0.90935	847.222
0.622	0.102	61.4585	0.907488	846.029
0.622	0.104	60.4429	0.905318	844.875
0.622	0.106	59.609	0.903286	843.677
0.622	0.108	58.9646	0.901926	842.961
0.622	0.11	58.0367	0.900112	842.075
0.622	0.112	57.1607	0.897134	839.973
0.622	0.114	56.4286	0.896122	839.693
0.622	0.116	55.5266	0.894552	839.025
0.622	0.118	54.8458	0.892622	837.776
0.622	0.12	54.093	0.89166	837.567
0.622	0.122	53.4177	0.889186	835.768
0.622	0.124	52.7274	0.887454	834.727
0.622	0.126	51.8564	0.884796	832.94
0.622	0.128	51.3271	0.884158	832.831
0.622	0.13	50.4283	0.881288	830.86
0.622	0.132	49.8395	0.880464	830.625
0.622	0.134	49.3224	0.877768	828.446
0.622	0.136	48.5271	0.875466	826.939
0.622	0.138	48.0216	0.874384	826.362
0.622	0.14	47.3669	0.873226	825.859
0.622	0.142	46.7022	0.870716	824.014
0.622	0.144	46.0416	0.870156	824.114
0.622	0.146	45.2155	0.86654	821.324
0.622	0.148	44.697	0.864796	820.099
0.622	0.15	44.2375	0.864074	819.836
0.622	0.152	43.482	0.861092	817.61
0.622	0.154	42.8271	0.858958	816.131
0.622	0.156	42.3554	0.856902	814.547
0.622	0.158	41.9087	0.856446	814.537
0.622	0.16	41.2702	0.854196	812.926
0.622	0.162	40.655	0.852338	811.683
0.622	0.164	40.0213	0.850722	810.701
0.622	0.166	39.5605	0.848716	809.155
0.622	0.168	38.98	0.846296	807.316
0.622	0.17	38.6777	0.844978	806.3
0.622	0.172	38.1099	0.843214	805.104
0.622	0.174	37.428	0.840804	803.376
0.622	0.176	37.0241	0.838874	801.85
0.622	0.178	36.5752	0.837334	800.759
0.622	0.18	36.0081	0.83543	799.422
0.622	0.182	35.5376	0.833848	798.31
0.622	0.184	35.094	0.832658	797.564
0.622	0.186	34.5527	0.831154	796.601
0.622	0.188	33.9227	0.82842	794.497
0.622	0.19	33.4215	0.826372	792.95
0.622	0.192	32.9587	0.823538	790.579
0.622	0.194	32.4905	0.821548	789.058
0.622	0.196	31.993	0.82045	788.457
0.622	0.198	31.6972	0.818794	787.097
0.622	0.2	31.2805	0.817442	786.161
0.622	0.202	30.8101	0.814972	784.162
0.622	0.204	30.3854	0.812842	782.457
0.622	0.206	29.8911	0.811344	781.453
0.622	0.208	29.5087	0.808782	779.273
0.622	0.21	29.2637	0.8086	779.336
0.622	0.212	28.7219	0.804858	776.136
0.622	0.214	28.1686	0.801766	773.597
0.622	0.216	27.8135	0.8025	774.686
0.622	0.218	27.4042	0.799592	772.188
0.622	0.22	27.1144	0.798722	771.608
0.622	0.222	26.6287	0.795818	769.189
0.622	0.224	26.3826	0.795044	768.661
0.622	0.226	25.7671	0.791226	765.459
0.622	0.228	25.3093	0.788408	763.099
0.622	0.23	25.2467	0.790408	765.161
0.622	0.232	24.8123	0.786482	761.67
0.622	0.234	24.2342	0.78447	760.236
0.622	0.236	23.912	0.783382	759.47
0.622	0.238	23.5108	0.779868	756.357
0.622	0.24	23.2624	0.778966	755.704
0.622	0.242	22.9544	0.777952	754.998
0.622	0.244	22.5723	0.775048	752.476
0.622	0.246	22.2603	0.774654	752.394
0.622	0.248	21.7869	0.771644	749.857
0.622	0.25	21.4885	0.769096	747.608
0.622	0.252	21.0604	0.766078	745.018
0.622	0.254	20.6107	0.76447	743.859
0.622	0.256	20.496	0.763386	742.89
0.622	0.258	20.1457	0.761988	741.842
0.622	0.26	19.9271	0.760314	740.387
0.622	0.262	19.6396	0.758962	739.322
0.622	0.264	19.2	0.756854	737.654
0.622	0.266	18.7118	0.754192	735.48
0.622	0.268	18.5864	0.752484	733.898
0.622	0.27	18.3009	0.75091	732.609
0.622	0.272	18.1304	0.749782	731.652
0.622	0.274	17.8756	0.747434	729.558
0.622	0.276	17.4446	0.74586	728.415
0.622	0.278	16.9337	0.741656	724.722
0.622	0.28	16.8329	0.741692	724.859
0.622	0.282	16.6493	0.740674	724.025
0.622	0.284	16.3817	0.738436	722.054
0.622	0.286	16.3038	0.737548	721.244
0.622	0.288	15.8677	0.735468	719.6
0.622	0.29	15.4188	0.731676	716.257
0.622	0.292	15.2011	0.731286	716.085
0.622	0.294	15.03	0.72902	713.99
0.622	0.296	14.5477	0.726764	712.216
0.622	0.298	14.1537	0.722458	708.304
0.622	0.3	14.108	0.72239	708.282
0.624	0.002	200.745	0.99831	797.565
0.624	0.004	178.126	0.996364	818.238
0.624	0.006	164.525	0.99451	829.985
0.624	0.008	154.609	0.992562	837.953
0.624	0.01	147.196	0.991032	843.836
0.624	0.012	140.88	0.989256	848.376
0.624	0.014	135.377	0.987326	851.949
0.624	0.016	130.882	0.985746	854.864
0.624	0.018	126.476	0.983478	857.002
0.624	0.02	123.045	0.982022	858.977
0.624	0.022	119.466	0.980524	861.058
0.624	0.024	116.165	0.97837	862.205
0.624	0.026	113.373	0.976596	863.223
0.624	0.028	110.783	0.974752	863.969
0.624	0.03	108.015	0.973308	865.293
0.624	0.032	105.695	0.970686	864.991
0.624	0.034	103.351	0.969004	865.653
0.624	0.036	101.19	0.967624	866.434
0.624	0.038	99.1619	0.966082	866.92
0.624	0.04	97.3638	0.964306	866.942
0.624	0.042	95.3163	0.96243	867.114
0.624	0.044	93.6299	0.960424	866.794
0.624	0.046	91.7845	0.95843	866.646
0.624	0.048	90.3442	0.956794	866.45
0.624	0.05	88.4434	0.955276	866.833
0.624	0.052	86.78	0.952706	865.926
0.624	0.054	85.6463	0.951744	866.098
0.624	0.056	84.1903	0.949492	865.302
0.624	0.058	82.6318	0.947796	865.164
0.624	0.06	81.2597	0.945382	864.122
0.624	0.062	79.8503	0.943624	863.774
0.624	0.064	78.6822	0.94221	863.528
0.624	0.066	77.3692	0.939852	862.483
0.624	0.068	76.1633	0.938322	862.159
0.624	0.07	74.8854	0.93718	862.295
0.624	0.072	73.7537	0.934784	861.03
0.624	0.074	72.7034	0.933006	860.303
0.624	0.076	71.6332	0.931142	859.509
0.624	0.078	70.8008	0.929332	858.531
0.624	0.08	69.6105	0.928404	858.793
0.624	0.082	68.5914	0.926594	858.003
0.624	0.084	67.6745	0.924358	856.683
0.624	0.086	66.4515	0.921782	855.331
0.624	0.088	65.4438	0.921024	855.58
0.624	0.09	64.7794	0.918158	853.379
0.624	0.092	63.9207	0.916854	852.933
0.624	0.094	62.8381	0.914748	851.91
0.624	0.096	61.8945	0.912196	850.301
0.624	0.098	61.1794	0.911182	850.003
0.624	0.1	60.3097	0.909384	849.074
0.624	0.102	59.1745	0.907028	847.854
0.624	0.104	58.6482	0.905884	847.236
0.624	0.106	57.9811	0.903866	845.885
0.624	0.108	56.8909	0.902112	845.221
0.624	0.11	56.1734	0.900056	843.883
0.624	0.112	55.4919	0.89875	843.258
0.624	0.114	54.4078	0.895196	840.788
0.624	0.116	54.0874	0.895044	840.957
0.624	0.118	53.0968	0.891898	838.801
0.624	0.12	52.3015	0.89128	838.979
0.624	0.122	51.9667	0.889864	837.897
0.624	0.124	50.7768	0.88714	836.363
0.624	0.126	50.6477	0.887136	836.488
0.624	0.128	49.6025	0.883172	833.569
0.624	0.13	49.1093	0.881756	832.647
0.624	0.132	48.3827	0.879384	831.001
0.624	0.134	47.6073	0.877878	830.271
0.624	0.136	47.056	0.87659	829.534
0.624	0.138	46.0697	0.873904	827.834
0.624	0.14	45.8925	0.87388	827.988
0.624	0.142	44.9198	0.870756	825.836
0.624	0.144	44.7313	0.870312	825.581
0.624	0.146	43.7287	0.865706	821.977
0.624	0.148	43.6281	0.866374	822.746
0.624	0.15	42.5287	0.862034	819.505
0.624	0.152	42.4141	0.862282	819.868
0.624	0.154	41.3084	0.85847	817.162
0.624	0.156	41.2629	0.859824	818.561
0.624	0.158	40.2311	0.854642	814.411
0.624	0.16	40.1146	0.854496	814.381
0.624	0.162	39.1725	0.852352	813.18
0.624	0.164	38.9784	0.850582	811.604
0.624	0.166	38.3159	0.84817	809.854
0.624	0.168	37.9073	0.847358	809.451
0.624	0.17	37.515	0.846012	808.497
0.624	0.172	36.7661	0.84251	805.744
0.624	0.174	36.5978	0.843828	807.23
0.624	0.176	35.4449	0.838784	803.339
0.624	0.178	35.4921	0.838466	802.974
0.624	0.18	34.6627	0.835422	800.759
0.624	0.182	34.474	0.83187	797.396
0.624	0.184	33.9866	0.832404	798.417
0.624	0.186	33.1902	0.8294	796.21
0.624	0.188	33.112	0.829452	796.34
0.624	0.19	32.1628	0.824488	792.325
0.624	0.192	32.1654	0.825148	792.983
0.624	0.194	31.6316	0.822868	791.236
0.624	0.196	31.0163	0.820354	789.338
0.624	0.198	30.9692	0.820092	789.123
0.624	0.2	29.9773	0.816186	786.209
0.624	0.202	30.0436	0.816222	786.178
0.624	0.204	29.5754	0.814548	784.973
0.624	0.206	28.9893	0.81072	781.731
0.624	0.208	28.9729	0.811348	782.375
0.624	0.21	27.843	0.804944	777.101
0.624	0.212	27.839	0.805776	777.937
0.624	0.214	27.7176	0.804706	776.988
0.624	0.216	26.8923	0.800524	773.632
0.624	0.218	26.7874	0.801562	774.775
0.624	0.22	25.9165	0.79772	771.804
0.624	0.222	25.6673	0.794564	768.897
0.624	0.224	25.5826	0.795888	770.305
0.624	0.226	24.8008	0.791276	766.475
0.624	0.228	24.7581	0.79094	766.182
0.624	0.23	24.7235	0.789936	765.212
0.624	0.232	23.6041	0.785246	761.642
0.624	0.234	23.5878	0.784868	761.28
0.624	0.236	23.4673	0.785008	761.541
0.624	0.238	22.6952	0.780778	758.083
0.624	0.24	22.7269	0.780436	757.709
0.624	0.242	22.5358	0.779068	756.532
0.624	0.244	21.6666	0.775478	753.811
0.624	0.246	21.6642	0.77396	752.296
0.624	0.248	21.4588	0.773302	751.843
0.624	0.25	20.5259	0.767914	747.388
0.624	0.252	20.546	0.768414	747.868
0.624	0.254	20.2029	0.766964	746.761
0.624	0.256	19.841	0.765514	745.673
0.624	0.258	19.79	0.764408	744.618
0.624	0.26	19.5932	0.763062	743.469
0.624	0.262	18.6361	0.756314	737.678
0.624	0.264	18.6406	0.757356	738.715
0.624	0.266	18.5159	0.756566	738.05
0.624	0.268	17.9886	0.752192	734.203
0.624	0.27	17.9667	0.752812	734.845
0.624	0.272	17.9155	0.751908	733.992
0.624	0.274	16.8428	0.745442	728.599
0.624	0.276	16.8403	0.746386	729.546
0.624	0.278	16.8293	0.744672	727.843
0.624	0.28	16.2298	0.741792	725.562
0.624	0.282	16.2782	0.74058	724.302
0.624	0.284	16.2554	0.740824	724.569
0.624	0.286	15.1902	0.73413	718.94
0.624	0.288	15.1983	0.734182	718.984
0.624	0.29	15.1763	0.733798	718.622
0.624	0.292	14.3335	0.726804	712.47
0.624	0.294	14.1589	0.725812	711.653
0.624	0.296	14.1429	0.726254	712.111
0.624	0.298	14.132	0.725552	711.42
0.624	0.3	13.2085	0.719656	706.448
0.626	0.002	194.39	0.998154	803.764
0.626	0.004	172.319	0.996378	824.059
0.626	0.006	159.301	0.994702	835.401
0.626	0.008	149.845	0.992782	842.937
0.626	0.01	142.722	0.9913	848.578
0.626	0.012	136.69	0.989286	852.596
0.626	0.014	131.013	0.987588	856.575
0.626	0.016	126.693	0.985836	859.143
0.626	0.018	122.582	0.9838	861.218
0.626	0.02	119.261	0.982002	862.741
0.626	0.022	115.757	0.980044	864.287
0.626	0.024	112.671	0.978482	865.811
0.626	0.026	109.826	0.976846	867.02
0.626	0.028	107.104	0.97496	867.856
0.626	0.03	104.436	0.97274	868.304
0.626	0.032	102.382	0.971288	868.906
0.626	0.034	100.137	0.96918	869.043
0.626	0.036	98.1555	0.96779	869.634
0.626	0.038	95.954	0.966276	870.322
0.626	0.04	94.1082	0.963586	869.478
0.626	0.042	92.4079	0.9618	869.392
0.626	0.044	90.644	0.960588	869.944
0.626	0.046	88.943	0.959028	870.085
0.626	0.048	87.3016	0.95722	869.918
0.626	0.05	85.77	0.955572	869.802
0.626	0.052	84.4216	0.953246	868.824
0.626	0.054	82.9481	0.952226	869.278
0.626	0.056	81.5428	0.949474	867.931
0.626	0.058	80.038	0.947964	867.926
0.626	0.06	78.8117	0.945692	866.88
0.626	0.062	77.5761	0.944204	866.628
0.626	0.064	76.2954	0.942722	866.427
0.626	0.066	75.0127	0.941038	866.025
0.626	0.068	73.9554	0.938362	864.407
0.626	0.07	72.8337	0.937062	864.228
0.626	0.072	71.4451	0.935478	864.033
0.626	0.074	70.4808	0.933914	863.433
0.626	0.076	69.5494	0.931688	862.139
0.626	0.078	68.5587	0.929652	861.093
0.626	0.08	67.4537	0.928046	860.592
0.626	0.082	66.5529	0.925956	859.403
0.626	0.084	65.3725	0.924588	859.215
0.626	0.086	64.5736	0.922676	858.102
0.626	0.088	63.5896	0.920528	856.938
0.626	0.09	62.6082	0.918852	856.244
0.626	0.092	61.8411	0.917242	855.401
0.626	0.094	60.9632	0.915184	854.221
0.626	0.096	60.1189	0.913536	853.417
0.626	0.098	59.187	0.911944	852.757
0.626	0.1	58.259	0.90912	850.861
[truncated: 20,500 more rows]
