# Supplementary material for: An Extra Dimension to Decision-Making in Animals: The Three-way Trade-off between Speed, Effort per-Unit-Time and Accuracy
Source: PLoS Comput Biol. 2014 Dec 18;10(12):e1003937. doi: 10.1371/journal.pcbi.1003937 (PMC4270426; doi:10.1371/journal.pcbi.1003937)
Supplement: S1 Dataset — Simulation code and output. This dataset contains: (i) C++ code used to simulate and for a discrete grid of and values; (ii) tab-delimited text files containing the output of those simulations; and (iii) matlab code used to calculate the optimum and values for different levels of and to plot figs. 1–4. (ZIP) [file pcbi.1003937.s001.zip › decision_output_fall_6.txt]

0.6	0.002	309.637	0.998196	688.559
0.6	0.004	274.909	0.99633	721.421
0.6	0.006	253.234	0.994628	741.394
0.6	0.008	238.613	0.992506	753.893
0.6	0.01	227.001	0.990804	763.803
0.6	0.012	217.187	0.989098	771.911
0.6	0.014	208.699	0.98681	778.111
0.6	0.016	201.461	0.985474	784.013
0.6	0.018	195.074	0.983464	788.39
0.6	0.02	189.857	0.981528	791.671
0.6	0.022	183.714	0.97962	795.906
0.6	0.024	179.205	0.97822	799.015
0.6	0.026	174.558	0.975858	801.3
0.6	0.028	170.086	0.97463	804.544
0.6	0.03	166.331	0.972788	806.457
0.6	0.032	162.45	0.970504	808.054
0.6	0.034	158.606	0.9684	809.794
0.6	0.036	155.476	0.967078	811.602
0.6	0.038	152.307	0.964684	812.377
0.6	0.04	149.35	0.963456	814.106
0.6	0.042	146.533	0.961722	815.189
0.6	0.044	143.799	0.959386	815.587
0.6	0.046	141.181	0.957966	816.785
0.6	0.048	138.146	0.955488	817.342
0.6	0.05	135.747	0.954018	818.271
0.6	0.052	133.528	0.952208	818.68
0.6	0.054	131.367	0.950022	818.655
0.6	0.056	128.943	0.94857	819.627
0.6	0.058	126.638	0.946312	819.674
0.6	0.06	124.968	0.945224	820.256
0.6	0.062	122.614	0.942882	820.268
0.6	0.064	120.507	0.940954	820.447
0.6	0.066	119.037	0.9396	820.563
0.6	0.068	116.634	0.937074	820.44
0.6	0.07	115.03	0.9356	820.57
0.6	0.072	113.233	0.93319	819.957
0.6	0.074	111.492	0.931984	820.492
0.6	0.076	109.814	0.929912	820.098
0.6	0.078	108.166	0.928284	820.118
0.6	0.08	106.615	0.926122	819.507
0.6	0.082	104.784	0.92499	820.206
0.6	0.084	103.287	0.922642	819.355
0.6	0.086	101.757	0.920242	818.485
0.6	0.088	100.44	0.918582	818.142
0.6	0.09	98.9501	0.916632	817.682
0.6	0.092	97.4555	0.915076	817.62
0.6	0.094	96.1068	0.913136	817.029
0.6	0.096	94.8062	0.91221	817.404
0.6	0.098	93.3011	0.909802	816.501
0.6	0.1	91.9394	0.90815	816.211
0.6	0.102	90.7013	0.906206	815.505
0.6	0.104	89.2294	0.903414	814.185
0.6	0.106	88.1149	0.901886	813.771
0.6	0.108	86.8034	0.899308	812.505
0.6	0.11	85.6604	0.898108	812.448
0.6	0.112	84.2798	0.89563	811.35
0.6	0.114	83.189	0.894566	811.377
0.6	0.116	82.1933	0.89284	810.647
0.6	0.118	81.1225	0.890648	809.525
0.6	0.12	80.0851	0.889914	809.829
0.6	0.122	78.957	0.88725	808.293
0.6	0.124	77.8508	0.885188	807.337
0.6	0.126	76.6849	0.884456	807.771
0.6	0.128	75.7322	0.882074	806.342
0.6	0.13	74.7489	0.880088	805.339
0.6	0.132	73.7188	0.878212	804.493
0.6	0.134	72.6678	0.875482	802.814
0.6	0.136	71.4678	0.873926	802.458
0.6	0.138	70.5639	0.872566	802.002
0.6	0.14	69.6948	0.870252	800.557
0.6	0.142	68.6209	0.86831	799.689
0.6	0.144	67.7663	0.866196	798.43
0.6	0.146	66.9268	0.864576	797.649
0.6	0.148	66.0045	0.86347	797.466
0.6	0.15	64.9676	0.8612	796.232
0.6	0.152	64.1897	0.859338	795.148
0.6	0.154	63.2444	0.85744	794.196
0.6	0.156	62.4155	0.85549	793.075
0.6	0.158	61.415	0.853508	792.093
0.6	0.16	60.673	0.851576	790.903
0.6	0.162	59.821	0.849924	790.103
0.6	0.164	59.0521	0.848404	789.352
0.6	0.166	58.1953	0.846282	788.087
0.6	0.168	57.2415	0.843628	786.387
0.6	0.17	56.6321	0.841876	785.244
0.6	0.172	55.821	0.840568	784.747
0.6	0.174	55.1386	0.83806	782.921
0.6	0.176	54.2803	0.835848	781.568
0.6	0.178	53.5726	0.834704	781.131
0.6	0.18	52.8577	0.832968	780.11
0.6	0.182	52.1245	0.831272	779.147
0.6	0.184	51.2896	0.829518	778.228
0.6	0.186	50.703	0.827218	776.515
0.6	0.188	49.845	0.825582	775.737
0.6	0.19	49.0949	0.823308	774.213
0.6	0.192	48.619	0.82154	772.921
0.6	0.194	47.9617	0.819662	771.7
0.6	0.196	47.0034	0.81734	770.337
0.6	0.198	46.3708	0.816052	769.681
0.6	0.2	45.8114	0.813518	767.707
0.6	0.202	44.8865	0.810788	765.902
0.6	0.204	44.4095	0.810212	765.803
0.6	0.206	43.7315	0.807584	763.852
0.6	0.208	43.1585	0.8053	762.142
0.6	0.21	42.4538	0.803966	761.512
0.6	0.212	41.7733	0.80179	760.017
0.6	0.214	41.4426	0.800586	759.143
0.6	0.216	40.6907	0.798076	757.385
0.6	0.218	40.0812	0.795714	755.633
0.6	0.22	39.5785	0.795284	755.705
0.6	0.222	38.8365	0.792268	753.431
0.6	0.224	38.4724	0.79157	753.098
0.6	0.226	37.5722	0.789304	751.732
0.6	0.228	37.166	0.787204	750.038
0.6	0.23	36.5812	0.78478	748.199
0.6	0.232	35.9783	0.783676	747.698
0.6	0.234	35.2899	0.780906	745.616
0.6	0.236	34.9707	0.780314	745.343
0.6	0.238	34.4632	0.777394	742.931
0.6	0.24	33.653	0.773794	740.141
0.6	0.242	33.2841	0.773632	740.348
0.6	0.244	32.7228	0.771754	739.031
0.6	0.246	32.3965	0.770682	738.285
0.6	0.248	31.6488	0.768512	736.863
0.6	0.25	31.3458	0.766896	735.55
0.6	0.252	30.5653	0.764016	733.451
0.6	0.254	30.109	0.76156	731.451
0.6	0.256	29.7603	0.76087	731.11
0.6	0.258	29.4684	0.75843	728.962
0.6	0.26	28.689	0.756804	728.115
0.6	0.262	28.302	0.75425	725.948
0.6	0.264	27.9085	0.753452	725.544
0.6	0.266	27.3504	0.75195	724.6
0.6	0.268	26.8744	0.748664	721.79
0.6	0.27	26.428	0.74715	720.722
0.6	0.272	26.1079	0.744676	718.568
0.6	0.274	25.8431	0.745308	719.465
0.6	0.276	25.0657	0.74044	715.374
0.6	0.278	24.6386	0.739068	714.429
0.6	0.28	24.4209	0.737526	713.105
0.6	0.282	24.136	0.73667	712.534
0.6	0.284	23.3659	0.732416	709.05
0.6	0.286	23.2539	0.733786	710.532
0.6	0.288	22.4537	0.728934	706.48
0.6	0.29	22.2941	0.7295	707.206
0.6	0.292	21.5707	0.725436	703.865
0.6	0.294	21.4492	0.724762	703.313
0.6	0.296	20.6422	0.720498	699.856
0.6	0.298	20.4749	0.719282	698.807
0.6	0.3	20.097	0.71778	697.683
0.602	0.002	297.403	0.998194	700.791
0.602	0.004	264.046	0.996318	732.272
0.602	0.006	243.441	0.994652	751.211
0.602	0.008	229.262	0.992554	763.292
0.602	0.01	218.087	0.990896	772.809
0.602	0.012	208.717	0.989134	780.417
0.602	0.014	200.556	0.986994	786.438
0.602	0.016	193.791	0.985446	791.655
0.602	0.018	187.607	0.983588	795.981
0.602	0.02	182.055	0.98157	799.515
0.602	0.022	176.259	0.979546	803.287
0.602	0.024	172.22	0.977916	805.696
0.602	0.026	167.687	0.976536	808.849
0.602	0.028	163.666	0.974428	810.762
0.602	0.03	159.718	0.97262	812.902
0.602	0.032	156.122	0.970916	814.794
0.602	0.034	153.051	0.969062	816.011
0.602	0.036	149.479	0.966958	817.479
0.602	0.038	146.278	0.965346	819.068
0.602	0.04	143.822	0.963434	819.612
0.602	0.042	140.83	0.961356	820.526
0.602	0.044	138.134	0.959402	821.268
0.602	0.046	135.632	0.95766	822.028
0.602	0.048	133.072	0.95598	822.908
0.602	0.05	130.548	0.954432	823.884
0.602	0.052	128.176	0.95265	824.474
0.602	0.054	126.158	0.950354	824.196
0.602	0.056	124.143	0.94885	824.707
0.602	0.058	121.746	0.946456	824.71
0.602	0.06	120.054	0.945866	825.812
0.602	0.062	117.951	0.943458	825.507
0.602	0.064	116.065	0.941394	825.329
0.602	0.066	114.333	0.9395	825.167
0.602	0.068	112.413	0.937312	824.899
0.602	0.07	110.618	0.935904	825.286
0.602	0.072	108.747	0.933548	824.801
0.602	0.074	107.181	0.93198	824.799
0.602	0.076	105.725	0.92984	824.115
0.602	0.078	104.018	0.928378	824.36
0.602	0.08	102.272	0.926806	824.534
0.602	0.082	100.972	0.925136	824.164
0.602	0.084	99.4615	0.922312	822.85
0.602	0.086	98.0366	0.92065	822.613
0.602	0.088	96.6516	0.91937	822.718
0.602	0.09	95.0987	0.91704	821.941
0.602	0.092	93.6696	0.915334	821.664
0.602	0.094	92.3407	0.91385	821.509
0.602	0.096	90.9805	0.911194	820.213
0.602	0.098	90.0173	0.90998	819.963
0.602	0.1	88.4166	0.908234	819.817
0.602	0.102	87.2242	0.905356	818.132
0.602	0.104	86.104	0.903714	817.61
0.602	0.106	84.7912	0.901446	816.655
0.602	0.108	83.7953	0.901062	817.267
0.602	0.11	82.394	0.898944	816.55
0.602	0.112	81.3232	0.896682	815.359
0.602	0.114	80.3961	0.895348	814.952
0.602	0.116	78.9325	0.89324	814.308
0.602	0.118	78.0544	0.890878	812.824
0.602	0.12	76.9194	0.888406	811.487
0.602	0.122	75.9093	0.887476	811.567
0.602	0.124	74.7755	0.88493	810.154
0.602	0.126	73.8564	0.882866	809.01
0.602	0.128	72.7763	0.881172	808.396
0.602	0.13	71.6119	0.87943	807.818
0.602	0.132	70.7329	0.877552	806.819
0.602	0.134	69.9044	0.875738	805.834
0.602	0.136	68.8772	0.874216	805.339
0.602	0.138	67.8193	0.87265	804.831
0.602	0.14	66.9272	0.870886	803.959
0.602	0.142	65.9811	0.868822	802.841
0.602	0.144	65.0773	0.866656	801.579
0.602	0.146	64.2914	0.864622	800.331
0.602	0.148	63.5615	0.862404	798.843
0.602	0.15	62.5492	0.860584	798.035
0.602	0.152	61.6905	0.85968	797.99
0.602	0.154	60.7553	0.85686	796.105
0.602	0.156	59.9853	0.854972	794.987
0.602	0.158	59.1002	0.852776	793.676
0.602	0.16	58.2855	0.85205	793.764
0.602	0.162	57.3504	0.849866	792.516
0.602	0.164	56.6911	0.848794	792.103
0.602	0.166	55.8501	0.845564	789.714
0.602	0.168	55.0945	0.845184	790.09
0.602	0.17	54.3102	0.842402	788.092
0.602	0.172	53.6084	0.84049	786.882
0.602	0.174	52.8468	0.839138	786.291
0.602	0.176	52.2712	0.836602	784.331
0.602	0.178	51.4554	0.833958	782.503
0.602	0.18	50.7436	0.832918	782.174
0.602	0.182	50.148	0.83141	781.262
0.602	0.184	49.256	0.828706	779.45
0.602	0.186	48.7089	0.826252	777.543
0.602	0.188	48.0853	0.824726	776.641
0.602	0.19	47.434	0.82381	776.376
0.602	0.192	46.5055	0.8224	775.894
0.602	0.194	45.9388	0.819454	773.515
0.602	0.196	45.2821	0.818268	772.986
0.602	0.198	44.5563	0.815476	770.92
0.602	0.2	43.9213	0.812912	768.991
0.602	0.202	43.4851	0.813358	769.873
0.602	0.204	42.7232	0.810744	768.021
0.602	0.206	42.0839	0.807598	765.514
0.602	0.208	41.5223	0.80531	763.788
0.602	0.21	41.0971	0.805838	764.741
0.602	0.212	40.4263	0.802644	762.218
0.602	0.214	39.8401	0.80074	760.9
0.602	0.216	39.1591	0.798738	759.579
0.602	0.218	38.7941	0.797704	758.91
0.602	0.22	37.9985	0.796708	758.71
0.602	0.222	37.4435	0.793388	755.944
0.602	0.224	36.8685	0.79027	753.402
0.602	0.226	36.4314	0.789786	753.355
0.602	0.228	35.8118	0.78898	753.168
0.602	0.23	35.0767	0.78452	749.443
0.602	0.232	34.7994	0.783408	748.609
0.602	0.234	34.1828	0.78193	747.747
0.602	0.236	33.673	0.779234	745.561
0.602	0.238	32.9779	0.776968	743.99
0.602	0.24	32.6442	0.776518	743.874
0.602	0.242	32.2042	0.775558	743.354
0.602	0.244	31.7532	0.772038	740.285
0.602	0.246	31.0574	0.770772	739.715
0.602	0.248	30.4214	0.767772	737.351
0.602	0.25	30.1865	0.765826	735.639
0.602	0.252	29.8458	0.76498	735.134
0.602	0.254	29.164	0.762964	733.8
0.602	0.256	28.4428	0.759454	731.011
0.602	0.258	28.2007	0.758596	730.395
0.602	0.26	27.93	0.75844	730.51
0.602	0.262	27.2353	0.754804	727.569
0.602	0.264	26.8388	0.752656	725.817
0.602	0.266	26.3444	0.750738	724.394
0.602	0.268	26.121	0.749754	723.633
0.602	0.27	25.5109	0.747324	721.813
0.602	0.272	25.0141	0.745854	720.84
0.602	0.274	24.5735	0.74327	718.696
0.602	0.276	24.4216	0.742716	718.294
0.602	0.278	23.797	0.73954	715.743
0.602	0.28	23.5707	0.738438	714.867
0.602	0.282	23.0201	0.73516	712.14
0.602	0.284	22.5396	0.733168	710.628
0.602	0.286	22.1501	0.731614	709.464
0.602	0.288	21.7597	0.729878	708.118
0.602	0.29	21.1542	0.727274	706.12
0.602	0.292	20.622	0.72477	704.148
0.602	0.294	20.421	0.72336	702.939
0.602	0.296	20.2429	0.722718	702.475
0.602	0.298	19.9106	0.720718	700.807
0.602	0.3	19.4599	0.718524	699.064
0.604	0.002	286.433	0.998112	711.679
0.604	0.004	253.48	0.996356	742.876
0.604	0.006	234.393	0.994624	760.231
0.604	0.008	220.656	0.99261	771.954
0.604	0.01	209.581	0.990866	781.285
0.604	0.012	200.797	0.989226	788.429
0.604	0.014	192.89	0.987366	794.476
0.604	0.016	186.064	0.985338	799.274
0.604	0.018	180.474	0.983554	803.08
0.604	0.02	174.99	0.981816	806.826
0.604	0.022	169.939	0.979694	809.755
0.604	0.024	165.433	0.97804	812.607
0.604	0.026	161.306	0.976488	815.182
0.604	0.028	157.449	0.974378	816.929
0.604	0.03	153.698	0.972368	818.67
0.604	0.032	150.319	0.970446	820.127
0.604	0.034	146.928	0.968708	821.78
0.604	0.036	143.839	0.9671	823.261
0.604	0.038	140.943	0.965276	824.333
0.604	0.04	138.178	0.963468	825.29
0.604	0.042	135.168	0.96101	825.842
0.604	0.044	132.89	0.959884	826.994
0.604	0.046	130.595	0.95781	827.215
0.604	0.048	128.083	0.956226	828.143
0.604	0.05	125.69	0.954576	828.886
0.604	0.052	123.592	0.952774	829.182
0.604	0.054	121.432	0.950286	828.854
0.604	0.056	119.425	0.949154	829.729
0.604	0.058	117.407	0.946908	829.501
0.604	0.06	115.42	0.94559	830.17
0.604	0.062	113.495	0.943154	829.659
0.604	0.064	111.599	0.94131	829.711
0.604	0.066	110.062	0.940136	830.074
0.604	0.068	108.149	0.938002	829.853
0.604	0.07	106.515	0.936194	829.679
0.604	0.072	104.826	0.934014	829.188
0.604	0.074	103.189	0.93234	829.151
0.604	0.076	101.526	0.929604	828.078
0.604	0.078	100.156	0.928466	828.31
0.604	0.08	98.7081	0.926958	828.25
0.604	0.082	97.109	0.924624	827.515
0.604	0.084	95.7503	0.922898	827.148
0.604	0.086	94.2759	0.920742	826.466
0.604	0.088	92.8647	0.91891	826.045
0.604	0.09	91.4607	0.917236	825.775
0.604	0.092	89.9797	0.9154	825.42
0.604	0.094	89.0206	0.913374	824.353
0.604	0.096	87.5047	0.911852	824.347
0.604	0.098	86.7353	0.909834	823.099
0.604	0.1	85.2387	0.90853	823.291
0.604	0.102	84.1038	0.906642	822.538
0.604	0.104	82.6002	0.904156	821.556
0.604	0.106	81.665	0.902456	820.791
0.604	0.108	80.4193	0.900514	820.095
0.604	0.11	79.4273	0.899226	819.799
0.604	0.112	78.1156	0.896456	818.34
0.604	0.114	77.1828	0.894802	817.619
0.604	0.116	76.2651	0.89331	817.045
0.604	0.118	75.1544	0.89154	816.386
0.604	0.12	73.8567	0.889116	815.259
0.604	0.122	73.003	0.887072	814.069
0.604	0.124	72.0695	0.885746	813.676
0.604	0.126	70.9011	0.883848	812.947
0.604	0.128	70.1347	0.882156	812.021
0.604	0.13	69.0511	0.88024	811.189
0.604	0.132	68.1412	0.878622	810.481
0.604	0.134	67.2926	0.876398	809.105
0.604	0.136	66.1533	0.873934	807.781
0.604	0.138	65.3922	0.872794	807.402
0.604	0.14	64.6893	0.87005	805.361
0.604	0.142	63.5268	0.867534	804.007
0.604	0.144	62.6759	0.867136	804.46
0.604	0.146	62.0246	0.864992	802.967
0.604	0.148	61.0793	0.862988	801.909
0.604	0.15	60.1639	0.861294	801.13
0.604	0.152	59.2763	0.859314	800.038
0.604	0.154	58.4616	0.856842	798.38
0.604	0.156	57.7819	0.85517	797.388
0.604	0.158	57.0594	0.853872	796.813
0.604	0.16	56.1379	0.85107	794.932
0.604	0.162	55.4199	0.849994	794.574
0.604	0.164	54.7578	0.84842	793.662
0.604	0.166	53.9512	0.846136	792.185
0.604	0.168	53.094	0.845072	791.978
0.604	0.17	52.5138	0.843618	791.104
0.604	0.172	51.715	0.84114	789.425
0.604	0.174	50.9277	0.839234	788.306
0.604	0.176	50.3727	0.835754	785.381
0.604	0.178	49.6435	0.836088	786.444
0.604	0.18	48.7998	0.832948	784.148
0.604	0.182	48.1828	0.830474	782.291
0.604	0.184	47.6379	0.82954	781.902
0.604	0.186	46.99	0.828614	781.624
0.604	0.188	45.9997	0.824612	778.612
0.604	0.19	45.5853	0.823742	778.157
0.604	0.192	44.9856	0.82165	776.664
0.604	0.194	44.2717	0.819164	774.892
0.604	0.196	43.5733	0.818196	774.623
0.604	0.198	43.0209	0.81576	772.739
0.604	0.2	42.2992	0.813546	771.247
0.604	0.202	41.5975	0.812368	770.77
0.604	0.204	41.2415	0.810908	769.667
0.604	0.206	40.7798	0.808958	768.178
0.604	0.208	40.0692	0.80675	766.681
0.604	0.21	39.3979	0.803722	764.324
0.604	0.212	38.8393	0.802714	763.875
0.604	0.214	38.3888	0.801918	763.529
0.604	0.216	37.7384	0.798728	760.99
0.604	0.218	37.0295	0.79747	760.441
0.604	0.22	36.6806	0.795456	758.775
0.604	0.222	36.0386	0.79385	757.811
0.604	0.224	35.5974	0.792428	756.831
0.604	0.226	34.9527	0.789238	754.285
0.604	0.228	34.5498	0.787908	753.358
0.604	0.23	34.0014	0.78631	752.309
0.604	0.232	33.3611	0.782578	749.217
0.604	0.234	32.6944	0.780628	747.934
0.604	0.236	32.5054	0.780724	748.219
0.604	0.238	31.9936	0.778132	746.138
0.604	0.24	31.3802	0.776346	744.966
0.604	0.242	30.7633	0.774138	743.375
0.604	0.244	30.3527	0.772282	741.929
0.604	0.246	30.1319	0.770566	740.434
0.604	0.248	29.4913	0.768106	738.615
0.604	0.25	29.076	0.767802	738.726
0.604	0.252	28.4694	0.764634	736.165
0.604	0.254	28.1632	0.762994	734.831
0.604	0.256	27.8126	0.762388	734.575
0.604	0.258	27.2137	0.758146	730.932
0.604	0.26	26.8141	0.757998	731.184
0.604	0.262	26.2418	0.753824	727.582
0.604	0.264	26.1378	0.75387	727.732
0.604	0.266	25.4954	0.751708	726.213
0.604	0.268	24.9594	0.749484	724.525
0.604	0.27	24.5417	0.746864	722.322
0.604	0.272	24.3228	0.745404	721.081
0.604	0.274	23.8229	0.743038	719.215
0.604	0.276	23.3357	0.742736	719.4
0.604	0.278	22.9557	0.740522	717.566
0.604	0.28	22.4009	0.737764	715.363
0.604	0.282	22.1392	0.736872	714.733
0.604	0.284	21.6621	0.732796	711.134
0.604	0.286	21.3486	0.732134	710.785
0.604	0.288	20.8867	0.729898	709.011
0.604	0.29	20.3611	0.726858	706.497
0.604	0.292	20.2567	0.727242	706.985
0.604	0.294	19.7287	0.72348	703.751
0.604	0.296	19.5031	0.723794	704.291
0.604	0.298	19.2811	0.722244	702.963
0.604	0.3	18.7578	0.717844	699.086
0.606	0.002	275.588	0.998114	722.526
0.606	0.004	244.331	0.996176	751.845
0.606	0.006	225.751	0.994558	768.807
0.606	0.008	212.582	0.992772	780.19
0.606	0.01	201.387	0.99087	789.483
0.606	0.012	193.348	0.989048	795.7
0.606	0.014	185.866	0.987144	801.278
0.606	0.016	179.283	0.985384	806.101
0.606	0.018	173.355	0.983578	810.223
0.606	0.02	168.176	0.981644	813.468
0.606	0.022	163.889	0.980174	816.285
0.606	0.024	159.311	0.977974	818.663
0.606	0.026	155.439	0.976346	820.907
0.606	0.028	151.439	0.973918	822.479
0.606	0.03	148.224	0.972594	824.37
0.606	0.032	144.462	0.970804	826.342
0.606	0.034	141.497	0.96881	827.313
0.606	0.036	138.593	0.966994	828.401
0.606	0.038	135.623	0.965428	829.805
0.606	0.04	133.317	0.963374	830.057
0.606	0.042	130.368	0.961754	831.386
0.606	0.044	127.935	0.959902	831.967
0.606	0.046	125.842	0.957946	832.104
0.606	0.048	123.167	0.955874	832.707
0.606	0.05	121.084	0.954062	832.978
0.606	0.052	119.104	0.952708	833.604
0.606	0.054	116.859	0.95058	833.721
0.606	0.056	114.632	0.94912	834.488
0.606	0.058	112.928	0.94721	834.282
0.606	0.06	111.085	0.945438	834.353
0.606	0.062	109.233	0.943446	834.213
0.606	0.064	107.541	0.941704	834.163
0.606	0.066	105.773	0.939624	833.851
0.606	0.068	104.151	0.937894	833.743
0.606	0.07	102.259	0.936148	833.889
0.606	0.072	100.989	0.934696	833.707
0.606	0.074	99.3604	0.932478	833.118
0.606	0.076	97.7327	0.930306	832.573
0.606	0.078	96.2163	0.928468	832.252
0.606	0.08	94.936	0.92669	831.754
0.606	0.082	93.5246	0.924556	831.031
0.606	0.084	92.2168	0.923258	831.041
0.606	0.086	90.7401	0.92066	829.92
0.606	0.088	89.4856	0.919776	830.29
0.606	0.09	88.4432	0.916944	828.501
0.606	0.092	86.8898	0.915906	829.016
0.606	0.094	85.5994	0.913758	828.159
0.606	0.096	84.6118	0.912058	827.446
0.606	0.098	83.3043	0.91076	827.456
0.606	0.1	82.0921	0.908182	826.09
0.606	0.102	80.967	0.906534	825.567
0.606	0.104	79.7958	0.904346	824.55
0.606	0.106	78.7193	0.902052	823.333
0.606	0.108	77.5494	0.901096	823.547
0.606	0.11	76.4917	0.89953	823.038
0.606	0.112	75.2591	0.896536	821.277
0.606	0.114	74.3808	0.895458	821.077
0.606	0.116	73.0934	0.892766	819.673
0.606	0.118	72.3616	0.89111	818.748
0.606	0.12	71.3062	0.88924	817.934
0.606	0.122	70.2459	0.887638	817.392
0.606	0.124	69.478	0.885692	816.214
0.606	0.126	68.4883	0.882778	814.29
0.606	0.128	67.5714	0.882876	815.305
0.606	0.13	66.5151	0.88016	813.645
0.606	0.132	65.4843	0.87897	813.486
0.606	0.134	64.817	0.877406	812.589
0.606	0.136	64.0656	0.874802	810.736
0.606	0.138	62.9937	0.872864	809.87
0.606	0.14	62.1557	0.870742	808.586
0.606	0.142	61.321	0.869564	808.243
0.606	0.144	60.4782	0.86772	807.242
0.606	0.146	59.7412	0.866248	806.507
0.606	0.148	58.8433	0.863216	804.373
0.606	0.15	57.9256	0.860992	803.066
0.606	0.152	57.3967	0.860468	803.071
0.606	0.154	56.5182	0.858152	801.634
0.606	0.156	55.525	0.855794	800.269
0.606	0.158	55.0358	0.854738	799.702
0.606	0.16	54.126	0.852458	798.332
0.606	0.162	53.375	0.850172	796.797
0.606	0.164	52.577	0.84904	796.463
0.606	0.166	52.1536	0.846542	794.388
0.606	0.168	51.1962	0.843722	792.526
0.606	0.17	50.4324	0.842692	792.26
0.606	0.172	50.0096	0.84204	792.03
0.606	0.174	49.0043	0.83917	790.166
0.606	0.176	48.4	0.83707	788.67
0.606	0.178	47.796	0.834418	786.622
0.606	0.18	47.2704	0.833106	785.836
0.606	0.182	46.3412	0.831008	784.667
0.606	0.184	45.7834	0.828852	783.069
0.606	0.186	45.3264	0.827788	782.462
0.606	0.188	44.5997	0.82661	782.01
0.606	0.19	43.704	0.823184	779.48
0.606	0.192	43.1628	0.822292	779.129
0.606	0.194	42.7077	0.819636	776.928
0.606	0.196	41.978	0.817798	775.82
0.606	0.198	41.2774	0.817168	775.891
0.606	0.2	40.9482	0.81339	772.442
0.606	0.202	40.3897	0.812886	772.496
0.606	0.204	39.7806	0.809902	770.121
0.606	0.206	39.0257	0.808572	769.546
0.606	0.208	38.617	0.80713	768.513
0.606	0.21	38.1878	0.80674	768.552
0.606	0.212	37.5763	0.803868	766.292
0.606	0.214	36.9657	0.80151	764.544
0.606	0.216	36.4773	0.800578	764.101
0.606	0.218	35.8845	0.797762	761.878
0.606	0.22	35.2378	0.794528	759.29
0.606	0.222	34.7664	0.793376	758.61
0.606	0.224	34.3447	0.791924	757.579
0.606	0.226	33.8315	0.789758	755.927
0.606	0.228	33.1693	0.788058	754.889
0.606	0.23	32.6793	0.785474	752.795
0.606	0.232	32.3065	0.784642	752.335
0.606	0.234	31.8427	0.783422	751.579
0.606	0.236	31.3575	0.781206	749.849
0.606	0.238	30.7351	0.777294	746.559
0.606	0.24	30.1865	0.77623	746.044
0.606	0.242	30.0453	0.775046	745.001
0.606	0.244	29.4218	0.772972	743.55
0.606	0.246	28.908	0.77074	741.832
0.606	0.248	28.4737	0.769314	740.84
0.606	0.25	28.0481	0.7686	740.552
0.606	0.252	27.569	0.765364	737.795
0.606	0.254	27.0353	0.762532	735.497
0.606	0.256	26.7045	0.761302	734.598
0.606	0.258	26.1238	0.759114	732.99
0.606	0.26	26.0354	0.759144	733.109
0.606	0.262	25.31	0.75519	729.88
0.606	0.264	25.0086	0.754376	729.367
0.606	0.266	24.3585	0.751524	727.165
0.606	0.268	24.3344	0.750926	726.592
0.606	0.27	23.8095	0.748252	724.443
0.606	0.272	23.4357	0.74698	723.544
0.606	0.274	23.0884	0.743986	720.898
0.606	0.276	22.5559	0.7418	719.244
0.606	0.278	22.1769	0.740354	718.177
0.606	0.28	21.562	0.736574	715.012
0.606	0.282	21.2868	0.7359	714.613
0.606	0.284	21.0126	0.734264	713.251
0.606	0.286	20.2908	0.731688	711.397
0.606	0.288	20.2591	0.730904	710.645
0.606	0.29	19.8722	0.729062	709.19
0.606	0.292	19.4728	0.726256	706.783
0.606	0.294	19.1824	0.724218	705.036
0.606	0.296	18.71	0.722476	703.766
0.606	0.298	18.6604	0.723144	704.484
0.606	0.3	18.2293	0.719576	701.347
0.608	0.002	265.04	0.998218	733.178
0.608	0.004	235.217	0.996312	761.095
0.608	0.006	217.041	0.99445	777.409
0.608	0.008	204.724	0.992676	787.952
0.608	0.01	194.402	0.991054	796.652
0.608	0.012	186.268	0.988986	802.718
0.608	0.014	179.137	0.987298	808.161
0.608	0.016	172.575	0.985394	812.819
0.608	0.018	167.188	0.983346	816.158
0.608	0.02	162.19	0.981726	819.536
0.608	0.022	157.873	0.980022	822.149
0.608	0.024	153.479	0.978106	824.627
0.608	0.026	149.699	0.976172	826.473
0.608	0.028	146.156	0.974922	828.766
0.608	0.03	142.333	0.972858	830.525
0.608	0.032	139.423	0.970438	831.015
0.608	0.034	136.316	0.968782	832.466
0.608	0.036	133.504	0.967426	833.922
0.608	0.038	131.101	0.96544	834.339
0.608	0.04	128.192	0.96366	835.468
0.608	0.042	125.848	0.961632	835.784
0.608	0.044	123.253	0.959932	836.679
0.608	0.046	120.871	0.957986	837.115
0.608	0.048	118.487	0.955906	837.419
0.608	0.05	116.674	0.954024	837.35
0.608	0.052	114.847	0.952078	837.231
0.608	0.054	112.507	0.950386	837.879
0.608	0.056	111.007	0.948758	837.751
0.608	0.058	108.623	0.94716	838.537
0.608	0.06	106.962	0.944612	837.65
0.608	0.062	105.526	0.943072	837.546
0.608	0.064	103.594	0.942078	838.484
0.608	0.066	101.923	0.939656	837.733
0.608	0.068	100.583	0.937732	837.149
0.608	0.07	98.478	0.936046	837.568
0.608	0.072	97.2168	0.934492	837.275
0.608	0.074	96.186	0.932824	836.638
0.608	0.076	94.2478	0.930232	835.984
0.608	0.078	92.9131	0.928916	836.003
0.608	0.08	91.3815	0.9269	835.518
0.608	0.082	90.0191	0.925154	835.135
0.608	0.084	89.0126	0.923448	834.435
0.608	0.086	87.2838	0.92043	833.146
0.608	0.088	86.3562	0.91916	832.804
0.608	0.09	84.9663	0.917692	832.726
0.608	0.092	83.7657	0.91605	832.284
0.608	0.094	82.5208	0.913636	831.115
0.608	0.096	81.5134	0.911378	829.865
0.608	0.098	80.0281	0.909864	829.836
0.608	0.1	78.8881	0.908386	829.498
0.608	0.102	78.1088	0.906398	828.289
0.608	0.104	76.7522	0.90443	827.678
0.608	0.106	75.8812	0.902992	827.111
0.608	0.108	74.646	0.89998	825.334
0.608	0.11	73.847	0.899422	825.575
0.608	0.112	72.6805	0.897568	824.888
0.608	0.114	71.6242	0.89578	824.156
0.608	0.116	70.8072	0.893678	822.871
0.608	0.118	69.4368	0.892556	823.119
0.608	0.12	68.8175	0.890194	821.377
0.608	0.122	67.8375	0.887494	819.657
0.608	0.124	66.8393	0.886462	819.623
0.608	0.126	66.0514	0.884062	818.011
0.608	0.128	64.9741	0.882332	817.358
0.608	0.13	64.2028	0.881124	816.921
0.608	0.132	63.345	0.878204	814.859
0.608	0.134	62.455	0.877152	814.697
0.608	0.136	61.7414	0.875296	813.555
0.608	0.138	60.817	0.873078	812.261
0.608	0.14	59.8206	0.870362	810.541
0.608	0.142	59.1638	0.869236	810.072
0.608	0.144	58.4734	0.866714	808.241
0.608	0.146	57.4106	0.865392	807.981
0.608	0.148	56.8451	0.863938	807.093
0.608	0.15	56.0238	0.861794	805.77
0.608	0.152	55.1231	0.859732	804.609
0.608	0.154	54.4925	0.858546	804.054
0.608	0.156	53.7281	0.85557	801.842
0.608	0.158	52.9056	0.85332	800.414
0.608	0.16	52.2138	0.852082	799.868
0.608	0.162	51.568	0.851384	799.816
0.608	0.164	50.7195	0.848446	797.726
0.608	0.166	49.9598	0.846878	796.918
0.608	0.168	49.5355	0.84454	795.004
0.608	0.17	48.8153	0.843334	794.519
0.608	0.172	48.0496	0.840768	792.718
0.608	0.174	47.5019	0.839542	792.04
0.608	0.176	46.8175	0.83724	790.422
0.608	0.178	46.0939	0.835978	789.884
0.608	0.18	45.287	0.83346	788.173
0.608	0.182	44.8096	0.831628	786.818
0.608	0.184	44.1567	0.829764	785.607
0.608	0.186	43.5289	0.828018	784.489
0.608	0.188	42.9197	0.826268	783.348
0.608	0.19	42.2388	0.824644	782.405
0.608	0.192	41.7693	0.821552	779.783
0.608	0.194	41.0816	0.820596	779.514
0.608	0.196	40.6977	0.818948	778.25
0.608	0.198	40.0214	0.816838	776.817
0.608	0.2	39.4805	0.814218	774.737
0.608	0.202	39.0607	0.813406	774.345
0.608	0.204	38.5265	0.81113	772.603
0.608	0.206	37.7894	0.809512	771.723
0.608	0.208	37.2866	0.806986	769.699
0.608	0.21	36.7041	0.805484	768.78
0.608	0.212	36.2716	0.803764	767.492
0.608	0.214	35.6286	0.80239	766.761
0.608	0.216	35.0469	0.800238	765.191
0.608	0.218	34.5541	0.798206	763.652
0.608	0.22	34.1124	0.796504	762.392
0.608	0.222	33.4611	0.793808	760.347
0.608	0.224	33.0612	0.792378	759.317
0.608	0.226	32.653	0.789988	757.335
0.608	0.228	32.095	0.787524	755.429
0.608	0.23	31.6256	0.78694	755.314
0.608	0.232	31.0998	0.784142	753.042
0.608	0.234	30.7038	0.78254	751.836
0.608	0.236	30.2356	0.780704	750.468
0.608	0.238	29.6659	0.779124	749.458
0.608	0.24	29.2148	0.77662	747.405
0.608	0.242	28.8561	0.77385	744.994
0.608	0.244	28.5798	0.774336	745.756
0.608	0.246	27.9823	0.77191	743.928
0.608	0.248	27.3878	0.768864	741.476
0.608	0.25	26.9478	0.767164	740.216
0.608	0.252	26.7855	0.76692	740.134
0.608	0.254	26.0168	0.762046	736.029
0.608	0.256	25.6825	0.76185	736.168
0.608	0.258	25.2532	0.758964	733.711
0.608	0.26	25.0276	0.758122	733.094
0.608	0.262	24.7	0.758102	733.402
0.608	0.264	24.2132	0.75422	730.007
0.608	0.266	23.6187	0.751182	727.563
0.608	0.268	23.2869	0.750664	727.377
0.608	0.27	23.1088	0.749514	726.405
0.608	0.272	22.7187	0.747344	724.625
0.608	0.274	22.0901	0.744912	722.822
0.608	0.276	21.389	0.74051	719.121
0.608	0.278	21.2222	0.739518	718.296
0.608	0.28	21.0989	0.738794	717.695
0.608	0.282	20.8794	0.738474	717.595
0.608	0.284	20.1763	0.734368	714.192
0.608	0.286	19.7034	0.732714	713.011
0.608	0.288	19.4943	0.731488	711.994
0.608	0.29	19.3405	0.7302	710.859
0.608	0.292	18.9798	0.728932	709.952
0.608	0.294	18.6425	0.72509	706.448
0.608	0.296	18.0762	0.72271	704.634
0.608	0.298	17.9044	0.721204	703.3
0.608	0.3	17.7908	0.721562	703.771
0.61	0.002	255.677	0.998206	742.529
0.61	0.004	226.503	0.996364	769.861
0.61	0.006	209.335	0.994472	785.137
0.61	0.008	197.027	0.992694	795.667
0.61	0.01	187.416	0.991054	803.638
0.61	0.012	178.712	0.988824	810.112
0.61	0.014	172.196	0.986976	814.78
0.61	0.016	166.105	0.98531	819.205
0.61	0.018	161.37	0.98371	822.34
0.61	0.02	156.873	0.981846	824.973
0.61	0.022	152.181	0.979702	827.521
0.61	0.024	147.737	0.977878	830.141
0.61	0.026	143.579	0.97602	832.441
0.61	0.028	141.092	0.975	833.908
0.61	0.03	137.212	0.972684	835.472
0.61	0.032	134.033	0.971118	837.085
0.61	0.034	131.727	0.96944	837.713
0.61	0.036	129.106	0.967852	838.746
0.61	0.038	125.752	0.96522	839.468
0.61	0.04	123.354	0.963476	840.122
0.61	0.042	120.824	0.961552	840.728
0.61	0.044	118.523	0.95974	841.217
0.61	0.046	116.605	0.95831	841.705
0.61	0.048	114.895	0.956468	841.573
0.61	0.05	113.016	0.954538	841.522
0.61	0.052	110.768	0.953108	842.34
0.61	0.054	108.326	0.950838	842.512
0.61	0.056	106.214	0.948066	841.852
0.61	0.058	105.377	0.947956	842.579
0.61	0.06	103.498	0.945882	842.384
0.61	0.062	101.151	0.942852	841.701
0.61	0.064	99.9832	0.941572	841.589
0.61	0.066	98.8598	0.94024	841.38
0.61	0.068	96.4266	0.93735	840.923
0.61	0.07	95.3326	0.936534	841.201
0.61	0.072	93.9695	0.934846	840.876
0.61	0.074	91.6066	0.93125	839.643
0.61	0.076	91.5107	0.931412	839.901
0.61	0.078	88.953	0.928056	839.103
0.61	0.08	88.9494	0.928146	839.197
0.61	0.082	86.7369	0.924378	837.641
0.61	0.084	86.2169	0.92392	837.703
0.61	0.086	84.4828	0.92111	836.627
0.61	0.088	83.6359	0.920796	837.16
0.61	0.09	81.8838	0.917234	835.35
0.61	0.092	81.2969	0.916112	834.815
0.61	0.094	79.3639	0.914102	834.738
0.61	0.096	79.2009	0.913346	834.145
0.61	0.098	77.0986	0.908706	831.607
0.61	0.1	76.9643	0.910252	833.288
0.61	0.102	74.487	0.905194	830.707
0.61	0.104	74.5468	0.905694	831.147
0.61	0.106	72.3651	0.90208	829.715
0.61	0.108	72.1914	0.901588	829.397
0.61	0.11	71.8192	0.90007	828.251
0.61	0.112	69.7527	0.895948	826.195
0.61	0.114	69.7481	0.895836	826.088
0.61	0.116	67.535	0.891856	824.321
0.61	0.118	67.4179	0.891626	824.208
0.61	0.12	67.0014	0.891452	824.451
0.61	0.122	64.9305	0.886996	822.066
0.61	0.124	64.9452	0.886964	822.019
0.61	0.126	63.2007	0.883096	819.895
0.61	0.128	62.4119	0.882082	819.67
0.61	0.13	62.6674	0.881848	819.181
0.61	0.132	60.2679	0.876624	816.356
0.61	0.134	60.1292	0.876572	816.443
0.61	0.136	60.079	0.876824	816.745
0.61	0.138	57.8233	0.87172	813.897
0.61	0.14	57.8545	0.871346	813.491
0.61	0.142	57.844	0.8714	813.556
0.61	0.144	55.4858	0.866396	810.91
0.61	0.146	55.4067	0.865212	809.805
0.61	0.148	55.4666	0.865152	809.685
0.61	0.15	53.2144	0.85977	806.556
0.61	0.152	52.9968	0.860016	807.019
0.61	0.154	53.0706	0.85898	805.909
0.61	0.156	51.2909	0.855464	804.173
0.61	0.158	50.6873	0.853028	802.341
0.61	0.16	50.681	0.853314	802.633
0.61	0.162	50.5505	0.85262	802.069
0.61	0.164	48.4966	0.847568	799.071
0.61	0.166	48.4129	0.84722	798.807
0.61	0.168	48.4827	0.846918	798.435
0.61	0.17	46.252	0.840098	793.846
0.61	0.172	46.097	0.840734	794.637
0.61	0.174	46.1076	0.841098	794.99
0.61	0.176	46.0755	0.839608	793.532
0.61	0.178	43.9018	0.833952	790.05
0.61	0.18	43.8479	0.833504	789.656
0.61	0.182	43.8973	0.834214	790.317
0.61	0.184	42.1172	0.828418	786.301
0.61	0.186	41.5763	0.82728	785.704
0.61	0.188	41.6071	0.826996	785.389
0.61	0.19	41.6474	0.827086	785.439
0.61	0.192	39.5558	0.82047	780.914
0.61	0.194	39.4615	0.820308	780.846
0.61	0.196	39.5176	0.82042	780.902
0.61	0.198	39.4086	0.821022	781.613
0.61	0.2	37.3276	0.81091	773.582
0.61	0.202	37.2655	0.811186	773.92
0.61	0.204	37.2492	0.813258	776.009
0.61	0.206	37.2784	0.81312	775.842
0.61	0.208	35.117	0.8041	768.983
0.61	0.21	35.1015	0.804136	769.035
0.61	0.212	35.0766	0.805974	770.897
0.61	0.214	35.0893	0.804204	769.115
0.61	0.216	33.0795	0.797042	763.962
0.61	0.218	32.8992	0.796372	763.473
0.61	0.22	33.0003	0.797044	764.044
0.61	0.222	32.9406	0.79555	762.609
0.61	0.224	31.8948	0.79235	760.455
0.61	0.226	30.9264	0.788764	757.838
0.61	0.228	30.9957	0.788006	757.01
0.61	0.23	30.9282	0.78834	757.412
0.61	0.232	30.9382	0.787686	756.748
0.61	0.234	28.9414	0.780518	751.577
0.61	0.236	28.9014	0.779564	750.663
0.61	0.238	28.9619	0.780022	751.06
0.61	0.24	28.9405	0.780832	751.892
0.61	0.242	27.1731	0.771902	744.729
0.61	0.244	26.9041	0.772964	746.06
0.61	0.246	26.9346	0.770798	743.863
0.61	0.248	26.9695	0.771968	744.999
0.61	0.25	26.8967	0.771076	744.179
0.61	0.252	24.9811	0.76226	737.279
0.61	0.254	25.0061	0.761814	736.808
0.61	0.256	24.936	0.761972	737.036
0.61	0.258	24.9968	0.761496	736.499
0.61	0.26	24.8843	0.762922	738.038
0.61	0.262	23.0912	0.753216	730.125
0.61	0.264	23.1104	0.75333	730.22
0.61	0.266	23.1443	0.754304	731.16
0.61	0.268	23.0997	0.753556	730.456
0.61	0.27	22.3639	0.749862	727.498
0.61	0.272	21.1308	0.744326	723.195
0.61	0.274	21.1389	0.74309	721.951
0.61	0.276	21.1164	0.742372	721.256
0.61	0.278	21.1475	0.742912	721.765
0.61	0.28	20.1683	0.738354	718.186
0.61	0.282	19.4679	0.73252	713.052
0.61	0.284	19.4334	0.733818	714.385
0.61	0.286	19.4478	0.733994	714.546
0.61	0.288	19.4333	0.733134	713.701
0.61	0.29	18.9738	0.731376	712.402
0.61	0.292	17.8166	0.72567	707.853
0.61	0.294	17.825	0.725716	707.891
0.61	0.296	17.8073	0.724666	706.859
0.61	0.298	17.8083	0.724704	706.896
0.61	0.3	17.7922	0.726502	708.71
0.612	0.002	246.387	0.998206	751.819
0.612	0.004	218.756	0.996282	777.526
0.612	0.006	202.113	0.994708	792.595
0.612	0.008	189.796	0.992554	802.758
0.612	0.01	181.076	0.99107	809.994
0.612	0.012	172.926	0.988944	816.018
0.612	0.014	166.448	0.987162	820.714
0.612	0.016	160.266	0.985508	825.242
0.612	0.018	155.533	0.98376	828.227
0.612	0.02	150.727	0.981928	831.201
0.612	0.022	146.812	0.979708	832.896
0.612	0.024	142.815	0.978272	835.457
0.612	0.026	139.352	0.97637	837.018
0.612	0.028	136.045	0.974638	838.593
0.612	0.03	132.705	0.972428	839.723
0.612	0.032	129.425	0.970954	841.529
0.612	0.034	126.989	0.969114	842.125
0.612	0.036	124.101	0.967328	843.227
0.612	0.038	121.524	0.965384	843.86
0.612	0.04	119.317	0.964176	844.859
0.612	0.042	117.081	0.961444	844.363
0.612	0.044	114.715	0.96041	845.695
0.612	0.046	112.695	0.958108	845.413
0.612	0.048	110.629	0.955878	845.249
0.612	0.05	108.354	0.954342	845.988
0.612	0.052	106.508	0.953198	846.69
0.612	0.054	104.678	0.950764	846.086
0.612	0.056	103.074	0.949158	846.084
0.612	0.058	101.426	0.947308	845.882
0.612	0.06	99.3754	0.945022	845.647
0.612	0.062	98.0461	0.943748	845.702
0.612	0.064	96.2879	0.941422	845.134
0.612	0.066	94.654	0.939586	844.932
0.612	0.068	93.3762	0.937992	844.616
0.612	0.07	91.8514	0.93576	843.909
0.612	0.072	90.4141	0.935544	845.13
0.612	0.074	89.1543	0.932404	843.25
0.612	0.076	87.7397	0.93065	842.91
0.612	0.078	86.7635	0.929584	842.82
0.612	0.08	84.8695	0.926574	841.704
0.612	0.082	83.9195	0.925536	841.616
0.612	0.084	82.4672	0.922502	840.035
0.612	0.086	81.5226	0.922304	840.781
0.612	0.088	80.2628	0.919412	839.149
0.612	0.09	79.1599	0.917668	838.508
0.612	0.092	77.7953	0.915886	838.091
0.612	0.094	76.9835	0.914576	837.592
0.612	0.096	75.672	0.911348	835.676
0.612	0.098	74.8472	0.910668	835.821
0.612	0.1	73.5973	0.908498	834.901
0.612	0.102	72.7851	0.906398	833.613
0.612	0.104	71.6214	0.905066	833.445
0.612	0.106	70.6515	0.90284	832.188
0.612	0.108	69.7071	0.901584	831.877
0.612	0.11	68.4155	0.899236	830.821
0.612	0.112	67.8441	0.897804	829.96
0.612	0.114	66.974	0.895632	828.658
0.612	0.116	65.6957	0.89254	826.844
0.612	0.118	65.1438	0.891818	826.674
0.612	0.12	63.9263	0.889934	826.008
0.612	0.122	63.2565	0.888796	825.539
0.612	0.124	62.353	0.886496	824.143
0.612	0.126	61.389	0.883896	822.507
0.612	0.128	60.7348	0.883508	822.773
0.612	0.13	59.7618	0.881382	821.62
0.612	0.132	58.8152	0.878044	819.229
0.612	0.134	58.2759	0.877168	818.892
0.612	0.136	57.3832	0.874466	817.083
0.612	0.138	56.5592	0.87364	817.081
0.612	0.14	55.835	0.871976	816.141
0.612	0.142	55.167	0.86934	814.173
0.612	0.144	54.2391	0.867998	813.759
0.612	0.146	53.8242	0.86585	812.026
0.612	0.148	52.867	0.863522	810.655
0.612	0.15	52.028	0.862244	810.216
0.612	0.152	51.5382	0.859968	808.43
0.612	0.154	50.7362	0.858036	807.3
0.612	0.156	50.0854	0.856818	806.733
0.612	0.158	49.2174	0.854336	805.119
0.612	0.16	48.7539	0.852098	803.344
0.612	0.162	48.0004	0.849954	801.954
0.612	0.164	47.353	0.848714	801.361
0.612	0.166	46.8697	0.847746	800.876
0.612	0.168	46.105	0.845206	799.101
0.612	0.17	45.5089	0.843432	797.923
0.612	0.172	44.7122	0.841816	797.104
0.612	0.174	44.0366	0.83924	795.203
0.612	0.176	43.5114	0.837186	793.675
0.612	0.178	43.016	0.836264	793.248
0.612	0.18	42.4747	0.83483	792.355
0.612	0.182	41.7661	0.831978	790.212
0.612	0.184	41.2527	0.831366	790.113
0.612	0.186	40.6201	0.828624	788.004
0.612	0.188	40.3081	0.82744	787.132
0.612	0.19	39.4589	0.825322	785.863
0.612	0.192	39.1417	0.823186	784.044
0.612	0.194	38.5348	0.820828	782.293
0.612	0.196	38.0607	0.819696	781.635
0.612	0.198	37.3624	0.817774	780.412
0.612	0.2	36.9713	0.814988	778.017
0.612	0.202	36.2203	0.81321	776.99
0.612	0.204	35.7424	0.810562	774.82
0.612	0.206	35.098	0.809542	774.444
0.612	0.208	34.8096	0.808616	773.806
0.612	0.21	34.2957	0.807534	773.238
0.612	0.212	33.7565	0.803962	770.206
0.612	0.214	33.1059	0.801122	768.016
0.612	0.216	32.7098	0.80026	767.55
0.612	0.218	32.347	0.799004	766.657
0.612	0.22	31.7643	0.796568	764.804
0.612	0.222	31.2435	0.79339	762.146
0.612	0.224	30.8687	0.792666	761.797
0.612	0.226	30.5741	0.79134	760.766
0.612	0.228	29.948	0.788788	758.84
0.612	0.23	29.3998	0.785922	756.522
0.612	0.232	28.9405	0.784594	755.653
0.612	0.234	28.7174	0.784078	755.361
0.612	0.236	28.3544	0.783028	754.674
0.612	0.238	27.86	0.780858	752.998
0.612	0.24	27.0983	0.777422	750.324
0.612	0.242	26.827	0.775066	748.239
0.612	0.244	26.6348	0.775524	748.889
0.612	0.246	26.1006	0.772184	746.083
0.612	0.248	25.4381	0.768698	743.26
0.612	0.25	25.1129	0.767018	741.905
0.612	0.252	24.8787	0.76537	740.491
0.612	0.254	24.6864	0.765676	740.99
0.612	0.256	24.1901	0.764162	739.972
0.612	0.258	23.5506	0.76024	736.689
0.612	0.26	23.1886	0.758198	735.009
0.612	0.262	23.0439	0.756686	733.642
0.612	0.264	22.8002	0.755548	732.748
0.612	0.266	22.2696	0.753412	731.142
0.612	0.268	21.4244	0.748088	726.664
0.612	0.27	21.122	0.747616	726.494
0.612	0.272	21.0414	0.747518	726.477
0.612	0.274	20.9287	0.745682	724.753
0.612	0.276	20.3182	0.744016	723.698
0.612	0.278	19.6895	0.740172	720.482
0.612	0.28	19.4329	0.739206	719.773
0.612	0.282	19.3681	0.737898	718.53
0.612	0.284	19.2204	0.738004	718.784
0.612	0.286	18.5676	0.733502	714.934
0.612	0.288	18.1798	0.731186	713.006
0.612	0.29	17.8347	0.728812	710.977
0.612	0.292	17.7707	0.729374	711.603
0.612	0.294	17.7354	0.727822	710.087
0.612	0.296	17.3406	0.725692	708.351
0.612	0.298	16.9249	0.723414	706.489
0.612	0.3	16.3456	0.719428	703.082
0.614	0.002	237.838	0.998164	760.326
0.614	0.004	211.119	0.996352	785.233
0.614	0.006	194.574	0.99464	800.066
0.614	0.008	183.435	0.992694	809.259
0.614	0.01	174.277	0.990618	816.341
0.614	0.012	166.781	0.989144	822.363
0.614	0.014	160.561	0.987114	826.553
0.614	0.016	154.876	0.985436	830.56
0.614	0.018	149.827	0.983568	833.741
0.614	0.02	145.738	0.982382	836.644
0.614	0.022	141.558	0.979914	838.356
0.614	0.024	137.785	0.978396	840.611
0.614	0.026	134.282	0.976618	842.336
0.614	0.028	131.02	0.973978	842.958
0.614	0.03	127.848	0.972526	844.678
0.614	0.032	125.15	0.970866	845.716
0.614	0.034	122.453	0.969038	846.585
0.614	0.036	119.667	0.967494	847.827
0.614	0.038	117.215	0.965454	848.239
0.614	0.04	114.747	0.963836	849.089
0.614	0.042	112.761	0.961466	848.705
0.614	0.044	110.696	0.960162	849.466
0.614	0.046	108.795	0.958202	849.407
0.614	0.048	106.761	0.956358	849.597
0.614	0.05	104.619	0.954204	849.586
0.614	0.052	102.648	0.95238	849.732
0.614	0.054	101.271	0.950896	849.625
0.614	0.056	99.5362	0.948802	849.266
0.614	0.058	97.7055	0.9474	849.695
0.614	0.06	96.1535	0.945356	849.203
0.614	0.062	94.5274	0.944104	849.577
0.614	0.064	93.0599	0.94148	848.42
0.614	0.066	91.6798	0.940428	848.748
0.614	0.068	90.0756	0.938566	848.49
0.614	0.07	88.6609	0.936068	847.407
0.614	0.072	87.4123	0.93443	847.018
0.614	0.074	85.916	0.932418	846.502
0.614	0.076	84.902	0.930874	845.972
0.614	0.078	83.4563	0.929222	845.766
0.614	0.08	82.2341	0.926818	844.584
0.614	0.082	81.0168	0.925286	844.269
0.614	0.084	79.6996	0.923082	843.382
0.614	0.086	78.6386	0.921886	843.247
0.614	0.088	77.4563	0.919396	841.94
0.614	0.09	76.3523	0.917788	841.436
0.614	0.092	75.3209	0.91588	840.559
0.614	0.094	74.3771	0.914724	840.347
0.614	0.096	73.1292	0.912404	839.275
0.614	0.098	72.0346	0.911298	839.263
0.614	0.1	71.0279	0.908464	837.436
0.614	0.102	70.0357	0.906372	836.336
0.614	0.104	69.1489	0.90499	835.841
0.614	0.106	68.116	0.902656	834.54
0.614	0.108	67.218	0.901052	833.834
0.614	0.11	66.1657	0.899122	832.956
0.614	0.112	65.3373	0.89734	832.003
0.614	0.114	64.6161	0.89643	831.814
0.614	0.116	63.5744	0.893524	829.95
0.614	0.118	62.5505	0.891992	829.442
0.614	0.12	61.9635	0.889828	827.864
0.614	0.122	60.9423	0.888928	827.986
0.614	0.124	60.1707	0.886176	826.005
0.614	0.126	59.3003	0.884608	825.308
0.614	0.128	58.4665	0.882736	824.269
0.614	0.13	57.9172	0.881294	823.377
0.614	0.132	57.0603	0.879246	822.186
0.614	0.134	56.2165	0.876778	820.562
0.614	0.136	55.6152	0.875466	819.851
0.614	0.138	54.5263	0.872506	817.98
0.614	0.14	53.7899	0.871732	817.942
0.614	0.142	53.3236	0.870338	817.014
0.614	0.144	52.3898	0.867294	814.904
0.614	0.146	51.7709	0.86608	814.309
0.614	0.148	51.0644	0.863998	812.934
0.614	0.15	50.5442	0.862118	811.574
0.614	0.152	49.6077	0.859972	810.364
0.614	0.154	48.9782	0.857932	808.954
0.614	0.156	48.3752	0.856752	808.377
0.614	0.158	47.7111	0.854454	806.743
0.614	0.16	46.848	0.852032	805.184
0.614	0.162	46.4714	0.851542	805.071
0.614	0.164	45.7555	0.84896	803.205
0.614	0.166	45.1328	0.847154	802.021
0.614	0.168	44.3875	0.845408	801.02
0.614	0.17	44.001	0.844018	800.017
0.614	0.172	43.2506	0.842234	798.983
0.614	0.174	42.5959	0.839956	797.36
0.614	0.176	42.2603	0.838346	796.086
0.614	0.178	41.618	0.83656	794.942
0.614	0.18	40.8947	0.834034	793.139
0.614	0.182	40.1571	0.831412	791.255
0.614	0.184	40.046	0.83152	791.474
0.614	0.186	39.4112	0.829116	789.705
0.614	0.188	38.8303	0.826958	788.128
0.614	0.19	38.0427	0.823958	785.915
0.614	0.192	37.7035	0.823174	785.47
0.614	0.194	37.1133	0.822074	784.961
0.614	0.196	36.6456	0.818468	781.822
0.614	0.198	35.9783	0.81606	780.082
0.614	0.2	35.6764	0.816538	780.862
0.614	0.202	35.1571	0.814302	779.145
0.614	0.204	34.5099	0.812018	777.508
0.614	0.206	33.9895	0.808874	774.884
0.614	0.208	33.5957	0.809402	775.806
0.614	0.21	33.0746	0.807016	773.941
0.614	0.212	32.5628	0.803928	771.365
0.614	0.214	31.8734	0.80134	769.467
0.614	0.216	31.5943	0.79987	768.276
0.614	0.218	31.1348	0.79899	767.855
0.614	0.22	30.7963	0.797446	766.65
0.614	0.222	30.2469	0.794776	764.529
0.614	0.224	29.802	0.79246	762.658
0.614	0.226	29.4461	0.79258	763.134
0.614	0.228	28.9828	0.79016	761.177
0.614	0.23	28.5432	0.787936	759.393
0.614	0.232	28.1507	0.786586	758.435
0.614	0.234	27.7757	0.784442	756.666
0.614	0.236	27.3331	0.782754	755.421
0.614	0.238	26.9566	0.779722	752.765
0.614	0.24	26.3802	0.777336	750.956
0.614	0.242	25.7508	0.776172	750.421
0.614	0.244	25.739	0.77431	748.571
0.614	0.246	25.209	0.771804	746.595
0.614	0.248	24.8796	0.771198	746.318
0.614	0.25	24.4759	0.769092	744.616
0.614	0.252	23.8391	0.764494	740.655
0.614	0.254	23.7529	0.765858	742.105
0.614	0.256	23.2802	0.763088	739.808
0.614	0.258	23.0395	0.761126	738.086
0.614	0.26	22.6619	0.760398	737.736
0.614	0.262	22.2886	0.757658	735.369
0.614	0.264	21.6313	0.754398	732.767
0.614	0.266	21.3111	0.752354	731.043
0.614	0.268	20.9797	0.751192	730.212
0.614	0.27	20.7068	0.748414	727.707
0.614	0.272	20.2695	0.746662	726.392
0.614	0.274	20.2028	0.74632	726.117
0.614	0.276	19.524	0.742788	723.264
0.614	0.278	19.3071	0.741456	722.149
0.614	0.28	18.9589	0.73994	720.981
0.614	0.282	18.5397	0.737806	719.266
0.614	0.284	18.5663	0.737098	718.532
0.614	0.286	18.058	0.734666	716.608
0.614	0.288	17.8103	0.732954	715.144
0.614	0.29	17.551	0.732488	714.937
0.614	0.292	17.2706	0.729556	712.285
0.614	0.294	16.8857	0.726592	709.706
0.614	0.296	16.5286	0.724736	708.207
0.614	0.298	16.3264	0.723632	707.306
0.614	0.3	16.1955	0.722634	706.438
0.616	0.002	229.649	0.998226	768.577
0.616	0.004	203.795	0.99641	792.615
0.616	0.006	188.082	0.994578	806.496
0.616	0.008	177.199	0.992842	815.643
0.616	0.01	168.438	0.9909	822.462
0.616	0.012	161.119	0.989334	828.215
0.616	0.014	155.052	0.987398	832.346
0.616	0.016	149.851	0.98545	835.599
0.616	0.018	145.043	0.983426	838.383
0.616	0.02	140.428	0.981696	841.268
0.616	0.022	136.669	0.979642	842.973
0.616	0.024	133.079	0.977804	844.725
0.616	0.026	129.428	0.976682	847.254
0.616	0.028	126.554	0.97476	848.206
0.616	0.03	123.454	0.972672	849.218
0.616	0.032	120.646	0.97083	850.184
0.616	0.034	118.117	0.969124	851.007
0.616	0.036	115.705	0.96744	851.735
0.616	0.038	113.199	0.965742	852.543
0.616	0.04	111.078	0.963294	852.216
0.616	0.042	109.02	0.96178	852.76
0.616	0.044	106.977	0.960164	853.187
0.616	0.046	105.034	0.958366	853.332
0.616	0.048	103.022	0.956322	853.3
0.616	0.05	101.131	0.954312	853.181
0.616	0.052	99.3745	0.952896	853.521
0.616	0.054	97.6894	0.950692	853.003
0.616	0.056	95.9559	0.949222	853.266
0.616	0.058	94.3905	0.947866	853.476
0.616	0.06	92.7995	0.94569	852.891
0.616	0.062	91.4048	0.943426	852.021
0.616	0.064	89.8962	0.941396	851.5
0.616	0.066	88.606	0.939316	850.71
0.616	0.068	87.1339	0.937856	850.722
0.616	0.07	85.8661	0.936106	850.24
0.616	0.072	84.4922	0.934206	849.714
0.616	0.074	83.1412	0.93271	849.569
0.616	0.076	81.9783	0.9309	848.922
0.616	0.078	80.8017	0.929238	848.436
0.616	0.08	79.3678	0.927224	847.856
0.616	0.082	78.4215	0.925486	847.065
0.616	0.084	77.3091	0.923588	846.279
0.616	0.086	75.896	0.921406	845.51
0.616	0.088	74.8885	0.919788	844.899
0.616	0.09	73.6754	0.918146	844.471
0.616	0.092	72.857	0.916898	844.041
0.616	0.094	71.6985	0.913786	842.087
0.616	0.096	70.6213	0.911808	841.187
0.616	0.098	69.716	0.910806	841.09
0.616	0.1	68.7945	0.90907	840.275
0.616	0.102	67.6684	0.90676	839.092
0.616	0.104	66.726	0.905358	838.632
0.616	0.106	65.9007	0.903444	837.543
0.616	0.108	65.002	0.900972	835.97
0.616	0.11	63.9351	0.899162	835.227
0.616	0.112	63.1524	0.898072	834.92
0.616	0.114	62.2154	0.896208	833.993
0.616	0.116	61.513	0.894224	832.711
0.616	0.118	60.5522	0.892228	831.676
0.616	0.12	59.6241	0.889874	830.25
0.616	0.122	58.9515	0.888556	829.604
0.616	0.124	58.1743	0.886672	828.498
0.616	0.126	57.3376	0.885088	827.75
0.616	0.128	56.6054	0.882934	826.329
0.616	0.13	55.9203	0.88049	824.57
0.616	0.132	55.0442	0.88016	825.116
0.616	0.134	54.4044	0.877974	823.57
0.616	0.136	53.4498	0.87446	821.01
0.616	0.138	53.0838	0.874582	821.498
0.616	0.14	52.228	0.87159	819.362
0.616	0.142	51.3508	0.870276	818.925
0.616	0.144	50.6229	0.86825	817.627
0.616	0.146	50.0805	0.866868	816.787
0.616	0.148	49.3988	0.864382	814.983
0.616	0.15	48.7495	0.86271	813.96
0.616	0.152	48.1374	0.861372	813.235
0.616	0.154	47.4134	0.858378	810.965
0.616	0.156	46.6963	0.857078	810.382
0.616	0.158	46.1178	0.854782	808.664
0.616	0.16	45.5516	0.852948	807.396
0.616	0.162	44.6749	0.851844	807.169
0.616	0.164	44.2395	0.849924	805.685
0.616	0.166	43.7659	0.84779	804.024
0.616	0.168	42.9148	0.846126	803.211
0.616	0.17	42.2505	0.843824	801.573
0.616	0.172	41.9106	0.841836	799.925
0.616	0.174	41.2946	0.840246	798.951
0.616	0.176	40.6165	0.837638	797.021
0.616	0.178	40.045	0.83603	795.985
0.616	0.18	39.6769	0.834986	795.309
0.616	0.182	39.0999	0.831754	792.654
0.616	0.184	38.4844	0.83002	791.536
0.616	0.186	37.8779	0.828222	790.344
0.616	0.188	37.5622	0.826982	789.42
0.616	0.19	37.0019	0.826422	789.42
0.616	0.192	36.4122	0.823788	787.376
0.616	0.194	35.8125	0.821594	785.782
0.616	0.196	35.4297	0.820004	784.574
0.616	0.198	34.8607	0.817758	782.897
0.616	0.2	34.2733	0.814684	780.411
0.616	0.202	33.7208	0.813618	779.897
0.616	0.204	33.443	0.81241	778.967
0.616	0.206	32.8843	0.809872	776.988
0.616	0.208	32.3564	0.807786	775.43
0.616	0.21	31.9312	0.805486	773.555
0.616	0.212	31.4977	0.804468	772.97
0.616	0.214	31.2224	0.802524	771.302
0.616	0.216	30.5689	0.801106	770.537
0.616	0.218	30.2323	0.79949	769.258
0.616	0.22	29.7064	0.79594	766.234
0.616	0.222	29.5043	0.79553	766.026
0.616	0.224	28.9884	0.793798	764.81
0.616	0.226	28.4416	0.791282	762.84
0.616	0.228	27.8349	0.78899	761.155
0.616	0.23	27.638	0.78737	759.732
0.616	0.232	27.463	0.786954	759.491
0.616	0.234	26.8868	0.783568	756.681
0.616	0.236	26.3164	0.781502	755.186
0.616	0.238	25.8411	0.779596	753.755
0.616	0.24	25.6181	0.78024	754.622
0.616	0.242	25.3878	0.776766	751.378
0.616	0.244	24.8276	0.774014	749.186
0.616	0.246	24.3289	0.771882	747.553
0.616	0.248	23.8313	0.769606	745.775
0.616	0.25	23.6603	0.768778	745.118
0.616	0.252	23.4705	0.76853	745.059
0.616	0.254	22.9685	0.7653	742.332
0.616	0.256	22.4244	0.762642	740.218
0.616	0.258	22.261	0.76261	740.349
0.616	0.26	21.8162	0.75926	737.444
0.616	0.262	21.3917	0.75759	736.198
0.616	0.264	20.9282	0.754464	733.536
0.616	0.266	20.6916	0.75238	731.688
0.616	0.268	20.2491	0.75146	731.211
0.616	0.27	20.1451	0.74987	729.725
0.616	0.272	19.69	0.746932	727.242
0.616	0.274	19.3023	0.745934	726.632
0.616	0.276	19.0918	0.744158	725.066
0.616	0.278	18.5738	0.741418	722.844
0.616	0.28	18.4845	0.740852	722.367
0.616	0.282	18.3432	0.739302	720.959
0.616	0.284	17.8657	0.736088	718.222
0.616	0.286	17.4325	0.733218	715.785
0.616	0.288	17.3194	0.733646	716.327
0.616	0.29	16.882	0.73093	714.048
0.616	0.292	16.8123	0.730736	713.924
0.616	0.294	16.3834	0.72655	710.167
0.616	0.296	16.2865	0.726378	710.092
0.616	0.298	15.909	0.723814	707.905
0.616	0.3	15.797	0.722762	706.965
0.618	0.002	222	0.998218	776.218
0.618	0.004	196.309	0.99649	800.181
0.618	0.006	181.924	0.994662	812.738
0.618	0.008	171.26	0.99305	821.79
0.618	0.01	162.729	0.990842	828.113
0.618	0.012	155.714	0.989294	833.58
0.618	0.014	150.034	0.987616	837.582
0.618	0.016	144.492	0.985622	841.13
0.618	0.018	139.936	0.983908	843.972
0.618	0.02	135.744	0.9823	846.556
0.618	0.022	132.093	0.980372	848.279
0.618	0.024	128.647	0.978486	849.839
0.618	0.026	125.268	0.976496	851.228
0.618	0.028	122.56	0.97478	852.22
0.618	0.03	119.28	0.972966	853.686
0.618	0.032	116.791	0.970698	853.907
0.618	0.034	114.356	0.968802	854.446
0.618	0.036	111.888	0.967266	855.378
0.618	0.038	109.524	0.965402	855.878
0.618	0.04	107.198	0.963848	856.65
0.618	0.042	105.204	0.962668	857.464
0.618	0.044	103.297	0.96049	857.193
0.618	0.046	101.583	0.958222	856.639
0.618	0.048	99.4728	0.95686	857.387
0.618	0.05	97.569	0.954302	856.733
0.618	0.052	96.0225	0.952768	856.746
0.618	0.054	94.3518	0.951662	857.31
0.618	0.056	92.7075	0.949454	856.747
0.618	0.058	91.2326	0.94763	856.397
0.618	0.06	89.9012	0.945468	855.567
0.618	0.062	88.4516	0.944058	855.606
0.618	0.064	86.922	0.942254	855.332
0.618	0.066	85.4441	0.940458	855.014
0.618	0.068	84.2769	0.937724	853.447
0.618	0.07	82.7587	0.936812	854.053
0.618	0.072	81.6443	0.934908	853.264
0.618	0.074	80.318	0.932526	852.208
0.618	0.076	79.0821	0.93083	851.748
0.618	0.078	77.923	0.928802	850.879
0.618	0.08	76.8484	0.927494	850.646
0.618	0.082	75.6735	0.925532	849.859
0.618	0.084	74.5239	0.924542	850.018
0.618	0.086	73.5281	0.921812	848.284
0.618	0.088	72.3817	0.919556	847.174
0.618	0.09	71.3324	0.91876	847.428
0.618	0.092	70.3292	0.916332	846.003
0.618	0.094	69.3924	0.914832	845.44
0.618	0.096	68.3118	0.912726	844.414
0.618	0.098	67.2627	0.910814	843.551
0.618	0.1	66.3369	0.908942	842.605
0.618	0.102	65.5043	0.906658	841.154
0.618	0.104	64.686	0.90582	841.134
0.618	0.106	63.8013	0.904624	840.823
0.618	0.108	62.8539	0.901312	838.458
0.618	0.11	61.885	0.899678	837.793
0.618	0.112	61.1387	0.898122	836.983
0.618	0.114	60.1107	0.896286	836.175
0.618	0.116	59.4804	0.894454	834.974
0.618	0.118	58.7331	0.893036	834.303
0.618	0.12	57.8043	0.889634	831.83
0.618	0.122	57.0075	0.888294	831.287
0.618	0.124	56.2738	0.887332	831.058
0.618	0.126	55.5768	0.884744	829.167
0.618	0.128	54.7118	0.882524	827.812
0.618	0.13	54.0049	0.880868	826.863
0.618	0.132	53.2973	0.880154	826.857
0.618	0.134	52.5544	0.876964	824.41
0.618	0.136	51.8381	0.875344	823.506
0.618	0.138	50.8872	0.872852	821.965
0.618	0.14	50.4765	0.871798	821.322
0.618	0.142	49.8535	0.870472	820.618
0.618	0.144	49.0979	0.86894	819.842
0.618	0.146	48.4707	0.86733	818.859
0.618	0.148	47.835	0.86399	816.155
0.618	0.15	47.0114	0.862672	815.661
0.618	0.152	46.3937	0.860582	814.188
0.618	0.154	45.8713	0.858808	812.937
0.618	0.156	45.2146	0.857882	812.667
0.618	0.158	44.6317	0.855636	811.004
0.618	0.16	43.8516	0.853122	809.27
0.618	0.162	43.4904	0.85263	809.14
0.618	0.164	42.7849	0.850112	807.327
0.618	0.166	42.0984	0.847982	805.884
0.618	0.168	41.5353	0.847004	805.469
0.618	0.17	41.0309	0.843542	802.511
0.618	0.172	40.5008	0.841778	801.277
0.618	0.174	39.8899	0.840344	800.454
0.618	0.176	39.3697	0.83923	799.86
0.618	0.178	39.0337	0.83664	797.606
0.618	0.18	38.2865	0.835016	796.729
0.618	0.182	37.7198	0.83228	794.56
0.618	0.184	37.3967	0.832648	795.251
0.618	0.186	36.8526	0.828806	791.953
0.618	0.188	36.2552	0.826908	790.653
0.618	0.19	35.7888	0.825448	789.659
0.618	0.192	35.2611	0.824052	788.791
0.618	0.194	34.7797	0.821226	786.446
0.618	0.196	34.265	0.819848	785.583
0.618	0.198	33.6632	0.817452	783.789
0.618	0.2	33.2811	0.816302	783.021
0.618	0.202	32.9594	0.81426	781.301
0.618	0.204	32.2151	0.812292	780.077
0.618	0.206	31.7341	0.809984	778.25
0.618	0.208	31.3581	0.808238	776.88
0.618	0.21	31.1741	0.807968	776.794
0.618	0.212	30.7187	0.805436	774.717
0.618	0.214	30.0679	0.802718	772.65
0.618	0.216	29.6316	0.80204	772.408
0.618	0.218	29.3917	0.79924	769.848
0.618	0.22	28.7472	0.7978	769.053
0.618	0.222	28.5879	0.796228	767.64
0.618	0.224	27.8274	0.792462	764.635
0.618	0.226	27.5949	0.791848	764.253
0.618	0.228	27.2757	0.790006	762.73
0.618	0.23	26.6333	0.787752	761.119
0.618	0.232	26.4078	0.786958	760.55
0.618	0.234	25.7644	0.782496	756.732
0.618	0.236	25.4949	0.781802	756.307
0.618	0.238	25.2985	0.78059	755.292
0.618	0.24	24.7924	0.779628	754.836
0.618	0.242	24.406	0.776824	752.418
0.618	0.244	23.8607	0.774298	750.437
0.618	0.246	23.5164	0.77328	749.764
0.618	0.248	23.3416	0.772048	748.706
0.618	0.25	22.8779	0.769244	746.366
0.618	0.252	22.5156	0.766236	743.72
0.618	0.254	22.2265	0.765574	743.347
0.618	0.256	21.8376	0.763386	741.548
0.618	0.258	21.435	0.76127	739.835
0.618	0.26	21.1005	0.759332	738.231
0.618	0.262	20.5031	0.756618	736.115
0.618	0.264	20.3417	0.756436	736.094
0.618	0.266	20.171	0.754652	734.481
0.618	0.268	19.9404	0.75308	733.14
0.618	0.27	19.3609	0.749376	730.015
0.618	0.272	19.0058	0.747896	728.89
0.618	0.274	18.6257	0.745614	726.988
0.618	0.276	18.3982	0.7439	725.502
0.618	0.278	18.3116	0.743394	725.082
0.618	0.28	17.8611	0.74025	722.389
0.618	0.282	17.6331	0.74063	722.997
0.618	0.284	17.3728	0.737562	720.189
0.618	0.286	16.8535	0.733568	716.714
0.618	0.288	16.7649	0.734158	717.393
0.618	0.29	16.6468	0.732446	715.799
0.618	0.292	16.2594	0.73121	714.951
0.618	0.294	15.9517	0.728764	712.812
0.618	0.296	15.7995	0.727168	711.369
0.618	0.298	15.2998	0.723298	707.998
0.618	0.3	14.6955	0.719254	704.558
0.62	0.002	214.728	0.998218	783.49
0.62	0.004	190.014	0.99652	806.506
0.62	0.006	176.063	0.994546	818.483
0.62	0.008	165.237	0.992738	827.501
0.62	0.01	157.282	0.990988	833.706
0.62	0.012	150.457	0.989302	838.845
0.62	0.014	144.853	0.987494	842.641
0.62	0.016	139.889	0.985698	845.809
0.62	0.018	135.357	0.983502	848.145
0.62	0.02	131.377	0.981834	850.457
0.62	0.022	127.575	0.979892	852.317
0.62	0.024	124.057	0.978212	854.155
0.62	0.026	121.131	0.97652	855.389
0.62	0.028	117.932	0.975014	857.082
0.62	0.03	115.426	0.972462	857.036
0.62	0.032	112.847	0.970988	858.141
0.62	0.034	110.541	0.969236	858.695
0.62	0.036	108.239	0.967616	859.377
0.62	0.038	105.766	0.965454	859.688
0.62	0.04	103.73	0.964064	860.334
0.62	0.042	101.887	0.961716	859.829
0.62	0.044	99.9061	0.96022	860.314
0.62	0.046	98.0406	0.958438	860.397
0.62	0.048	96.2522	0.956562	860.31
0.62	0.05	94.4941	0.954996	860.502
0.62	0.052	92.775	0.952864	860.089
0.62	0.054	91.2325	0.951144	859.912
0.62	0.056	89.7564	0.949398	859.642
0.62	0.058	88.1295	0.947116	858.987
0.62	0.06	86.6308	0.945408	858.777
0.62	0.062	85.4794	0.944444	858.965
0.62	0.064	83.9396	0.941686	857.746
0.62	0.066	82.7566	0.940974	858.217
0.62	0.068	81.233	0.93823	856.997
0.62	0.07	80.0235	0.93685	856.827
0.62	0.072	78.7209	0.934482	855.761
0.62	0.074	77.5806	0.93286	855.279
0.62	0.076	76.2177	0.930642	854.424
0.62	0.078	75.388	0.929226	853.838
0.62	0.08	74.3082	0.927312	853.004
0.62	0.082	73.0599	0.924836	851.776
0.62	0.084	72.097	0.924186	852.089
0.62	0.086	71.0462	0.922368	851.322
0.62	0.088	70.0825	0.920554	850.472
0.62	0.09	68.9378	0.91849	849.552
0.62	0.092	67.9882	0.916686	848.698
0.62	0.094	67.1677	0.915192	848.024
0.62	0.096	66.1812	0.912688	846.507
0.62	0.098	65.2162	0.911092	845.876
0.62	0.1	64.1703	0.908878	844.708
0.62	0.102	63.4215	0.906842	843.421
0.62	0.104	62.5603	0.905236	842.676
0.62	0.106	61.702	0.904138	842.436
0.62	0.108	60.7474	0.902438	841.691
0.62	0.11	59.9433	0.900316	840.373
0.62	0.112	59.1976	0.898412	839.214
0.62	0.114	58.2277	0.896706	838.478
0.62	0.116	57.3982	0.893916	836.518
0.62	0.118	56.7767	0.892882	836.105
0.62	0.12	55.9343	0.890922	834.988
0.62	0.122	55.2577	0.888784	833.526
0.62	0.124	54.5383	0.886892	832.354
0.62	0.126	53.6495	0.88477	831.12
0.62	0.128	52.9042	0.883784	830.88
0.62	0.13	52.2425	0.881074	828.831
0.62	0.132	51.3621	0.879626	828.264
0.62	0.134	50.7277	0.87732	826.592
0.62	0.136	50.2147	0.87629	826.075
0.62	0.138	49.5798	0.875252	825.672
0.62	0.14	48.6997	0.871582	822.882
0.62	0.142	48.1459	0.870788	822.642
0.62	0.144	47.4711	0.8691	821.629
0.62	0.146	46.9724	0.867082	820.11
0.62	0.148	46.2457	0.864222	817.976
0.62	0.15	45.4637	0.863158	817.694
0.62	0.152	44.8973	0.860698	815.801
0.62	0.154	44.2809	0.85998	815.699
0.62	0.156	43.6637	0.857082	813.418
0.62	0.158	43.2768	0.856044	812.767
0.62	0.16	42.4591	0.85425	811.791
0.62	0.162	42.0079	0.851162	809.154
0.62	0.164	41.2295	0.848524	807.294
0.62	0.166	40.8139	0.847782	806.968
0.62	0.168	40.1725	0.846116	805.943
0.62	0.17	39.7317	0.844384	804.652
0.62	0.172	39.1657	0.842128	802.962
0.62	0.174	38.8115	0.84052	801.708
0.62	0.176	38.2474	0.838914	800.667
0.62	0.178	37.627	0.837336	799.709
0.62	0.18	37.2156	0.834926	797.71
0.62	0.182	36.6399	0.833348	796.708
0.62	0.184	36.0049	0.830878	794.873
0.62	0.186	35.6085	0.828664	793.055
0.62	0.188	35.2496	0.82858	793.33
0.62	0.19	34.6	0.825956	791.356
0.62	0.192	34.027	0.823794	789.767
0.62	0.194	33.4447	0.822246	788.801
0.62	0.196	33.0921	0.820026	786.934
0.62	0.198	32.6903	0.818668	785.978
0.62	0.2	32.0575	0.814228	782.171
0.62	0.202	31.721	0.813864	782.143
0.62	0.204	31.2413	0.812484	781.243
0.62	0.206	30.8603	0.811296	780.436
0.62	0.208	30.6068	0.80972	779.113
0.62	0.21	29.9767	0.806116	776.139
0.62	0.212	29.5878	0.805038	775.45
0.62	0.214	29.2674	0.80315	773.883
0.62	0.216	28.68	0.801446	772.766
0.62	0.218	28.4369	0.800922	772.485
0.62	0.22	27.7475	0.796648	768.9
0.62	0.222	27.551	0.795986	768.435
0.62	0.224	27.2023	0.794506	767.304
0.62	0.226	26.5654	0.791118	764.553
0.62	0.228	26.367	0.790282	763.915
0.62	0.23	25.6491	0.786724	761.075
0.62	0.232	25.4674	0.786822	761.355
0.62	0.234	25.1368	0.783928	758.791
0.62	0.236	24.8358	0.782756	757.92
0.62	0.238	24.2519	0.78099	756.738
0.62	0.24	23.8796	0.77805	754.17
0.62	0.242	23.4133	0.776248	752.835
0.62	0.244	23.3817	0.77446	751.078
0.62	0.246	23.1082	0.774602	751.494
0.62	0.248	22.5215	0.770466	747.944
0.62	0.25	22.2647	0.769936	747.671
0.62	0.252	21.7672	0.767424	745.657
0.62	0.254	21.58	0.766038	744.458
0.62	0.256	20.996	0.763396	742.4
0.62	0.258	20.6521	0.76058	739.928
0.62	0.26	20.3128	0.758784	738.471
0.62	0.262	20.1534	0.75795	737.797
0.62	0.264	19.9703	0.756346	736.376
0.62	0.266	19.3444	0.755054	735.71
0.62	0.268	19.2115	0.75221	732.999
0.62	0.27	18.7998	0.749754	730.954
0.62	0.272	18.3774	0.747336	728.959
0.62	0.274	18.3884	0.747664	729.276
0.62	0.276	18.1908	0.746216	728.025
0.62	0.278	17.5823	0.741416	723.834
0.62	0.28	17.4535	0.74252	725.067
0.62	0.282	16.8512	0.738046	721.195
0.62	0.284	16.7126	0.737438	720.725
0.62	0.286	16.6473	0.736194	719.547
0.62	0.288	16.5721	0.736196	719.624
0.62	0.29	15.9815	0.731514	715.533
0.62	0.292	15.8796	0.731992	716.112
0.62	0.294	15.427	0.727568	712.141
0.62	0.296	15.1156	0.725918	710.802
0.62	0.298	14.599	0.723654	709.055
0.62	0.3	14.4877	0.722086	707.598
0.622	0.002	207.349	0.998234	790.885
0.622	0.004	183.964	0.996344	812.38
0.622	0.006	169.848	0.9946	824.752
0.622	0.008	159.978	0.992804	832.826
0.622	0.01	152.087	0.990886	838.799
0.622	0.012	145.502	0.98943	843.928
0.622	0.014	140.35	0.987342	846.992
0.622	0.016	135.169	0.985556	850.387
0.622	0.018	130.984	0.983646	852.662
0.622	0.02	127.204	0.981842	854.638
0.622	0.022	123.321	0.980598	857.277
0.622	0.024	120.07	0.977986	857.916
0.622	0.026	117.295	0.976484	859.189
0.622	0.028	114.309	0.974734	860.425
0.622	0.03	111.496	0.972898	861.402
0.622	0.032	109.118	0.971364	862.246
0.622	0.034	106.904	0.968854	861.95
0.622	0.036	104.56	0.967412	862.852
0.622	0.038	102.283	0.965704	863.421
0.622	0.04	100.428	0.963744	863.316
0.622	0.042	98.3504	0.962092	863.742
0.622	0.044	96.7737	0.960412	863.638
0.622	0.046	94.7751	0.958382	863.607
0.622	0.048	93.2018	0.956832	863.63
0.622	0.05	91.4973	0.954956	863.459
0.622	0.052	89.742	0.952908	863.166
0.622	0.054	88.3019	0.951572	863.27
0.622	0.056	87.0322	0.949584	862.552
0.622	0.058	85.3057	0.947938	862.632
0.622	0.06	83.9317	0.945872	861.94
0.622	0.062	82.6493	0.94388	861.231
0.622	0.064	81.2371	0.942706	861.469
0.622	0.066	80.0084	0.940138	860.13
0.622	0.068	78.6969	0.938542	859.845
0.622	0.07	77.5824	0.936084	858.502
0.622	0.072	76.4565	0.935224	858.767
0.622	0.074	75.1448	0.932836	857.691
0.622	0.076	74.0052	0.930792	856.787
0.622	0.078	72.8656	0.929066	856.2
0.622	0.08	71.9119	0.927328	855.416
0.622	0.082	70.7022	0.925728	855.026
0.622	0.084	69.936	0.924272	854.336
0.622	0.086	68.7669	0.922236	853.469
0.622	0.088	67.584	0.919828	852.244
0.622	0.09	66.777	0.91834	851.563
0.622	0.092	65.8339	0.916392	850.558
0.622	0.094	65.1194	0.915162	850.043
0.622	0.096	64.0056	0.912808	848.802
0.622	0.098	63.0372	0.910836	847.799
0.622	0.1	62.1992	0.910032	847.833
0.622	0.102	61.3015	0.907418	846.116
0.622	0.104	60.435	0.905326	844.891
0.622	0.106	59.6232	0.904674	845.051
0.622	0.108	58.951	0.902502	843.551
0.622	0.11	57.9816	0.899926	841.944
0.622	0.112	57.1665	0.89815	840.984
0.622	0.114	56.4887	0.89619	839.701
0.622	0.116	55.4563	0.894504	839.048
0.622	0.118	54.8697	0.89391	839.04
0.622	0.12	54.0937	0.8907	836.606
0.622	0.122	53.4974	0.889088	835.591
0.622	0.124	52.7938	0.88718	834.386
0.622	0.126	51.8309	0.884796	832.965
0.622	0.128	51.3544	0.883482	832.128
0.622	0.13	50.4959	0.881292	830.796
0.622	0.132	49.872	0.879754	829.882
0.622	0.134	49.3341	0.877508	828.174
0.622	0.136	48.5109	0.876042	827.531
0.622	0.138	47.901	0.873996	826.095
0.622	0.14	47.2618	0.872858	825.596
0.622	0.142	46.637	0.870786	824.149
0.622	0.144	45.9541	0.869678	823.724
0.622	0.146	45.3587	0.866888	821.529
0.622	0.148	44.6125	0.86511	820.497
0.622	0.15	44.2289	0.863554	819.325
0.622	0.152	43.4721	0.86146	817.988
0.622	0.154	42.9772	0.85957	816.593
0.622	0.156	42.293	0.85795	815.657
0.622	0.158	41.8841	0.856052	814.168
0.622	0.16	41.2282	0.853044	811.816
0.622	0.162	40.6988	0.85248	811.781
0.622	0.164	40	0.849718	809.718
0.622	0.166	39.6484	0.849196	809.548
0.622	0.168	39.0072	0.846134	807.127
0.622	0.17	38.6258	0.845544	806.918
0.622	0.172	38.0316	0.84304	805.008
0.622	0.174	37.4519	0.84086	803.408
0.622	0.176	37.1366	0.839876	802.739
0.622	0.178	36.4844	0.837488	801.004
0.622	0.18	36.0341	0.836734	800.7
0.622	0.182	35.4443	0.833194	797.75
0.622	0.184	35.0413	0.831624	796.583
0.622	0.186	34.6206	0.829846	795.225
0.622	0.188	33.9617	0.82776	793.798
0.622	0.19	33.4153	0.82561	792.195
0.622	0.192	32.8672	0.822732	789.865
0.622	0.194	32.4424	0.823252	790.81
0.622	0.196	32.0093	0.819544	787.535
0.622	0.198	31.6548	0.819658	788.003
0.622	0.2	31.17	0.816642	785.472
0.622	0.202	30.7295	0.813498	782.768
0.622	0.204	30.3277	0.813132	782.804
0.622	0.206	29.8252	0.810352	780.527
0.622	0.208	29.4991	0.808416	778.917
0.622	0.21	29.2152	0.808196	778.981
0.622	0.212	28.7411	0.806856	778.115
0.622	0.214	28.1577	0.803534	775.376
0.622	0.216	27.7785	0.80054	772.762
0.622	0.218	27.4242	0.79967	772.246
0.622	0.22	27.0795	0.799416	772.337
0.622	0.222	26.6659	0.79605	769.384
0.622	0.224	26.326	0.793902	767.576
0.622	0.226	25.7532	0.792	766.247
0.622	0.228	25.3328	0.79051	765.177
0.622	0.23	25.3214	0.789456	764.135
0.622	0.232	24.8074	0.78703	762.223
0.622	0.234	24.2525	0.784554	760.301
0.622	0.236	23.907	0.783108	759.201
0.622	0.238	23.54	0.780744	757.204
0.622	0.24	23.2778	0.778608	755.33
0.622	0.242	22.9796	0.777434	754.454
0.622	0.244	22.6243	0.77662	753.996
0.622	0.246	22.2862	0.774086	751.8
0.622	0.248	21.8029	0.772774	750.971
0.622	0.25	21.5035	0.77049	748.987
0.622	0.252	21.0712	0.767442	746.371
0.622	0.254	20.6243	0.763994	743.37
0.622	0.256	20.4818	0.76264	742.158
0.622	0.258	20.1339	0.76219	742.056
0.622	0.26	19.9182	0.76144	741.522
0.622	0.262	19.648	0.759052	739.404
0.622	0.264	19.1878	0.756076	736.888
0.622	0.266	18.6887	0.753358	734.669
0.622	0.268	18.6104	0.752836	734.226
0.622	0.27	18.333	0.75134	733.007
0.622	0.272	18.0923	0.749796	731.704
0.622	0.274	17.8321	0.747458	729.626
0.622	0.276	17.476	0.746476	729
0.622	0.278	16.9163	0.742868	725.952
0.622	0.28	16.8451	0.740978	724.133
0.622	0.282	16.637	0.739718	723.081
0.622	0.284	16.3746	0.740042	723.667
0.622	0.286	16.3028	0.738862	722.559
0.622	0.288	15.8916	0.734928	719.036
0.622	0.29	15.4179	0.731952	716.534
0.622	0.292	15.1985	0.730186	714.988
0.622	0.294	15.0326	0.727742	712.709
0.622	0.296	14.5074	0.726002	711.495
0.622	0.298	14.1665	0.723626	709.459
0.622	0.3	14.0963	0.72107	706.974
0.624	0.002	200.478	0.998224	797.746
0.624	0.004	177.632	0.99621	818.578
0.624	0.006	164.284	0.994794	830.51
0.624	0.008	154.691	0.992676	837.985
0.624	0.01	147.304	0.991014	843.71
0.624	0.012	140.708	0.98921	848.502
0.624	0.014	135.565	0.987446	851.881
0.624	0.016	130.634	0.98559	854.956
0.624	0.018	126.848	0.983766	856.918
0.624	0.02	123.162	0.982366	859.204
0.624	0.022	119.534	0.980232	860.698
0.624	0.024	116.278	0.978576	862.298
0.624	0.026	113.39	0.976228	862.838
0.624	0.028	110.702	0.97448	863.778
0.624	0.03	107.973	0.972814	864.841
0.624	0.032	105.642	0.971068	865.426
0.624	0.034	103.254	0.969734	866.48
0.624	0.036	100.983	0.967498	866.515
0.624	0.038	99.1799	0.965498	866.318
0.624	0.04	97.476	0.96401	866.534
0.624	0.042	95.44	0.961756	866.316
0.624	0.044	93.6786	0.960202	866.523
0.624	0.046	91.7864	0.958476	866.69
0.624	0.048	90.5588	0.956878	866.319
0.624	0.05	88.4499	0.955552	867.102
0.624	0.052	86.9387	0.9526	865.661
0.624	0.054	85.5321	0.951664	866.132
0.624	0.056	84.1535	0.949898	865.744
0.624	0.058	82.5883	0.947228	864.64
0.624	0.06	81.3041	0.945894	864.59
0.624	0.062	79.8294	0.944016	864.187
0.624	0.064	78.4943	0.942082	863.588
0.624	0.066	77.4495	0.94062	863.171
0.624	0.068	76.1405	0.93859	862.449
0.624	0.07	74.9518	0.937364	862.412
0.624	0.072	73.7334	0.934022	860.289
0.624	0.074	72.7011	0.932666	859.965
0.624	0.076	71.6575	0.931404	859.746
0.624	0.078	70.629	0.929918	859.289
0.624	0.08	69.7596	0.92771	857.95
0.624	0.082	68.6502	0.926008	857.358
0.624	0.084	67.5481	0.924188	856.64
0.624	0.086	66.4703	0.921352	854.882
0.624	0.088	65.5128	0.920014	854.501
0.624	0.09	64.6136	0.918386	853.772
0.624	0.092	64.0109	0.917434	853.423
0.624	0.094	62.9174	0.914628	851.711
0.624	0.096	61.6601	0.912326	850.666
0.624	0.098	61.2695	0.912244	850.974
0.624	0.1	60.3395	0.909986	849.647
0.624	0.102	59.2605	0.906888	847.627
0.624	0.104	58.5358	0.905662	847.126
0.624	0.106	57.7982	0.90422	846.422
0.624	0.108	56.7886	0.901774	844.985
0.624	0.11	56.0185	0.899726	843.707
0.624	0.112	55.5511	0.898724	843.173
0.624	0.114	54.4698	0.896952	842.482
0.624	0.116	54.1679	0.895232	841.064
0.624	0.118	53.1578	0.893032	839.874
0.624	0.12	52.2991	0.890262	837.963
0.624	0.122	51.8778	0.889836	837.958
0.624	0.124	50.7538	0.88676	836.006
0.624	0.126	50.6804	0.886716	836.036
0.624	0.128	49.5533	0.882674	833.121
0.624	0.13	49.0181	0.88264	833.622
0.624	0.132	48.3254	0.879504	831.179
0.624	0.134	47.6727	0.878196	830.523
0.624	0.136	47.1565	0.876552	829.396
0.624	0.138	45.9804	0.873578	827.598
0.624	0.14	45.9777	0.873454	827.476
0.624	0.142	44.9569	0.87003	825.073
0.624	0.144	44.7821	0.870468	825.686
0.624	0.146	43.6877	0.86701	823.322
0.624	0.148	43.6039	0.86663	823.026
0.624	0.15	42.5199	0.862716	820.196
0.624	0.152	42.4104	0.861942	819.532
0.624	0.154	41.3582	0.858658	817.3
0.624	0.156	41.2195	0.858302	817.082
0.624	0.158	40.2554	0.855236	814.981
0.624	0.16	40.1004	0.855022	814.922
0.624	0.162	39.1647	0.85225	813.085
0.624	0.164	38.9485	0.850986	812.038
0.624	0.166	38.356	0.847898	809.542
0.624	0.168	37.8255	0.845972	808.147
0.624	0.17	37.5401	0.845558	808.018
0.624	0.172	36.6791	0.843782	807.103
0.624	0.174	36.647	0.842488	805.841
0.624	0.176	35.5566	0.837766	802.209
0.624	0.178	35.5529	0.83844	802.887
0.624	0.18	34.5911	0.834784	800.193
0.624	0.182	34.4016	0.833158	798.756
0.624	0.184	34.0375	0.833128	799.091
0.624	0.186	33.1836	0.828624	795.44
0.624	0.188	33.1732	0.829616	796.443
0.624	0.19	32.1138	0.824242	792.128
0.624	0.192	32.1261	0.825732	793.606
0.624	0.194	31.5683	0.82258	791.012
0.624	0.196	31.0454	0.818696	787.651
0.624	0.198	30.9317	0.820876	789.944
0.624	0.2	29.9958	0.815532	785.536
0.624	0.202	30.0149	0.815458	785.443
0.624	0.204	29.5412	0.813546	784.005
0.624	0.206	29.023	0.81195	782.927
0.624	0.208	28.9449	0.811478	782.533
0.624	0.21	27.876	0.806062	778.186
0.624	0.212	27.7904	0.805738	777.948
0.624	0.214	27.7369	0.806032	778.295
0.624	0.216	26.8647	0.802026	775.161
0.624	0.218	26.8684	0.801042	774.174
0.624	0.22	25.9198	0.79672	770.8
0.624	0.222	25.638	0.795582	769.944
0.624	0.224	25.634	0.795348	769.714
0.624	0.226	24.8408	0.791104	766.263
0.624	0.228	24.7302	0.791188	766.458
0.624	0.23	24.7195	0.790838	766.118
0.624	0.232	23.5876	0.784618	761.03
0.624	0.234	23.5528	0.784856	761.303
0.624	0.236	23.4416	0.783272	759.83
0.624	0.238	22.7479	0.780938	758.19
0.624	0.24	22.7646	0.779804	757.039
0.624	0.242	22.5447	0.780768	758.223
0.624	0.244	21.6673	0.775126	753.459
0.624	0.246	21.635	0.773388	751.753
0.624	0.248	21.4974	0.774012	752.515
0.624	0.25	20.5018	0.767618	747.116
0.624	0.252	20.5216	0.767248	746.726
0.624	0.254	20.251	0.76636	746.109
0.624	0.256	19.7781	0.763594	743.816
0.624	0.258	19.7742	0.763952	744.178
0.624	0.26	19.6179	0.76207	742.452
0.624	0.262	18.6444	0.756468	737.824
0.624	0.264	18.6212	0.757444	738.823
0.624	0.266	18.5178	0.75552	737.002
0.624	0.268	17.9583	0.751958	734
0.624	0.27	17.9771	0.753056	735.079
0.624	0.272	17.9064	0.751078	733.172
0.624	0.274	16.8514	0.745422	728.571
0.624	0.276	16.8407	0.745226	728.385
0.624	0.278	16.8488	0.744702	727.853
0.624	0.28	16.2657	0.74235	726.084
0.624	0.282	16.2608	0.741578	725.317
0.624	0.284	16.2436	0.741082	724.838
0.624	0.286	15.2386	0.734098	718.859
0.624	0.288	15.2189	0.734482	719.263
0.624	0.29	15.2241	0.733194	717.97
0.624	0.292	14.3275	0.727494	713.167
0.624	0.294	14.1651	0.725992	711.827
0.624	0.296	14.1693	0.72626	712.091
0.624	0.298	14.0763	0.726068	711.992
0.624	0.3	13.2337	0.719064	705.83
0.626	0.002	194.235	0.998116	803.881
0.626	0.004	172.278	0.996462	824.184
0.626	0.006	159.085	0.994574	835.489
0.626	0.008	149.777	0.992884	843.107
0.626	0.01	142.596	0.991052	848.456
0.626	0.012	136.656	0.989172	852.516
0.626	0.014	131.327	0.987484	856.157
0.626	0.016	126.627	0.98554	858.913
0.626	0.018	122.94	0.984248	861.308
0.626	0.02	119.083	0.982188	863.105
0.626	0.022	115.937	0.980242	864.305
0.626	0.024	112.678	0.978428	865.75
0.626	0.026	109.846	0.976702	866.856
0.626	0.028	107.189	0.974916	867.727
0.626	0.03	104.764	0.973286	868.522
0.626	0.032	102.522	0.97126	868.738
0.626	0.034	100.174	0.969362	869.188
0.626	0.036	98.0468	0.96747	869.423
0.626	0.038	96.038	0.966414	870.376
0.626	0.04	94.2067	0.96457	870.363
0.626	0.042	92.2846	0.961914	869.629
0.626	0.044	90.3913	0.960352	869.961
0.626	0.046	88.9138	0.95878	869.866
0.626	0.048	87.2248	0.957014	869.789
0.626	0.05	85.9138	0.955144	869.23
0.626	0.052	84.2916	0.95321	868.918
0.626	0.054	82.8305	0.952006	869.176
0.626	0.056	81.4962	0.949596	868.1
0.626	0.058	80.0556	0.94811	868.054
0.626	0.06	78.6876	0.94664	867.952
0.626	0.062	77.6038	0.94352	865.916
0.626	0.064	76.325	0.942002	865.677
0.626	0.066	75.1627	0.9411	865.937
0.626	0.068	73.8157	0.938902	865.086
0.626	0.07	72.7442	0.937078	864.334
0.626	0.072	71.6622	0.935064	863.402
0.626	0.074	70.5428	0.933538	862.995
0.626	0.076	69.4718	0.93129	861.818
0.626	0.078	68.381	0.929334	860.953
0.626	0.08	67.5131	0.927598	860.085
0.626	0.082	66.3811	0.925468	859.087
0.626	0.084	65.4027	0.923722	858.319
0.626	0.086	64.5188	0.922564	858.045
0.626	0.088	63.5888	0.920734	857.145
0.626	0.09	62.6661	0.91837	855.704
0.626	0.092	61.6963	0.91639	854.694
0.626	0.094	60.875	0.915796	854.921
0.626	0.096	60.0942	0.913244	853.15
0.626	0.098	59.1009	0.910822	851.721
0.626	0.1	58.2503	0.909056	850.806
[truncated: 20,500 more rows]
