# Supplementary material for: An Extra Dimension to Decision-Making in Animals: The Three-way Trade-off between Speed, Effort per-Unit-Time and Accuracy
Source: PLoS Comput Biol. 2014 Dec 18;10(12):e1003937. doi: 10.1371/journal.pcbi.1003937 (PMC4270426; doi:10.1371/journal.pcbi.1003937)
Supplement: S1 Dataset — Simulation code and output. This dataset contains: (i) C++ code used to simulate and for a discrete grid of and values; (ii) tab-delimited text files containing the output of those simulations; and (iii) matlab code used to calculate the optimum and values for different levels of and to plot figs. 1–4. (ZIP) [file pcbi.1003937.s001.zip › decision_output_fall_7.txt]

0.6	0.002	309.75	0.998132	688.382
0.6	0.004	274.584	0.996364	721.78
0.6	0.006	254.103	0.994454	740.351
0.6	0.008	238.639	0.992736	754.097
0.6	0.01	227.192	0.990682	763.49
0.6	0.012	217.372	0.989068	771.696
0.6	0.014	209.176	0.987174	777.998
0.6	0.016	201.679	0.985472	783.793
0.6	0.018	195.111	0.983334	788.223
0.6	0.02	189.151	0.981292	792.141
0.6	0.022	183.697	0.979598	795.901
0.6	0.024	179.22	0.978	798.78
0.6	0.026	174.523	0.97643	801.907
0.6	0.028	170.227	0.974146	803.919
0.6	0.03	166.255	0.97288	806.625
0.6	0.032	162.327	0.970158	807.831
0.6	0.034	159.096	0.968692	809.596
0.6	0.036	155.454	0.966554	811.1
0.6	0.038	152.397	0.965012	812.615
0.6	0.04	149.357	0.962946	813.589
0.6	0.042	146.695	0.961438	814.743
0.6	0.044	143.895	0.959444	815.549
0.6	0.046	141.118	0.957724	816.606
0.6	0.048	138.213	0.955414	817.201
0.6	0.05	136.011	0.953978	817.967
0.6	0.052	133.385	0.9526	819.215
0.6	0.054	131.253	0.950202	818.949
0.6	0.056	129.048	0.948576	819.528
0.6	0.058	126.468	0.946834	820.366
0.6	0.06	124.659	0.945102	820.443
0.6	0.062	122.802	0.942328	819.526
0.6	0.064	120.493	0.94123	820.737
0.6	0.066	118.811	0.939064	820.253
0.6	0.068	116.862	0.937628	820.766
0.6	0.07	115.14	0.935652	820.512
0.6	0.072	113.01	0.933982	820.972
0.6	0.074	111.596	0.931944	820.348
0.6	0.076	110.045	0.92985	819.805
0.6	0.078	107.984	0.92895	820.966
0.6	0.08	106.514	0.926304	819.79
0.6	0.082	104.757	0.924664	819.907
0.6	0.084	103.367	0.922696	819.329
0.6	0.086	101.805	0.920146	818.341
0.6	0.088	100.454	0.91923	818.776
0.6	0.09	98.6343	0.916378	817.744
0.6	0.092	97.5738	0.914734	817.16
0.6	0.094	96.1437	0.913452	817.308
0.6	0.096	94.9373	0.912008	817.071
0.6	0.098	93.1765	0.909626	816.45
0.6	0.1	92.124	0.90799	815.866
0.6	0.102	90.6769	0.905724	815.047
0.6	0.104	89.419	0.90449	815.071
0.6	0.106	88.1876	0.901774	813.586
0.6	0.108	86.8299	0.899866	813.036
0.6	0.11	85.6159	0.898202	812.586
0.6	0.112	84.4687	0.896862	812.393
0.6	0.114	83.2218	0.894304	811.082
0.6	0.116	82.1566	0.892836	810.679
0.6	0.118	81.1646	0.891322	810.157
0.6	0.12	79.9313	0.88923	809.299
0.6	0.122	78.9439	0.886462	807.518
0.6	0.124	77.7861	0.884926	807.14
0.6	0.126	76.6758	0.883172	806.496
0.6	0.128	75.7667	0.882032	806.265
0.6	0.13	74.6488	0.87902	804.371
0.6	0.132	73.6421	0.877492	803.85
0.6	0.134	72.5634	0.876466	803.903
0.6	0.136	71.5926	0.874284	802.691
0.6	0.138	70.7063	0.872456	801.75
0.6	0.14	69.7041	0.871242	801.538
0.6	0.142	68.8131	0.868836	800.023
0.6	0.144	67.8372	0.867068	799.231
0.6	0.146	66.7476	0.864602	797.854
0.6	0.148	65.9019	0.862426	796.524
0.6	0.15	64.9862	0.861462	796.476
0.6	0.152	64.2344	0.859128	794.894
0.6	0.154	63.1915	0.85699	793.799
0.6	0.156	62.3351	0.85528	792.945
0.6	0.158	61.5034	0.85369	792.187
0.6	0.16	60.6447	0.851804	791.159
0.6	0.162	59.7553	0.84962	789.865
0.6	0.164	58.9592	0.847604	788.645
0.6	0.166	58.3096	0.845958	787.648
0.6	0.168	57.3546	0.843386	786.031
0.6	0.17	56.5543	0.842186	785.632
0.6	0.172	55.7449	0.840124	784.379
0.6	0.174	55.1719	0.838868	783.696
0.6	0.176	54.2383	0.836494	782.256
0.6	0.178	53.536	0.834724	781.188
0.6	0.18	52.9171	0.832858	779.941
0.6	0.182	52.0602	0.831742	779.682
0.6	0.184	51.3073	0.829034	777.727
0.6	0.186	50.6211	0.826964	776.343
0.6	0.188	49.9051	0.825436	775.531
0.6	0.19	49.1008	0.824358	775.257
0.6	0.192	48.6062	0.82118	772.574
0.6	0.194	47.9035	0.82011	772.207
0.6	0.196	46.9759	0.817244	770.268
0.6	0.198	46.3098	0.81591	769.6
0.6	0.2	45.7122	0.814336	768.624
0.6	0.202	44.8534	0.811034	766.181
0.6	0.204	44.3476	0.810138	765.79
0.6	0.206	43.7399	0.80709	763.35
0.6	0.208	43.1514	0.80602	762.869
0.6	0.21	42.4777	0.804442	761.964
0.6	0.212	41.8803	0.802374	760.494
0.6	0.214	41.4783	0.801162	759.684
0.6	0.216	40.7294	0.798658	757.929
0.6	0.218	40.0982	0.79685	756.752
0.6	0.22	39.4685	0.79505	755.581
0.6	0.222	38.8317	0.792298	753.466
0.6	0.224	38.4258	0.791066	752.64
0.6	0.226	37.5811	0.788556	750.975
0.6	0.228	37.2597	0.788028	750.768
0.6	0.23	36.5904	0.784786	748.196
0.6	0.232	35.976	0.783448	747.472
0.6	0.234	35.3922	0.781828	746.436
0.6	0.236	34.8539	0.779296	744.442
0.6	0.238	34.5066	0.778524	744.017
0.6	0.24	33.626	0.776236	742.61
0.6	0.242	33.2764	0.774654	741.378
0.6	0.244	32.6962	0.771328	738.632
0.6	0.246	32.3914	0.77038	737.989
0.6	0.248	31.5953	0.76842	736.825
0.6	0.25	31.3698	0.766436	735.066
0.6	0.252	30.5405	0.763424	732.884
0.6	0.254	30.2064	0.761858	731.652
0.6	0.256	29.8414	0.759238	729.397
0.6	0.258	29.478	0.760228	730.75
0.6	0.26	28.6907	0.755516	726.825
0.6	0.262	28.2573	0.753714	725.457
0.6	0.264	27.9383	0.75223	724.292
0.6	0.266	27.3708	0.750406	723.035
0.6	0.268	26.8058	0.749806	723
0.6	0.27	26.4218	0.746592	720.17
0.6	0.272	26.0976	0.745344	719.246
0.6	0.274	25.8728	0.745362	719.489
0.6	0.276	25.0726	0.74046	715.387
0.6	0.278	24.6591	0.739402	714.743
0.6	0.28	24.444	0.73718	712.736
0.6	0.282	24.151	0.736802	712.651
0.6	0.284	23.4179	0.732204	708.786
0.6	0.286	23.2648	0.733018	709.753
0.6	0.288	22.4232	0.729378	706.955
0.6	0.29	22.3315	0.727782	705.451
0.6	0.292	21.6029	0.724468	702.865
0.6	0.294	21.4387	0.724138	702.699
0.6	0.296	20.6221	0.719088	698.466
0.6	0.298	20.4881	0.719052	698.564
0.6	0.3	20.0511	0.717186	697.135
0.602	0.002	297.713	0.998194	700.481
0.602	0.004	263.76	0.996322	732.562
0.602	0.006	243.905	0.994364	750.459
0.602	0.008	229.392	0.992482	763.09
0.602	0.01	218.216	0.990858	772.642
0.602	0.012	208.798	0.989246	780.448
0.602	0.014	200.762	0.987372	786.61
0.602	0.016	193.709	0.985356	791.647
0.602	0.018	187.498	0.98369	796.192
0.602	0.02	181.914	0.981788	799.874
0.602	0.022	176.784	0.979798	803.014
0.602	0.024	172.182	0.977932	805.75
0.602	0.026	167.223	0.975962	808.739
0.602	0.028	163.572	0.97448	810.908
0.602	0.03	159.868	0.972484	812.616
0.602	0.032	155.956	0.970766	814.81
0.602	0.034	152.75	0.968838	816.088
0.602	0.036	149.309	0.967576	818.267
0.602	0.038	146.604	0.964946	818.342
0.602	0.04	143.758	0.963638	819.88
0.602	0.042	140.74	0.961188	820.448
0.602	0.044	138.136	0.959796	821.66
0.602	0.046	135.527	0.958174	822.647
0.602	0.048	133.242	0.955668	822.426
0.602	0.05	130.718	0.953842	823.124
0.602	0.052	128.247	0.952144	823.897
0.602	0.054	126.139	0.950086	823.947
0.602	0.056	123.948	0.948862	824.914
0.602	0.058	121.693	0.94665	824.957
0.602	0.06	119.855	0.944732	824.877
0.602	0.062	117.797	0.94304	825.243
0.602	0.064	116.443	0.941328	824.885
0.602	0.066	114.204	0.939502	825.298
0.602	0.068	112.476	0.937376	824.9
0.602	0.07	110.803	0.93617	825.367
0.602	0.072	108.768	0.93382	825.052
0.602	0.074	107.124	0.931776	824.652
0.602	0.076	105.391	0.930384	824.993
0.602	0.078	104.168	0.928882	824.714
0.602	0.08	102.39	0.925866	823.476
0.602	0.082	100.758	0.92502	824.262
0.602	0.084	99.5132	0.922826	823.313
0.602	0.086	97.9404	0.920526	822.586
0.602	0.088	96.5317	0.918866	822.334
0.602	0.09	95.1514	0.91744	822.289
0.602	0.092	93.6612	0.914684	821.023
0.602	0.094	92.3744	0.91323	820.856
0.602	0.096	90.9682	0.911538	820.57
0.602	0.098	89.9046	0.910398	820.493
0.602	0.1	88.4266	0.907724	819.297
0.602	0.102	87.1977	0.906118	818.92
0.602	0.104	85.957	0.904386	818.429
0.602	0.106	84.9166	0.902068	817.151
0.602	0.108	83.6188	0.899792	816.173
0.602	0.11	82.1901	0.897536	815.346
0.602	0.112	81.1858	0.896468	815.282
0.602	0.114	80.1469	0.89541	815.263
0.602	0.116	79.0486	0.892488	813.439
0.602	0.118	77.9624	0.891066	813.104
0.602	0.12	77.0457	0.888546	811.5
0.602	0.122	75.8117	0.88703	811.218
0.602	0.124	74.7281	0.88475	810.022
0.602	0.126	73.7099	0.883792	810.082
0.602	0.128	72.7902	0.88198	809.19
0.602	0.13	71.5589	0.880006	808.447
0.602	0.132	70.8286	0.877408	806.579
0.602	0.134	69.9104	0.876434	806.524
0.602	0.136	68.7619	0.874544	805.782
0.602	0.138	67.9265	0.872362	804.435
0.602	0.14	67.0264	0.87039	803.364
0.602	0.142	66.178	0.870082	803.904
0.602	0.144	65.1198	0.867204	802.084
0.602	0.146	64.2951	0.865696	801.401
0.602	0.148	63.3565	0.86256	799.204
0.602	0.15	62.591	0.861454	798.863
0.602	0.152	61.6418	0.858954	797.312
0.602	0.154	60.7158	0.85722	796.504
0.602	0.156	60.0736	0.85514	795.066
0.602	0.158	59.0574	0.853206	794.149
0.602	0.16	58.2712	0.85248	794.209
0.602	0.162	57.46	0.849952	792.492
0.602	0.164	56.7844	0.84742	790.636
0.602	0.166	55.7997	0.846446	790.646
0.602	0.168	55.21	0.844232	789.022
0.602	0.17	54.4912	0.842378	787.887
0.602	0.172	53.6818	0.83997	786.288
0.602	0.174	52.9325	0.837156	784.223
0.602	0.176	52.2784	0.837492	785.214
0.602	0.178	51.4256	0.833302	781.876
0.602	0.18	50.7857	0.832684	781.898
0.602	0.182	50.165	0.831158	780.993
0.602	0.184	49.2379	0.829112	779.874
0.602	0.186	48.6099	0.827676	779.066
0.602	0.188	48.0481	0.825774	777.726
0.602	0.19	47.3179	0.82366	776.342
0.602	0.192	46.5602	0.821256	774.696
0.602	0.194	46.091	0.820132	774.041
0.602	0.196	45.3282	0.817492	772.164
0.602	0.198	44.6392	0.815584	770.945
0.602	0.2	43.845	0.813656	769.811
0.602	0.202	43.4992	0.812058	768.559
0.602	0.204	42.8225	0.810622	767.8
0.602	0.206	42.1001	0.807932	765.832
0.602	0.208	41.5574	0.806272	764.715
0.602	0.21	41.0251	0.80517	764.145
0.602	0.212	40.3899	0.802866	762.476
0.602	0.214	39.7154	0.800716	761.001
0.602	0.216	39.215	0.799264	760.049
0.602	0.218	38.7814	0.796512	757.731
0.602	0.22	37.9975	0.795674	757.677
0.602	0.222	37.4023	0.793018	755.616
0.602	0.224	36.7739	0.79147	754.696
0.602	0.226	36.4375	0.789422	752.985
0.602	0.228	35.8041	0.78757	751.766
0.602	0.23	35.0867	0.78478	749.693
0.602	0.232	34.7634	0.78292	748.157
0.602	0.234	34.1945	0.78111	746.916
0.602	0.236	33.6673	0.780134	746.467
0.602	0.238	32.9673	0.777816	744.849
0.602	0.24	32.7338	0.775436	742.702
0.602	0.242	32.1248	0.773794	741.669
0.602	0.244	31.6909	0.7723	740.609
0.602	0.246	31.0203	0.769822	738.802
0.602	0.248	30.4592	0.768256	737.797
0.602	0.25	30.1403	0.766268	736.128
0.602	0.252	29.8574	0.766456	736.599
0.602	0.254	29.0945	0.762848	733.753
0.602	0.256	28.4588	0.760784	732.325
0.602	0.258	28.1764	0.758186	730.01
0.602	0.26	27.9698	0.757514	729.544
0.602	0.262	27.2406	0.755094	727.853
0.602	0.264	26.807	0.752926	726.119
0.602	0.266	26.346	0.750468	724.122
0.602	0.268	26.1404	0.750478	724.338
0.602	0.27	25.5364	0.74768	722.144
0.602	0.272	24.9979	0.744766	719.768
0.602	0.274	24.5548	0.743458	718.903
0.602	0.276	24.4073	0.74122	716.813
0.602	0.278	23.8509	0.739292	715.441
0.602	0.28	23.6136	0.737764	714.15
0.602	0.282	22.9537	0.73627	713.316
0.602	0.284	22.5595	0.733974	711.415
0.602	0.286	22.1733	0.73196	709.787
0.602	0.288	21.7566	0.729638	707.881
0.602	0.29	21.1983	0.727088	705.89
0.602	0.292	20.5762	0.724176	703.6
0.602	0.294	20.4155	0.723552	703.136
0.602	0.296	20.2832	0.723338	703.055
0.602	0.298	19.958	0.721284	701.326
0.602	0.3	19.4974	0.719472	699.975
0.604	0.002	286.208	0.998096	711.888
0.604	0.004	254.038	0.996492	742.454
0.604	0.006	234.515	0.994562	760.047
0.604	0.008	220.259	0.992572	772.313
0.604	0.01	209.489	0.990748	781.259
0.604	0.012	200.627	0.988992	788.365
0.604	0.014	193.056	0.986986	793.93
0.604	0.016	186.069	0.98501	798.941
0.604	0.018	179.92	0.98385	803.93
0.604	0.02	174.83	0.982026	807.196
0.604	0.022	170.016	0.979978	809.962
0.604	0.024	165.538	0.977714	812.176
0.604	0.026	161.442	0.976296	814.854
0.604	0.028	157.387	0.974042	816.655
0.604	0.03	153.511	0.972498	818.987
0.604	0.032	150.187	0.970902	820.715
0.604	0.034	147.037	0.96868	821.643
0.604	0.036	143.566	0.966606	823.04
0.604	0.038	140.662	0.96479	824.128
0.604	0.04	137.913	0.963558	825.645
0.604	0.042	135.509	0.961942	826.433
0.604	0.044	132.939	0.95946	826.521
0.604	0.046	130.309	0.958246	827.937
0.604	0.048	128.017	0.955598	827.581
0.604	0.05	125.66	0.954786	829.126
0.604	0.052	123.538	0.952492	828.954
0.604	0.054	121.688	0.949888	828.201
0.604	0.056	119.238	0.94901	829.772
0.604	0.058	117.144	0.946658	829.514
0.604	0.06	115.473	0.944096	828.623
0.604	0.062	113.312	0.94332	830.008
0.604	0.064	112.021	0.941704	829.683
0.604	0.066	110.253	0.93968	829.427
0.604	0.068	108.188	0.937758	829.57
0.604	0.07	106.594	0.935746	829.152
0.604	0.072	104.78	0.93386	829.08
0.604	0.074	103.169	0.93126	828.091
0.604	0.076	101.611	0.930372	828.761
0.604	0.078	100.052	0.928088	828.036
0.604	0.08	98.633	0.926338	827.705
0.604	0.082	97.0394	0.92487	827.831
0.604	0.084	95.4773	0.923692	828.215
0.604	0.086	94.2577	0.920446	826.188
0.604	0.088	92.7594	0.91889	826.131
0.604	0.09	91.6378	0.917018	825.38
0.604	0.092	90.214	0.914796	824.582
0.604	0.094	88.8879	0.91362	824.732
0.604	0.096	87.6452	0.911528	823.883
0.604	0.098	86.4849	0.910344	823.859
0.604	0.1	85.04	0.908362	823.322
0.604	0.102	84.0345	0.906552	822.517
0.604	0.104	82.8661	0.903806	820.94
0.604	0.106	81.8199	0.90198	820.16
0.604	0.108	80.4933	0.899872	819.379
0.604	0.11	79.377	0.898566	819.189
0.604	0.112	78.024	0.896534	818.51
0.604	0.114	77.198	0.894616	817.418
0.604	0.116	76.3212	0.893004	816.683
0.604	0.118	75.0797	0.891374	816.294
0.604	0.12	73.9728	0.88913	815.157
0.604	0.122	72.9557	0.887704	814.748
0.604	0.124	72.1184	0.88598	813.862
0.604	0.126	70.8507	0.883652	812.801
0.604	0.128	70.1038	0.881364	811.26
0.604	0.13	69.0321	0.879378	810.346
0.604	0.132	68.1933	0.878246	810.053
0.604	0.134	67.3088	0.876388	809.079
0.604	0.136	66.2237	0.874312	808.088
0.604	0.138	65.4966	0.87241	806.913
0.604	0.14	64.5089	0.871086	806.577
0.604	0.142	63.7512	0.869454	805.703
0.604	0.144	62.816	0.867904	805.088
0.604	0.146	61.8355	0.86478	802.944
0.604	0.148	60.9507	0.86293	801.979
0.604	0.15	60.34	0.860662	800.322
0.604	0.152	59.3492	0.860444	801.095
0.604	0.154	58.4935	0.857998	799.504
0.604	0.156	57.7648	0.855432	797.667
0.604	0.158	57.1507	0.854222	797.071
0.604	0.16	56.2651	0.85211	795.845
0.604	0.162	55.4484	0.849544	794.096
0.604	0.164	54.964	0.847788	792.824
0.604	0.166	53.7935	0.846808	793.015
0.604	0.168	53.1857	0.844858	791.672
0.604	0.17	52.5149	0.84306	790.545
0.604	0.172	51.6611	0.840806	789.145
0.604	0.174	51.0432	0.838524	787.481
0.604	0.176	50.435	0.83754	787.105
0.604	0.178	49.6933	0.836236	786.543
0.604	0.18	48.7694	0.83278	784.011
0.604	0.182	48.1229	0.83097	782.847
0.604	0.184	47.5865	0.829712	782.126
0.604	0.186	46.9755	0.828304	781.329
0.604	0.188	45.9923	0.825024	779.032
0.604	0.19	45.553	0.82404	778.487
0.604	0.192	44.9415	0.820972	776.03
0.604	0.194	44.3232	0.820242	775.919
0.604	0.196	43.5839	0.817472	773.888
0.604	0.198	43.0535	0.816004	772.951
0.604	0.2	42.3424	0.813334	770.992
0.604	0.202	41.6065	0.811338	769.732
0.604	0.204	41.1797	0.811558	770.378
0.604	0.206	40.7496	0.808818	768.068
0.604	0.208	40.0513	0.806662	766.611
0.604	0.21	39.338	0.804116	764.778
0.604	0.212	38.8469	0.802164	763.317
0.604	0.214	38.4826	0.801768	763.285
0.604	0.216	37.7536	0.798504	760.75
0.604	0.218	37.006	0.796488	759.482
0.604	0.22	36.6735	0.796036	759.362
0.604	0.222	36.0241	0.793568	757.544
0.604	0.224	35.6109	0.791852	756.241
0.604	0.226	34.8964	0.789978	755.082
0.604	0.228	34.5642	0.787316	752.752
0.604	0.23	33.944	0.786906	752.962
0.604	0.232	33.3684	0.783186	749.818
0.604	0.234	32.6748	0.781168	748.493
0.604	0.236	32.5112	0.78029	747.779
0.604	0.238	32.0759	0.778886	746.81
0.604	0.24	31.3461	0.775774	744.428
0.604	0.242	30.722	0.774294	743.572
0.604	0.244	30.4225	0.773034	742.612
0.604	0.246	30.1231	0.770652	740.529
0.604	0.248	29.4781	0.76884	739.362
0.604	0.25	29.0318	0.766616	737.584
0.604	0.252	28.4227	0.762836	734.413
0.604	0.254	28.0965	0.763414	735.318
0.604	0.256	27.8334	0.761854	734.021
0.604	0.258	27.1958	0.75787	730.674
0.604	0.26	26.8537	0.758608	731.754
0.604	0.262	26.2001	0.756362	730.162
0.604	0.264	26.0672	0.753972	727.905
0.604	0.266	25.5147	0.751924	726.409
0.604	0.268	24.9719	0.749644	724.672
0.604	0.27	24.5616	0.747506	722.944
0.604	0.272	24.2797	0.7453	721.02
0.604	0.274	23.8537	0.744426	720.572
0.604	0.276	23.2987	0.74237	719.071
0.604	0.278	22.9375	0.739068	716.13
0.604	0.28	22.3727	0.736756	714.383
0.604	0.282	22.1808	0.736638	714.457
0.604	0.284	21.6411	0.734134	712.493
0.604	0.286	21.3487	0.731268	709.919
0.604	0.288	20.9448	0.729826	708.881
0.604	0.29	20.3854	0.727908	707.523
0.604	0.292	20.2903	0.726302	706.012
0.604	0.294	19.7323	0.723486	703.754
0.604	0.296	19.4694	0.72286	703.391
0.604	0.298	19.2572	0.721566	702.309
0.604	0.3	18.6886	0.718068	699.379
0.606	0.002	275.625	0.998156	722.531
0.606	0.004	243.999	0.996298	752.299
0.606	0.006	225.509	0.994336	768.827
0.606	0.008	212.341	0.99277	780.429
0.606	0.01	201.586	0.990884	789.298
0.606	0.012	193.51	0.98921	795.7
0.606	0.014	185.81	0.987294	801.484
0.606	0.016	179.316	0.985536	806.22
0.606	0.018	173.575	0.983284	809.709
0.606	0.02	168.278	0.98188	813.602
0.606	0.022	163.418	0.979808	816.39
0.606	0.024	159.495	0.977936	818.441
0.606	0.026	155.348	0.975972	820.624
0.606	0.028	151.803	0.974734	822.931
0.606	0.03	147.984	0.97264	824.656
0.606	0.032	144.334	0.97086	826.526
0.606	0.034	141.597	0.96902	827.423
0.606	0.036	138.521	0.967554	829.033
0.606	0.038	135.714	0.965504	829.79
0.606	0.04	133.267	0.963244	829.977
0.606	0.042	130.41	0.961584	831.174
0.606	0.044	127.962	0.959428	831.466
0.606	0.046	125.252	0.958022	832.77
0.606	0.048	123.29	0.956232	832.942
0.606	0.05	120.926	0.953992	833.066
0.606	0.052	119.034	0.952386	833.352
0.606	0.054	116.687	0.950652	833.965
0.606	0.056	114.661	0.948836	834.175
0.606	0.058	112.937	0.947142	834.205
0.606	0.06	111.171	0.944922	833.751
0.606	0.062	109.011	0.942434	833.423
0.606	0.064	107.447	0.941628	834.181
0.606	0.066	105.821	0.940126	834.305
0.606	0.068	104.193	0.93834	834.147
0.606	0.07	102.282	0.935168	832.886
0.606	0.072	100.773	0.933718	832.945
0.606	0.074	99.4741	0.932652	833.178
0.606	0.076	97.8293	0.930052	832.223
0.606	0.078	96.2083	0.928384	832.176
0.606	0.08	95.1892	0.926586	831.397
0.606	0.082	93.2709	0.92443	831.159
0.606	0.084	92.2083	0.92282	830.612
0.606	0.086	90.762	0.921466	830.704
0.606	0.088	89.4373	0.919338	829.901
0.606	0.09	88.0875	0.91678	828.692
0.606	0.092	87.0931	0.91631	829.217
0.606	0.094	85.5596	0.914064	828.504
0.606	0.096	84.4172	0.911606	827.189
0.606	0.098	83.1814	0.909918	826.737
0.606	0.1	82.1457	0.908328	826.182
0.606	0.102	80.9741	0.906356	825.382
0.606	0.104	79.7399	0.90438	824.64
0.606	0.106	78.771	0.902932	824.161
0.606	0.108	77.7182	0.900426	822.708
0.606	0.11	76.5643	0.898958	822.394
0.606	0.112	75.3748	0.896854	821.479
0.606	0.114	74.4566	0.895818	821.361
0.606	0.116	73.2731	0.892402	819.129
0.606	0.118	72.2785	0.891748	819.469
0.606	0.12	71.4127	0.889208	817.795
0.606	0.122	70.2762	0.887364	817.088
0.606	0.124	69.4784	0.885438	815.96
0.606	0.126	68.4642	0.884512	816.048
0.606	0.128	67.5938	0.882292	814.698
0.606	0.13	66.5309	0.880574	814.043
0.606	0.132	65.5549	0.877446	811.891
0.606	0.134	64.8023	0.876404	811.602
0.606	0.136	64.0873	0.875004	810.917
0.606	0.138	63.011	0.872556	809.545
0.606	0.14	62.2608	0.870866	808.605
0.606	0.142	61.4702	0.86898	807.51
0.606	0.144	60.4023	0.866996	806.594
0.606	0.146	59.7229	0.865652	805.929
0.606	0.148	58.8348	0.863082	804.247
0.606	0.15	57.835	0.862176	804.341
0.606	0.152	57.3175	0.858776	801.458
0.606	0.154	56.5226	0.857914	801.391
0.606	0.156	55.4398	0.855982	800.542
0.606	0.158	55.0492	0.853796	798.747
0.606	0.16	54.1884	0.853002	798.814
0.606	0.162	53.5057	0.849968	796.462
0.606	0.164	52.7226	0.848208	795.485
0.606	0.166	52.1086	0.84693	794.821
0.606	0.168	51.1505	0.844736	793.585
0.606	0.17	50.46	0.84245	791.99
0.606	0.172	50.078	0.842354	792.276
0.606	0.174	49.2386	0.838848	789.609
0.606	0.176	48.4175	0.837796	789.379
0.606	0.178	47.8404	0.835334	787.494
0.606	0.18	47.1499	0.832752	785.602
0.606	0.182	46.41	0.831286	784.876
0.606	0.184	45.7773	0.829954	784.177
0.606	0.186	45.3034	0.827704	782.401
0.606	0.188	44.5569	0.826422	781.865
0.606	0.19	43.7491	0.823236	779.487
0.606	0.192	43.2835	0.822188	778.905
0.606	0.194	42.7643	0.820576	777.812
0.606	0.196	42.0434	0.8191	777.057
0.606	0.198	41.256	0.815818	774.562
0.606	0.2	40.9576	0.81436	773.402
0.606	0.202	40.3423	0.813128	772.786
0.606	0.204	39.6912	0.811736	772.045
0.606	0.206	39.1036	0.808796	769.692
0.606	0.208	38.6585	0.806984	768.325
0.606	0.21	38.2242	0.805206	766.982
0.606	0.212	37.5015	0.803778	766.277
0.606	0.214	36.8605	0.802	765.14
0.606	0.216	36.5717	0.799358	762.786
0.606	0.218	35.8379	0.798484	762.646
0.606	0.22	35.2349	0.795392	760.157
0.606	0.222	34.7611	0.794874	760.113
0.606	0.224	34.3382	0.791368	757.03
0.606	0.226	33.7767	0.789662	755.885
0.606	0.228	33.1494	0.787556	754.407
0.606	0.23	32.7436	0.786344	753.6
0.606	0.232	32.3196	0.784486	752.166
0.606	0.234	31.897	0.782938	751.041
0.606	0.236	31.4538	0.78118	749.726
0.606	0.238	30.9071	0.778456	747.549
0.606	0.24	30.1951	0.775452	745.257
0.606	0.242	30.0557	0.775732	745.676
0.606	0.244	29.437	0.772888	743.451
0.606	0.246	28.8965	0.77087	741.974
0.606	0.248	28.5345	0.768756	740.222
0.606	0.25	28.0941	0.767406	739.312
0.606	0.252	27.6374	0.766168	738.531
0.606	0.254	27.1104	0.76303	735.92
0.606	0.256	26.664	0.761718	735.054
0.606	0.258	26.1267	0.759098	732.971
0.606	0.26	26.0547	0.758228	732.173
0.606	0.262	25.3761	0.754572	729.196
0.606	0.264	24.9594	0.753502	728.543
0.606	0.266	24.3948	0.751254	726.859
0.606	0.268	24.3305	0.750348	726.017
0.606	0.27	23.8048	0.74918	725.375
0.606	0.272	23.4172	0.747096	723.679
0.606	0.274	23.0057	0.745518	722.512
0.606	0.276	22.5932	0.741024	718.431
0.606	0.278	22.1509	0.739968	717.817
0.606	0.28	21.5473	0.737526	715.979
0.606	0.282	21.3175	0.734966	713.649
0.606	0.284	21.035	0.73562	714.585
0.606	0.286	20.2904	0.732062	711.772
0.606	0.288	20.2564	0.730192	709.936
0.606	0.29	19.8734	0.728428	708.555
0.606	0.292	19.5149	0.725624	706.109
0.606	0.294	19.1406	0.724294	705.153
0.606	0.296	18.7325	0.72328	704.547
0.606	0.298	18.6416	0.723022	704.38
0.606	0.3	18.2077	0.719486	701.278
0.608	0.002	265.378	0.99814	732.762
0.608	0.004	235.05	0.996444	761.394
0.608	0.006	217.311	0.994434	777.123
0.608	0.008	204.281	0.992566	788.285
0.608	0.01	194.541	0.99091	796.369
0.608	0.012	186.007	0.989102	803.095
0.608	0.014	178.86	0.987216	808.356
0.608	0.016	172.806	0.985276	812.47
0.608	0.018	167.311	0.983406	816.095
0.608	0.02	162.327	0.98159	819.263
0.608	0.022	157.545	0.979604	822.059
0.608	0.024	153.394	0.9779	824.506
0.608	0.026	149.22	0.976056	826.836
0.608	0.028	146.086	0.97423	828.144
0.608	0.03	142.616	0.972708	830.092
0.608	0.032	139.353	0.970952	831.599
0.608	0.034	136.233	0.969108	832.875
0.608	0.036	133.392	0.966708	833.316
0.608	0.038	130.77	0.965194	834.424
0.608	0.04	128.086	0.963906	835.82
0.608	0.042	125.662	0.961418	835.756
0.608	0.044	122.974	0.96011	837.136
0.608	0.046	120.966	0.958306	837.34
0.608	0.048	118.429	0.955702	837.273
0.608	0.05	116.538	0.954368	837.83
0.608	0.052	114.592	0.952308	837.716
0.608	0.054	112.955	0.950444	837.489
0.608	0.056	110.634	0.948654	838.02
0.608	0.058	108.649	0.94704	838.391
0.608	0.06	107.1	0.945286	838.186
0.608	0.062	105.454	0.94351	838.056
0.608	0.064	103.603	0.941364	837.761
0.608	0.066	101.726	0.939944	838.218
0.608	0.068	100.598	0.93773	837.132
0.608	0.07	98.7748	0.936036	837.261
0.608	0.072	97.3334	0.933694	836.361
0.608	0.074	96.1392	0.932186	836.047
0.608	0.076	94.1816	0.930432	836.25
0.608	0.078	93.0999	0.928862	835.762
0.608	0.08	91.6046	0.92632	834.715
0.608	0.082	90.0799	0.924226	834.146
0.608	0.084	88.6846	0.923006	834.321
0.608	0.086	87.3679	0.921358	833.99
0.608	0.088	86.2265	0.91937	833.144
0.608	0.09	84.9956	0.917776	832.78
0.608	0.092	83.8101	0.915438	831.628
0.608	0.094	82.4885	0.913362	830.874
0.608	0.096	81.3411	0.911792	830.451
0.608	0.098	80.2011	0.910364	830.163
0.608	0.1	79.0011	0.908128	829.127
0.608	0.102	77.9719	0.90641	828.438
0.608	0.104	76.6835	0.90447	827.786
0.608	0.106	75.7779	0.902838	827.06
0.608	0.108	74.6732	0.900692	826.019
0.608	0.11	73.8898	0.898802	824.912
0.608	0.112	72.7215	0.897184	824.462
0.608	0.114	71.5553	0.895536	823.981
0.608	0.116	70.8637	0.894224	823.36
0.608	0.118	69.5879	0.891138	821.55
0.608	0.12	68.9784	0.889872	820.894
0.608	0.122	67.898	0.888552	820.654
0.608	0.124	66.7145	0.886358	819.644
0.608	0.126	66.136	0.883938	817.802
0.608	0.128	64.9316	0.882214	817.282
0.608	0.13	64.2365	0.880572	816.335
0.608	0.132	63.5317	0.879186	815.654
0.608	0.134	62.5142	0.876518	814.004
0.608	0.136	61.7021	0.875244	813.542
0.608	0.138	60.7936	0.873434	812.64
0.608	0.14	59.8503	0.87107	811.22
0.608	0.142	59.11	0.870186	811.076
0.608	0.144	58.4772	0.867616	809.139
0.608	0.146	57.4622	0.86466	807.198
0.608	0.148	56.8172	0.863088	806.271
0.608	0.15	56.0259	0.862068	806.042
0.608	0.152	55.0253	0.859874	804.849
0.608	0.154	54.5893	0.859468	804.879
0.608	0.156	53.7282	0.855924	802.196
0.608	0.158	52.7895	0.85368	800.891
0.608	0.16	52.1605	0.852494	800.334
0.608	0.162	51.5698	0.850618	799.048
0.608	0.164	50.8543	0.847644	796.79
0.608	0.166	49.9499	0.846398	796.448
0.608	0.168	49.6102	0.844826	795.216
0.608	0.17	48.8147	0.843428	794.613
0.608	0.172	48.0131	0.840714	792.701
0.608	0.174	47.5198	0.84006	792.54
0.608	0.176	46.8515	0.836876	790.024
0.608	0.178	46.0377	0.83469	788.652
0.608	0.18	45.2684	0.83342	788.152
0.608	0.182	44.8255	0.831028	786.202
0.608	0.184	44.1948	0.830196	786.001
0.608	0.186	43.4802	0.827676	784.196
0.608	0.188	42.8885	0.827084	784.195
0.608	0.19	42.2477	0.824378	782.13
0.608	0.192	41.7209	0.82169	779.969
0.608	0.194	41.0504	0.820794	779.744
0.608	0.196	40.84	0.818724	777.884
0.608	0.198	40.0433	0.817382	777.339
0.608	0.2	39.5421	0.81483	775.288
0.608	0.202	39.0945	0.81297	773.876
0.608	0.204	38.5275	0.8119	773.373
0.608	0.206	37.7414	0.807916	770.175
0.608	0.208	37.2182	0.808066	770.848
0.608	0.21	36.5833	0.805928	769.345
0.608	0.212	36.2918	0.804968	768.676
0.608	0.214	35.5783	0.800046	764.468
0.608	0.216	35.1312	0.799538	764.407
0.608	0.218	34.5389	0.797862	763.323
0.608	0.22	34.0638	0.797484	763.42
0.608	0.222	33.4959	0.794312	760.816
0.608	0.224	33.0341	0.792952	759.918
0.608	0.226	32.6719	0.79042	757.748
0.608	0.228	32.1042	0.788546	756.442
0.608	0.23	31.5844	0.787094	755.51
0.608	0.232	31.0871	0.784582	753.495
0.608	0.234	30.7715	0.782646	751.875
0.608	0.236	30.1876	0.781066	750.878
0.608	0.238	29.6697	0.77788	748.21
0.608	0.24	29.2648	0.776042	746.777
0.608	0.242	28.9502	0.775202	746.252
0.608	0.244	28.5648	0.773418	744.853
0.608	0.246	27.9575	0.771086	743.128
0.608	0.248	27.3361	0.76883	741.494
0.608	0.25	26.9879	0.767654	740.666
0.608	0.252	26.7748	0.76674	739.965
0.608	0.254	25.9563	0.764122	738.166
0.608	0.256	25.6647	0.76095	735.285
0.608	0.258	25.2708	0.759006	733.735
0.608	0.26	24.9451	0.759686	734.741
0.608	0.262	24.7494	0.757024	732.275
0.608	0.264	24.1611	0.754126	729.965
0.608	0.266	23.5595	0.75155	727.99
0.608	0.268	23.2808	0.751122	727.841
0.608	0.27	23.0855	0.748764	725.679
0.608	0.272	22.7322	0.746842	724.11
0.608	0.274	22.1073	0.745248	723.141
0.608	0.276	21.4071	0.740498	719.091
0.608	0.278	21.2724	0.74033	719.058
0.608	0.28	21.1193	0.738758	717.639
0.608	0.282	20.8517	0.737614	716.762
0.608	0.284	20.2663	0.73357	713.304
0.608	0.286	19.6508	0.731196	711.545
0.608	0.288	19.5083	0.730684	711.176
0.608	0.29	19.3821	0.729444	710.062
0.608	0.292	19.0217	0.727118	708.096
0.608	0.294	18.6156	0.726218	707.602
0.608	0.296	18.0367	0.721992	703.955
0.608	0.298	17.886	0.721966	704.08
0.608	0.3	17.7959	0.721228	703.432
0.61	0.002	255.815	0.998062	742.247
0.61	0.004	226.514	0.996314	769.8
0.61	0.006	209.421	0.99454	785.119
0.61	0.008	196.819	0.992842	796.023
0.61	0.01	187.427	0.991202	803.775
0.61	0.012	178.81	0.988884	810.074
0.61	0.014	172.226	0.98737	815.144
0.61	0.016	166.391	0.985372	818.981
0.61	0.018	161.119	0.98378	822.661
0.61	0.02	156.8	0.982044	825.244
0.61	0.022	152.576	0.980316	827.74
0.61	0.024	148.01	0.978312	830.302
0.61	0.026	143.734	0.9763	832.566
0.61	0.028	141.183	0.974768	833.585
0.61	0.03	137.186	0.972668	835.482
0.61	0.032	134.032	0.970988	836.956
0.61	0.034	131.912	0.969672	837.76
0.61	0.036	129.024	0.96785	838.826
0.61	0.038	126.154	0.96494	838.786
0.61	0.04	123.202	0.963888	840.686
0.61	0.042	120.637	0.961318	840.681
0.61	0.044	118.619	0.960016	841.397
0.61	0.046	116.588	0.958414	841.826
0.61	0.048	114.968	0.956016	841.048
0.61	0.05	113.185	0.955218	842.033
0.61	0.052	110.573	0.95276	842.187
0.61	0.054	108.298	0.950846	842.548
0.61	0.056	106.05	0.948022	841.972
0.61	0.058	105.466	0.946952	841.486
0.61	0.06	103.701	0.945024	841.323
0.61	0.062	101.062	0.943372	842.31
0.61	0.064	100.079	0.941432	841.353
0.61	0.066	98.834	0.940428	841.594
0.61	0.068	96.3161	0.936686	840.37
0.61	0.07	95.4705	0.936586	841.115
0.61	0.072	93.6959	0.934056	840.36
0.61	0.074	91.7069	0.930758	839.051
0.61	0.076	91.5318	0.930988	839.456
0.61	0.078	89.0474	0.92704	837.993
0.61	0.08	88.9014	0.927822	838.921
0.61	0.082	86.6919	0.924682	837.99
0.61	0.084	86.1313	0.92364	837.509
0.61	0.086	84.1994	0.920982	836.783
0.61	0.088	83.4578	0.919794	836.336
0.61	0.09	81.8442	0.917966	836.122
0.61	0.092	81.335	0.916682	835.347
0.61	0.094	79.4424	0.913862	834.42
0.61	0.096	79.2898	0.913076	833.786
0.61	0.098	76.9938	0.909504	832.51
0.61	0.1	76.9959	0.909408	832.412
0.61	0.102	74.4825	0.905218	830.736
0.61	0.104	74.4817	0.905734	831.252
0.61	0.106	72.3156	0.901824	829.508
0.61	0.108	72.1624	0.901164	829.002
0.61	0.11	71.6744	0.900354	828.68
0.61	0.112	69.8501	0.89714	827.29
0.61	0.114	69.8349	0.896792	826.957
0.61	0.116	67.5141	0.892638	825.124
0.61	0.118	67.4631	0.892554	825.091
0.61	0.12	67.0515	0.890822	823.771
0.61	0.122	64.8112	0.886776	821.965
0.61	0.124	64.908	0.88702	822.112
0.61	0.126	63.2767	0.883796	820.519
0.61	0.128	62.6868	0.88208	819.393
0.61	0.13	62.3698	0.881726	819.356
0.61	0.132	60.2412	0.876602	816.361
0.61	0.134	60.0663	0.87589	815.824
0.61	0.136	60.1845	0.877496	817.311
0.61	0.138	57.8447	0.8718	813.955
0.61	0.14	57.7128	0.871132	813.419
0.61	0.142	57.7044	0.87121	813.506
0.61	0.144	55.3963	0.865748	810.352
0.61	0.146	55.3823	0.866034	810.652
0.61	0.148	55.4717	0.866164	810.692
0.61	0.15	53.2549	0.860666	807.411
0.61	0.152	53.093	0.85998	806.887
0.61	0.154	53.0512	0.85982	806.769
0.61	0.156	51.3817	0.855482	804.1
0.61	0.158	50.6712	0.853784	803.113
0.61	0.16	50.8406	0.85293	802.089
0.61	0.162	50.4789	0.852696	802.217
0.61	0.164	48.4592	0.846882	798.423
0.61	0.166	48.4209	0.847022	798.601
0.61	0.168	48.5021	0.846556	798.054
0.61	0.17	46.2287	0.84088	794.651
0.61	0.172	46.1274	0.841172	795.045
0.61	0.174	46.133	0.84069	794.557
0.61	0.176	45.9992	0.840774	794.775
0.61	0.178	43.8613	0.83428	790.419
0.61	0.18	43.9013	0.832882	788.981
0.61	0.182	43.8907	0.833172	789.281
0.61	0.184	42.1399	0.827698	785.558
0.61	0.186	41.6802	0.827104	785.424
0.61	0.188	41.5395	0.826076	784.537
0.61	0.19	41.6712	0.826566	784.895
0.61	0.192	39.5132	0.819954	780.441
0.61	0.194	39.5414	0.820142	780.601
0.61	0.196	39.517	0.819316	779.799
0.61	0.198	39.5094	0.819588	780.079
0.61	0.2	37.331	0.812142	774.811
0.61	0.202	37.2316	0.812328	775.096
0.61	0.204	37.3416	0.81155	774.208
0.61	0.206	37.2477	0.81134	774.092
0.61	0.208	35.1147	0.804618	769.503
0.61	0.21	35.0919	0.80369	768.598
0.61	0.212	35.0486	0.80471	769.661
0.61	0.214	35.1067	0.802714	767.607
0.61	0.216	33.0973	0.796466	763.369
0.61	0.218	33.0105	0.796552	763.542
0.61	0.22	32.9034	0.796802	763.899
0.61	0.222	32.8956	0.795774	762.878
0.61	0.224	31.9521	0.79182	759.868
0.61	0.226	30.9007	0.78917	758.269
0.61	0.228	30.93	0.788294	757.364
0.61	0.23	30.9612	0.788872	757.911
0.61	0.232	30.8614	0.788484	757.623
0.61	0.234	28.9439	0.779882	750.938
0.61	0.236	28.9116	0.780356	751.444
0.61	0.238	28.9156	0.78029	751.374
0.61	0.24	28.9083	0.78003	751.122
0.61	0.242	27.1901	0.77241	745.22
0.61	0.244	26.9032	0.771358	744.455
0.61	0.246	26.9246	0.771422	744.497
0.61	0.248	27.0017	0.770448	743.446
0.61	0.25	26.8835	0.770912	744.028
0.61	0.252	25.0101	0.761704	736.694
0.61	0.254	24.9644	0.761988	737.024
0.61	0.256	24.9267	0.762164	737.237
0.61	0.258	24.9845	0.763408	738.424
0.61	0.26	24.8924	0.762746	737.854
0.61	0.262	23.1558	0.753008	729.852
0.61	0.264	23.1056	0.754114	731.008
0.61	0.266	23.1179	0.753118	730
0.61	0.268	23.1284	0.753998	730.87
0.61	0.27	22.4192	0.749804	727.385
0.61	0.272	21.0884	0.7439	722.812
0.61	0.274	21.1305	0.743256	722.125
0.61	0.276	21.1247	0.742306	721.181
0.61	0.278	21.1621	0.743942	722.78
0.61	0.28	20.1426	0.737582	717.439
0.61	0.282	19.387	0.733762	714.375
0.61	0.284	19.4283	0.735122	715.694
0.61	0.286	19.4031	0.734708	715.305
0.61	0.288	19.4448	0.734342	714.897
0.61	0.29	18.9592	0.731654	712.695
0.61	0.292	17.833	0.725004	707.171
0.61	0.294	17.8087	0.725922	708.113
0.61	0.296	17.8531	0.72561	707.757
0.61	0.298	17.8	0.724188	706.388
0.61	0.3	17.8193	0.723624	705.805
0.612	0.002	246.802	0.99823	751.428
0.612	0.004	218.476	0.996376	777.9
0.612	0.006	201.727	0.994616	792.889
0.612	0.008	189.972	0.992732	802.76
0.612	0.01	180.655	0.99109	810.435
0.612	0.012	172.864	0.989012	816.148
0.612	0.014	166.575	0.987338	820.763
0.612	0.016	160.444	0.985324	824.88
0.612	0.018	155.398	0.983536	828.138
0.612	0.02	151.07	0.981932	830.862
0.612	0.022	146.519	0.980002	833.483
0.612	0.024	142.691	0.978448	835.757
0.612	0.026	138.836	0.9765	837.664
0.612	0.028	135.538	0.975002	839.464
0.612	0.03	132.605	0.972744	840.139
0.612	0.032	129.475	0.97097	841.495
0.612	0.034	126.871	0.96897	842.099
0.612	0.036	123.993	0.967136	843.143
0.612	0.038	121.735	0.96543	843.695
0.612	0.04	119.458	0.963328	843.87
0.612	0.042	116.916	0.961834	844.918
0.612	0.044	114.88	0.960404	845.524
0.612	0.046	112.544	0.958548	846.004
0.612	0.048	110.532	0.956022	845.49
0.612	0.05	108.372	0.95383	845.458
0.612	0.052	106.488	0.953018	846.53
0.612	0.054	104.78	0.950142	845.362
0.612	0.056	103.116	0.949898	846.782
0.612	0.058	101.048	0.94712	846.072
0.612	0.06	99.3674	0.944918	845.551
0.612	0.062	98.0558	0.943548	845.492
0.612	0.064	96.3443	0.941674	845.33
0.612	0.066	94.706	0.939392	844.686
0.612	0.068	93.4242	0.938014	844.59
0.612	0.07	91.8361	0.935834	843.998
0.612	0.072	90.3543	0.93451	844.156
0.612	0.074	89.1438	0.932896	843.752
0.612	0.076	87.6209	0.930422	842.801
0.612	0.078	86.5008	0.92872	842.219
0.612	0.08	84.9267	0.926248	841.321
0.612	0.082	84.0223	0.92536	841.338
0.612	0.084	82.4959	0.922534	840.038
0.612	0.086	81.5648	0.921784	840.219
0.612	0.088	80.0958	0.919516	839.42
0.612	0.09	79.3296	0.91847	839.14
0.612	0.092	77.7529	0.916162	838.409
0.612	0.094	76.8511	0.91423	837.379
0.612	0.096	75.6131	0.911958	836.345
0.612	0.098	74.8604	0.911148	836.288
0.612	0.1	73.5912	0.908732	835.141
0.612	0.102	72.7074	0.90677	834.063
0.612	0.104	71.6707	0.90533	833.659
0.612	0.106	70.5072	0.90252	832.013
0.612	0.108	69.6951	0.901004	831.309
0.612	0.11	68.5774	0.898758	830.181
0.612	0.112	67.6813	0.897742	830.061
0.612	0.114	66.7372	0.895426	828.689
0.612	0.116	65.6765	0.893692	828.016
0.612	0.118	64.9982	0.891722	826.724
0.612	0.12	63.9695	0.890042	826.073
0.612	0.122	63.1743	0.88765	824.476
0.612	0.124	62.3212	0.887112	824.791
0.612	0.126	61.3106	0.883484	822.173
0.612	0.128	60.7743	0.882692	821.918
0.612	0.13	59.8243	0.880974	821.15
0.612	0.132	58.7901	0.878634	819.844
0.612	0.134	58.2309	0.877406	819.175
0.612	0.136	57.2624	0.874788	817.526
0.612	0.138	56.4348	0.872962	816.527
0.612	0.14	55.8467	0.87181	815.963
0.612	0.142	55.1256	0.87008	814.954
0.612	0.144	54.1842	0.868038	813.854
0.612	0.146	53.8039	0.866268	812.464
0.612	0.148	52.7578	0.864542	811.784
0.612	0.15	51.9637	0.861936	809.972
0.612	0.152	51.5057	0.86088	809.374
0.612	0.154	50.7752	0.858854	808.079
0.612	0.156	50.0507	0.857218	807.167
0.612	0.158	49.3303	0.854658	805.328
0.612	0.16	48.7709	0.853082	804.311
0.612	0.162	48.1054	0.851438	803.333
0.612	0.164	47.375	0.848848	801.473
0.612	0.166	46.8625	0.84798	801.118
0.612	0.168	46.1601	0.845448	799.288
0.612	0.17	45.512	0.844132	798.62
0.612	0.172	44.6258	0.841604	796.978
0.612	0.174	44.0856	0.838776	794.69
0.612	0.176	43.4958	0.836538	793.042
0.612	0.178	43.0331	0.836952	793.919
0.612	0.18	42.4589	0.834174	791.715
0.612	0.182	41.7047	0.832114	790.409
0.612	0.184	41.2579	0.83084	789.582
0.612	0.186	40.5411	0.827686	787.145
0.612	0.188	40.2722	0.827542	787.27
0.612	0.19	39.4485	0.824992	785.544
0.612	0.192	38.9956	0.822214	783.218
0.612	0.194	38.454	0.821258	782.804
0.612	0.196	37.9514	0.819502	781.551
0.612	0.198	37.2649	0.81634	779.075
0.612	0.2	36.926	0.81638	779.454
0.612	0.202	36.2174	0.813452	777.235
0.612	0.204	35.7767	0.811328	775.551
0.612	0.206	35.1316	0.810118	774.986
0.612	0.208	34.8181	0.808044	773.226
0.612	0.21	34.3473	0.807002	772.655
0.612	0.212	33.806	0.805506	771.7
0.612	0.214	33.0829	0.801954	768.871
0.612	0.216	32.7474	0.799848	767.101
0.612	0.218	32.341	0.797506	765.165
0.612	0.22	31.7718	0.796762	764.99
0.612	0.222	31.2433	0.795102	763.859
0.612	0.224	30.8143	0.792834	762.02
0.612	0.226	30.5397	0.791688	761.148
0.612	0.228	29.9003	0.789088	759.188
0.612	0.23	29.3738	0.785968	756.594
0.612	0.232	28.9313	0.784584	755.653
0.612	0.234	28.7169	0.783198	754.481
0.612	0.236	28.3824	0.782336	753.954
0.612	0.238	27.8556	0.781054	753.198
0.612	0.24	27.0523	0.776694	749.642
0.612	0.242	26.8198	0.775962	749.142
0.612	0.244	26.5849	0.774184	747.599
0.612	0.246	26.1106	0.77232	746.209
0.612	0.248	25.4725	0.76909	743.617
0.612	0.25	25.1476	0.766808	741.66
0.612	0.252	24.8658	0.766852	741.986
0.612	0.254	24.7095	0.76515	740.44
0.612	0.256	24.1806	0.763934	739.753
0.612	0.258	23.5464	0.759292	735.746
0.612	0.26	23.1273	0.758076	734.949
0.612	0.262	23.0309	0.756164	733.133
0.612	0.264	22.8256	0.756444	733.618
0.612	0.266	22.3259	0.75399	731.664
0.612	0.268	21.44	0.749236	727.796
0.612	0.27	21.0961	0.746664	725.568
0.612	0.272	21.0243	0.747124	726.1
0.612	0.274	20.9112	0.745562	724.651
0.612	0.276	20.3034	0.74312	722.817
0.612	0.278	19.6484	0.738642	718.994
0.612	0.28	19.4857	0.737582	718.096
0.612	0.282	19.3696	0.737438	718.068
0.612	0.284	19.2159	0.736374	717.158
0.612	0.286	18.5568	0.733286	714.729
0.612	0.288	18.2143	0.730298	712.084
0.612	0.29	17.8561	0.729436	711.58
0.612	0.292	17.7743	0.7287	710.926
0.612	0.294	17.7104	0.72901	711.3
0.612	0.296	17.3508	0.726174	708.823
0.612	0.298	16.9184	0.722302	705.384
0.612	0.3	16.355	0.719032	702.677
0.614	0.002	237.624	0.998184	760.56
0.614	0.004	210.853	0.996378	785.525
0.614	0.006	194.804	0.99463	799.826
0.614	0.008	183.62	0.992942	809.322
0.614	0.01	174.426	0.99085	816.424
0.614	0.012	166.73	0.989134	822.404
0.614	0.014	160.711	0.987322	826.611
0.614	0.016	155.014	0.985382	830.368
0.614	0.018	149.912	0.983914	834.002
0.614	0.02	145.256	0.982014	836.758
0.614	0.022	141.247	0.9802	838.953
0.614	0.024	137.818	0.978434	840.616
0.614	0.026	134.258	0.976272	842.014
0.614	0.028	130.887	0.974684	843.797
0.614	0.03	127.82	0.9725	844.68
0.614	0.032	125.196	0.970972	845.776
0.614	0.034	122.34	0.96931	846.97
0.614	0.036	119.722	0.967418	847.696
0.614	0.038	117.514	0.965368	847.854
0.614	0.04	115.236	0.964014	848.778
0.614	0.042	112.695	0.961738	849.043
0.614	0.044	110.556	0.960242	849.686
0.614	0.046	108.813	0.958418	849.605
0.614	0.048	106.54	0.956898	850.358
0.614	0.05	104.738	0.954774	850.036
0.614	0.052	102.823	0.95313	850.307
0.614	0.054	101.134	0.95103	849.896
0.614	0.056	99.4684	0.949098	849.63
0.614	0.058	97.5675	0.947406	849.838
0.614	0.06	96.1244	0.945186	849.062
0.614	0.062	94.523	0.943594	849.071
0.614	0.064	93.0425	0.941598	848.556
0.614	0.066	91.558	0.94004	848.482
0.614	0.068	90.1136	0.93847	848.356
0.614	0.07	88.642	0.93596	847.318
0.614	0.072	87.4687	0.935182	847.713
0.614	0.074	85.9702	0.932194	846.224
0.614	0.076	84.7049	0.931164	846.459
0.614	0.078	83.4811	0.928972	845.491
0.614	0.08	82.1298	0.927224	845.094
0.614	0.082	80.9591	0.925814	844.855
0.614	0.084	79.7431	0.923626	843.883
0.614	0.086	78.6814	0.922266	843.585
0.614	0.088	77.3932	0.920266	842.873
0.614	0.09	76.3369	0.917874	841.537
0.614	0.092	75.3013	0.916062	840.761
0.614	0.094	74.2142	0.913956	839.742
0.614	0.096	73.1892	0.912632	839.443
0.614	0.098	72.0779	0.910844	838.766
0.614	0.1	70.9529	0.9086	837.647
0.614	0.102	70.0688	0.905998	835.929
0.614	0.104	69.0805	0.904618	835.537
0.614	0.106	68.0934	0.903564	835.471
0.614	0.108	67.3044	0.901304	834
0.614	0.11	66.2671	0.898722	832.455
0.614	0.112	65.2911	0.89753	832.239
0.614	0.114	64.6771	0.896106	831.429
0.614	0.116	63.5112	0.893624	830.113
0.614	0.118	62.6179	0.891962	829.344
0.614	0.12	62.1122	0.890772	828.66
0.614	0.122	60.9566	0.889174	828.217
0.614	0.124	60.2168	0.886928	826.711
0.614	0.126	59.2781	0.885036	825.758
0.614	0.128	58.4469	0.882652	824.205
0.614	0.13	57.8102	0.88086	823.05
0.614	0.132	56.9349	0.878998	822.063
0.614	0.134	56.1463	0.876528	820.382
0.614	0.136	55.5321	0.875902	820.37
0.614	0.138	54.6462	0.87301	818.364
0.614	0.14	53.7608	0.872086	818.325
0.614	0.142	53.3092	0.86975	816.441
0.614	0.144	52.3525	0.867482	815.129
0.614	0.146	51.7135	0.866698	814.984
0.614	0.148	51.1086	0.864678	813.569
0.614	0.15	50.4435	0.862608	812.164
0.614	0.152	49.6214	0.860092	810.471
0.614	0.154	49.0333	0.85854	809.507
0.614	0.156	48.4855	0.856664	808.179
0.614	0.158	47.6925	0.854904	807.211
0.614	0.16	46.9129	0.852176	805.263
0.614	0.162	46.5013	0.851126	804.625
0.614	0.164	45.8361	0.849114	803.278
0.614	0.166	45.1626	0.84684	801.677
0.614	0.168	44.4695	0.844586	800.117
0.614	0.17	44.0451	0.844206	800.161
0.614	0.172	43.1947	0.84158	798.385
0.614	0.174	42.6265	0.839446	796.82
0.614	0.176	42.1061	0.839332	797.226
0.614	0.178	41.6267	0.836464	794.837
0.614	0.18	40.914	0.834198	793.284
0.614	0.182	40.1281	0.832094	791.966
0.614	0.184	39.9839	0.830836	790.852
0.614	0.186	39.4539	0.828642	789.188
0.614	0.188	38.8521	0.826648	787.796
0.614	0.19	38.1338	0.82524	787.106
0.614	0.192	37.7585	0.823102	785.343
0.614	0.194	37.1984	0.821636	784.438
0.614	0.196	36.5878	0.818816	782.228
0.614	0.198	35.9175	0.816978	781.06
0.614	0.2	35.6554	0.81548	779.825
0.614	0.202	35.0863	0.813402	778.316
0.614	0.204	34.4738	0.809966	775.492
0.614	0.206	33.9398	0.810002	776.062
0.614	0.208	33.6544	0.808582	774.928
0.614	0.21	33.1323	0.806222	773.09
0.614	0.212	32.5071	0.804394	771.887
0.614	0.214	31.8747	0.802246	770.371
0.614	0.216	31.6118	0.79992	768.308
0.614	0.218	31.0726	0.798168	767.095
0.614	0.22	30.7527	0.796508	765.755
0.614	0.222	30.3337	0.79367	763.336
0.614	0.224	29.8725	0.792678	762.805
0.614	0.226	29.4815	0.791984	762.503
0.614	0.228	28.9306	0.788818	759.887
0.614	0.23	28.5963	0.788562	759.966
0.614	0.232	28.155	0.787	758.845
0.614	0.234	27.7058	0.783824	756.118
0.614	0.236	27.3031	0.78214	754.837
0.614	0.238	26.9041	0.780444	753.54
0.614	0.24	26.4589	0.777586	751.127
0.614	0.242	25.7505	0.7737	747.95
0.614	0.244	25.6808	0.774964	749.283
0.614	0.246	25.1965	0.77301	747.813
0.614	0.248	24.8598	0.769522	744.662
0.614	0.25	24.4838	0.769508	745.024
0.614	0.252	23.8369	0.764428	740.591
0.614	0.254	23.7754	0.764564	740.789
0.614	0.256	23.3561	0.762354	738.998
0.614	0.258	23.0159	0.762558	739.542
0.614	0.26	22.6206	0.758936	736.315
0.614	0.262	22.3437	0.75824	735.896
0.614	0.264	21.6118	0.75473	733.118
0.614	0.266	21.2724	0.752098	730.826
0.614	0.268	20.9674	0.749944	728.977
0.614	0.27	20.639	0.749946	729.307
0.614	0.272	20.2966	0.746338	726.041
0.614	0.274	20.2253	0.747184	726.959
0.614	0.276	19.5537	0.742068	722.514
0.614	0.278	19.3535	0.741118	721.764
0.614	0.28	18.9355	0.73891	719.974
0.614	0.282	18.5894	0.737432	718.843
0.614	0.284	18.5208	0.737852	719.331
0.614	0.286	18.1326	0.73479	716.657
0.614	0.288	17.8314	0.7331	715.269
0.614	0.29	17.5346	0.731444	713.909
0.614	0.292	17.3292	0.728282	710.953
0.614	0.294	16.8969	0.72666	709.763
0.614	0.296	16.5293	0.724958	708.429
0.614	0.298	16.3144	0.7245	708.186
0.614	0.3	16.2229	0.722336	706.113
0.616	0.002	229.634	0.998224	768.59
0.616	0.004	203.831	0.99641	792.579
0.616	0.006	188.251	0.994526	806.275
0.616	0.008	176.856	0.992846	815.99
0.616	0.01	168.369	0.99091	822.541
0.616	0.012	161.218	0.98925	828.032
0.616	0.014	155.097	0.987266	832.169
0.616	0.016	149.588	0.985614	836.026
0.616	0.018	145.011	0.983844	838.833
0.616	0.02	140.606	0.981934	841.328
0.616	0.022	136.628	0.980046	843.418
0.616	0.024	132.807	0.97801	845.203
0.616	0.026	129.727	0.976574	846.847
0.616	0.028	126.264	0.974846	848.582
0.616	0.03	123.606	0.972544	848.938
0.616	0.032	120.788	0.970826	850.038
0.616	0.034	118.118	0.969046	850.928
0.616	0.036	115.694	0.967402	851.708
0.616	0.038	113.337	0.965472	852.135
0.616	0.04	111.305	0.964184	852.879
0.616	0.042	109.011	0.961798	852.787
0.616	0.044	106.923	0.960082	853.159
0.616	0.046	104.891	0.95802	853.129
0.616	0.048	102.856	0.956466	853.61
0.616	0.05	101.242	0.955038	853.796
0.616	0.052	99.3168	0.953346	854.029
0.616	0.054	97.7179	0.95074	853.022
0.616	0.056	95.9171	0.948946	853.029
0.616	0.058	94.2396	0.947316	853.076
0.616	0.06	92.7939	0.945206	852.412
0.616	0.062	91.4536	0.943564	852.11
0.616	0.064	89.8184	0.941982	852.164
0.616	0.066	88.6374	0.940274	851.637
0.616	0.068	86.9618	0.938366	851.404
0.616	0.07	85.6442	0.936444	850.8
0.616	0.072	84.6037	0.934756	850.152
0.616	0.074	83.0818	0.932262	849.18
0.616	0.076	81.8627	0.930702	848.839
0.616	0.078	80.825	0.928976	848.151
0.616	0.08	79.4145	0.927746	848.331
0.616	0.082	78.2147	0.925686	847.471
0.616	0.084	77.0509	0.923312	846.261
0.616	0.086	76.0455	0.922248	846.203
0.616	0.088	74.8915	0.920124	845.233
0.616	0.09	73.6949	0.918088	844.393
0.616	0.092	72.7833	0.91592	843.137
0.616	0.094	71.5976	0.914422	842.824
0.616	0.096	70.8095	0.912472	841.662
0.616	0.098	69.7603	0.910776	841.016
0.616	0.1	68.6272	0.908662	840.035
0.616	0.102	67.6226	0.907602	839.979
0.616	0.104	66.8261	0.90529	838.464
0.616	0.106	65.7342	0.903372	837.638
0.616	0.108	65.0125	0.90135	836.338
0.616	0.11	64.0768	0.89963	835.553
0.616	0.112	63.217	0.897804	834.587
0.616	0.114	62.3649	0.896086	833.721
0.616	0.116	61.401	0.893468	832.067
0.616	0.118	60.5817	0.892334	831.752
0.616	0.12	59.6454	0.890744	831.099
0.616	0.122	58.951	0.888614	829.663
0.616	0.124	58.0784	0.886896	828.818
0.616	0.126	57.3471	0.884326	826.979
0.616	0.128	56.5579	0.88307	826.512
0.616	0.13	55.799	0.88067	824.871
0.616	0.132	55.1435	0.879712	824.569
0.616	0.134	54.4522	0.877556	823.104
0.616	0.136	53.497	0.875046	821.549
0.616	0.138	52.9034	0.874074	821.171
0.616	0.14	52.1425	0.871674	819.532
0.616	0.142	51.3004	0.868344	817.044
0.616	0.144	50.7436	0.867882	817.138
0.616	0.146	50.0405	0.86688	816.839
0.616	0.148	49.3265	0.864136	814.809
0.616	0.15	48.7411	0.862344	813.603
0.616	0.152	48.1009	0.860844	812.743
0.616	0.154	47.2908	0.858234	810.943
0.616	0.156	46.7463	0.856344	809.598
0.616	0.158	46.1536	0.855562	809.408
0.616	0.16	45.5908	0.852906	807.315
0.616	0.162	44.7299	0.851652	806.922
0.616	0.164	44.1215	0.850484	806.362
0.616	0.166	43.7571	0.848026	804.269
0.616	0.168	42.9458	0.845098	802.152
0.616	0.17	42.3338	0.84309	800.756
0.616	0.172	41.8572	0.84103	799.173
0.616	0.174	41.3066	0.840356	799.049
0.616	0.176	40.6662	0.838134	797.468
0.616	0.178	40.0573	0.834728	794.671
0.616	0.18	39.6403	0.83567	796.03
0.616	0.182	39.0424	0.833292	794.25
0.616	0.184	38.5077	0.830122	791.614
0.616	0.186	37.8907	0.828658	790.767
0.616	0.188	37.5823	0.827038	789.456
0.616	0.19	37.0478	0.82581	788.762
0.616	0.192	36.4147	0.822718	786.303
0.616	0.194	35.8173	0.820746	784.929
0.616	0.196	35.5002	0.820376	784.876
0.616	0.198	34.9161	0.817524	782.608
0.616	0.2	34.2967	0.815218	780.921
0.616	0.202	33.7784	0.813484	779.706
0.616	0.204	33.4317	0.812558	779.126
0.616	0.206	32.9184	0.810598	777.68
0.616	0.208	32.3727	0.807298	774.925
0.616	0.21	31.9518	0.806084	774.132
0.616	0.212	31.4773	0.804106	772.629
0.616	0.214	31.247	0.802298	771.051
0.616	0.216	30.5263	0.800652	770.126
0.616	0.218	30.2575	0.798494	768.237
0.616	0.22	29.707	0.798486	768.779
0.616	0.222	29.4902	0.796708	767.218
0.616	0.224	28.9634	0.79533	766.367
0.616	0.226	28.4131	0.791558	763.145
0.616	0.228	27.9251	0.78929	761.365
0.616	0.23	27.626	0.787416	759.79
0.616	0.232	27.4275	0.787774	760.346
0.616	0.234	26.8856	0.784332	757.446
0.616	0.236	26.3526	0.781008	754.655
0.616	0.238	25.8487	0.779388	753.539
0.616	0.24	25.6209	0.778022	752.401
0.616	0.242	25.4388	0.777996	752.557
0.616	0.244	24.8467	0.774342	749.495
0.616	0.246	24.3018	0.771736	747.434
0.616	0.248	23.8344	0.769326	745.492
0.616	0.25	23.6226	0.769006	745.383
0.616	0.252	23.5175	0.76783	744.313
0.616	0.254	22.9881	0.764656	741.668
0.616	0.256	22.3915	0.76198	739.589
0.616	0.258	22.2736	0.761732	739.458
0.616	0.26	21.8828	0.760018	738.135
0.616	0.262	21.4099	0.757	735.59
0.616	0.264	20.9375	0.754292	733.355
0.616	0.266	20.6877	0.753718	733.03
0.616	0.268	20.2427	0.75055	730.307
0.616	0.27	20.1606	0.74974	729.579
0.616	0.272	19.6713	0.748282	728.611
0.616	0.274	19.2904	0.74549	726.2
0.616	0.276	19.0604	0.743752	724.692
0.616	0.278	18.6012	0.741278	722.677
0.616	0.28	18.4722	0.741838	723.366
0.616	0.282	18.3728	0.73913	720.757
0.616	0.284	17.8532	0.737888	720.035
0.616	0.286	17.4453	0.734852	717.407
0.616	0.288	17.3158	0.7342	716.884
0.616	0.29	16.9163	0.729558	712.642
0.616	0.292	16.8183	0.729926	713.108
0.616	0.294	16.3883	0.72883	712.442
0.616	0.296	16.242	0.726772	710.53
0.616	0.298	15.8777	0.725544	709.666
0.616	0.3	15.7878	0.723386	707.598
0.618	0.002	221.973	0.998108	776.135
0.618	0.004	196.89	0.996606	799.716
0.618	0.006	182.138	0.994608	812.47
0.618	0.008	171.188	0.992598	821.41
0.618	0.01	163.082	0.991074	827.992
0.618	0.012	155.722	0.989228	833.506
0.618	0.014	149.901	0.987268	837.367
0.618	0.016	144.655	0.985452	840.797
0.618	0.018	139.904	0.983802	843.898
0.618	0.02	135.647	0.982064	846.417
0.618	0.022	131.98	0.979944	847.964
0.618	0.024	128.352	0.97839	850.038
0.618	0.026	125.146	0.976256	851.11
0.618	0.028	122.251	0.974854	852.603
0.618	0.03	119.468	0.972588	853.12
0.618	0.032	116.604	0.97136	854.756
0.618	0.034	114.13	0.969304	855.174
0.618	0.036	111.752	0.967362	855.61
0.618	0.038	109.456	0.96572	856.264
0.618	0.04	107.427	0.96371	856.283
0.618	0.042	105.333	0.962084	856.751
0.618	0.044	103.342	0.960238	856.896
0.618	0.046	101.366	0.957708	856.342
0.618	0.048	99.4701	0.956286	856.816
0.618	0.05	97.8496	0.955118	857.268
0.618	0.052	96.1504	0.952806	856.656
0.618	0.054	94.5085	0.95058	856.071
0.618	0.056	92.7616	0.949438	856.676
0.618	0.058	91.3185	0.947572	856.254
0.618	0.06	89.7332	0.945676	855.943
0.618	0.062	88.3809	0.943882	855.501
0.618	0.064	86.9531	0.941458	854.505
0.618	0.066	85.4015	0.939726	854.325
0.618	0.068	84.0738	0.938434	854.36
0.618	0.07	82.9356	0.936622	853.686
0.618	0.072	81.7093	0.934658	852.949
0.618	0.074	80.3974	0.932812	852.415
0.618	0.076	79.0827	0.930596	851.513
0.618	0.078	77.8619	0.928896	851.034
0.618	0.08	76.9592	0.926992	850.033
0.618	0.082	75.566	0.925536	849.97
0.618	0.084	74.4542	0.923612	849.158
0.618	0.086	73.5158	0.921084	847.568
0.618	0.088	72.4266	0.920418	847.991
0.618	0.09	71.1838	0.918164	846.98
0.618	0.092	70.2912	0.916752	846.461
0.618	0.094	69.3891	0.914584	845.195
0.618	0.096	68.3487	0.912076	843.727
0.618	0.098	67.232	0.90977	842.538
0.618	0.1	66.4141	0.908098	841.684
0.618	0.102	65.4643	0.907198	841.734
0.618	0.104	64.7598	0.906128	841.368
0.618	0.106	63.6992	0.904296	840.597
0.618	0.108	62.7489	0.901448	838.699
0.618	0.11	61.8491	0.900192	838.343
0.618	0.112	61.1284	0.897382	836.254
0.618	0.114	60.2959	0.89587	835.574
0.618	0.116	59.3415	0.894722	835.381
0.618	0.118	58.6822	0.892574	833.892
0.618	0.12	57.7402	0.890058	832.318
0.618	0.122	56.9427	0.888954	832.011
0.618	0.124	56.2688	0.88727	831.001
0.618	0.126	55.4577	0.885224	829.766
0.618	0.128	54.7377	0.883212	828.474
0.618	0.13	54.0237	0.88117	827.146
0.618	0.132	53.2716	0.879058	825.786
0.618	0.134	52.56	0.8778	825.24
0.618	0.136	51.7144	0.876148	824.434
0.618	0.138	51.0002	0.872614	821.614
0.618	0.14	50.4752	0.871836	821.361
0.618	0.142	49.6886	0.869706	820.017
0.618	0.144	49.0414	0.86944	820.399
0.618	0.146	48.4949	0.865834	817.339
0.618	0.148	47.822	0.86473	816.908
0.618	0.15	46.9135	0.862012	815.099
0.618	0.152	46.5318	0.860922	814.39
0.618	0.154	45.8885	0.859312	813.423
0.618	0.156	45.1691	0.85743	812.261
0.618	0.158	44.5979	0.855272	810.674
0.618	0.16	43.9202	0.85349	809.57
0.618	0.162	43.4217	0.852382	808.96
0.618	0.164	42.7455	0.850342	807.596
0.618	0.166	42.1149	0.847926	805.811
0.618	0.168	41.5916	0.84633	804.738
0.618	0.17	40.98	0.844502	803.522
0.618	0.172	40.4324	0.842512	802.08
0.618	0.174	39.8988	0.840556	800.657
0.618	0.176	39.3964	0.83859	799.194
0.618	0.178	39.0821	0.83686	797.778
0.618	0.18	38.201	0.834552	796.351
0.618	0.182	37.7602	0.83299	795.23
0.618	0.184	37.3346	0.831536	794.201
0.618	0.186	36.6561	0.829204	792.548
0.618	0.188	36.2309	0.828374	792.143
0.618	0.19	35.7248	0.826518	790.793
0.618	0.192	35.2995	0.823938	788.639
0.618	0.194	34.7521	0.8217	786.948
0.618	0.196	34.1921	0.820332	786.14
0.618	0.198	33.7243	0.818002	784.278
0.618	0.2	33.2536	0.814864	781.61
0.618	0.202	32.9192	0.814746	781.827
0.618	0.204	32.1015	0.81164	779.539
0.618	0.206	31.7828	0.810374	778.591
0.618	0.208	31.3906	0.80745	776.059
0.618	0.21	31.1896	0.807464	776.274
0.618	0.212	30.7346	0.806164	775.429
0.618	0.214	30.0603	0.802436	772.376
0.618	0.216	29.6799	0.800566	770.886
0.618	0.218	29.4081	0.800174	770.766
0.618	0.22	28.7677	0.796798	768.03
0.618	0.222	28.5971	0.79615	767.553
0.618	0.224	27.8658	0.794034	766.168
0.618	0.226	27.5507	0.79107	763.519
0.618	0.228	27.2959	0.789624	762.328
0.618	0.23	26.6516	0.786328	759.676
0.618	0.232	26.4757	0.787048	760.572
0.618	0.234	25.7594	0.78379	758.031
0.618	0.236	25.5092	0.781992	756.483
0.618	0.238	25.264	0.781004	755.74
0.618	0.24	24.7721	0.77757	752.798
0.618	0.242	24.3749	0.77687	752.495
0.618	0.244	23.8202	0.77379	749.97
0.618	0.246	23.5162	0.771602	748.086
0.618	0.248	23.345	0.770598	747.253
0.618	0.25	22.8724	0.769304	746.432
0.618	0.252	22.5361	0.767976	745.44
0.618	0.254	22.2313	0.765914	743.683
0.618	0.256	21.8832	0.76398	742.097
0.618	0.258	21.3966	0.760384	738.987
0.618	0.26	21.0922	0.758374	737.282
0.618	0.262	20.4817	0.756376	735.894
0.618	0.264	20.3269	0.755316	734.989
0.618	0.266	20.2114	0.755464	735.253
0.618	0.268	19.9765	0.752662	732.686
0.618	0.27	19.375	0.74926	729.885
0.618	0.272	19.0353	0.748174	729.139
0.618	0.274	18.6674	0.745772	727.105
0.618	0.276	18.4408	0.74469	726.249
0.618	0.278	18.2983	0.74298	724.682
0.618	0.28	17.8181	0.741088	723.27
0.618	0.282	17.6145	0.739108	721.494
0.618	0.284	17.3961	0.737614	720.218
0.618	0.286	16.8812	0.734216	717.335
0.618	0.288	16.7935	0.733636	716.843
0.618	0.29	16.612	0.732034	715.422
0.618	0.292	16.2631	0.730618	714.355
0.618	0.294	15.9731	0.729406	713.433
0.618	0.296	15.7984	0.726084	710.286
0.618	0.298	15.2831	0.724716	709.433
0.618	0.3	14.6942	0.71906	704.366
0.62	0.002	214.634	0.998174	783.54
0.62	0.004	189.978	0.996342	806.364
0.62	0.006	175.587	0.99445	818.863
0.62	0.008	165.215	0.992762	827.547
0.62	0.01	157.448	0.99097	833.522
0.62	0.012	150.502	0.98908	838.578
0.62	0.014	144.965	0.987554	842.589
0.62	0.016	139.994	0.985512	845.518
0.62	0.018	135.393	0.983876	848.483
0.62	0.02	131.276	0.981808	850.532
0.62	0.022	127.875	0.980258	852.383
0.62	0.024	124.2	0.97853	854.33
0.62	0.026	121.231	0.976764	855.533
0.62	0.028	118.155	0.97486	856.705
0.62	0.03	115.445	0.97292	857.475
0.62	0.032	112.811	0.971618	858.807
0.62	0.034	110.221	0.969118	858.897
0.62	0.036	108.07	0.967684	859.614
0.62	0.038	105.946	0.965824	859.878
0.62	0.04	103.995	0.96355	859.555
0.62	0.042	102	0.96233	860.33
0.62	0.044	99.8644	0.959992	860.128
0.62	0.046	97.8353	0.95861	860.775
0.62	0.048	96.1515	0.956704	860.553
0.62	0.05	94.3479	0.954752	860.404
0.62	0.052	93.0098	0.953016	860.006
0.62	0.054	91.2502	0.951342	860.092
0.62	0.056	89.6948	0.949046	859.351
0.62	0.058	88.3163	0.947514	859.198
0.62	0.06	86.6333	0.945612	858.979
0.62	0.062	85.5885	0.944144	858.556
0.62	0.064	83.8977	0.94184	857.942
0.62	0.066	82.6412	0.940844	858.203
0.62	0.068	81.3737	0.939132	857.758
0.62	0.07	80.0038	0.936456	856.452
0.62	0.072	78.8681	0.934598	855.73
0.62	0.074	77.5719	0.932614	855.042
0.62	0.076	76.5571	0.931006	854.449
0.62	0.078	75.4305	0.928978	853.548
0.62	0.08	74.4162	0.927906	853.49
0.62	0.082	73.1998	0.92557	852.37
0.62	0.084	72.1205	0.9238	851.679
0.62	0.086	71.0195	0.92178	850.761
0.62	0.088	69.9865	0.921132	851.146
0.62	0.09	68.8746	0.918602	849.727
0.62	0.092	68.0193	0.916134	848.115
0.62	0.094	67.0583	0.914982	847.924
0.62	0.096	66.1289	0.91339	847.261
0.62	0.098	65.1807	0.911786	846.605
0.62	0.1	64.255	0.910054	845.799
0.62	0.102	63.4655	0.90803	844.564
0.62	0.104	62.51	0.905598	843.088
0.62	0.106	61.6861	0.903504	841.818
0.62	0.108	60.8565	0.90195	841.093
0.62	0.11	59.7926	0.89985	840.057
0.62	0.112	59.2367	0.89777	838.533
0.62	0.114	58.3814	0.895802	837.421
0.62	0.116	57.3283	0.894232	836.904
0.62	0.118	56.8657	0.89287	836.004
0.62	0.12	56.005	0.8905	834.495
0.62	0.122	55.2984	0.889218	833.92
0.62	0.124	54.4089	0.888236	833.827
0.62	0.126	53.7259	0.885164	831.438
0.62	0.128	52.8584	0.882724	829.866
0.62	0.13	52.2042	0.881368	829.164
0.62	0.132	51.4135	0.87898	827.566
0.62	0.134	50.704	0.877228	826.524
0.62	0.136	50.2302	0.87667	826.44
0.62	0.138	49.4064	0.873778	824.372
0.62	0.14	48.6848	0.873078	824.393
0.62	0.142	48.2078	0.870516	822.308
0.62	0.144	47.3924	0.867736	820.344
0.62	0.146	46.9964	0.86681	819.814
0.62	0.148	46.1627	0.864246	818.083
0.62	0.15	45.5935	0.863132	817.538
0.62	0.152	44.9623	0.861524	816.562
0.62	0.154	44.3616	0.859632	815.27
0.62	0.156	43.575	0.856824	813.249
0.62	0.158	43.2265	0.855432	812.205
0.62	0.16	42.5289	0.853844	811.315
0.62	0.162	41.9967	0.851614	809.617
0.62	0.164	41.2399	0.849742	808.502
0.62	0.166	40.9329	0.848028	807.095
0.62	0.168	40.261	0.845668	805.407
0.62	0.17	39.8248	0.845196	805.371
0.62	0.172	39.032	0.841356	802.324
0.62	0.174	38.7646	0.84205	803.285
0.62	0.176	38.2754	0.839462	801.187
0.62	0.178	37.6831	0.837078	799.395
0.62	0.18	37.2507	0.835234	797.983
0.62	0.182	36.6605	0.832826	796.166
0.62	0.184	36.0231	0.830884	794.861
0.62	0.186	35.5361	0.830044	794.508
0.62	0.188	35.2107	0.828522	793.311
0.62	0.19	34.6247	0.825792	791.167
0.62	0.192	34.0421	0.823586	789.544
0.62	0.194	33.4819	0.82183	788.348
0.62	0.196	33.0256	0.818382	785.356
0.62	0.198	32.7178	0.817886	785.168
0.62	0.2	32.0503	0.815182	783.132
0.62	0.202	31.7587	0.813814	782.055
0.62	0.204	31.1771	0.81201	780.833
0.62	0.206	30.8604	0.81021	779.35
0.62	0.208	30.5671	0.81037	779.803
0.62	0.21	29.9059	0.806932	777.026
0.62	0.212	29.5881	0.805744	776.156
0.62	0.214	29.2749	0.804226	774.951
0.62	0.216	28.7356	0.80087	772.134
0.62	0.218	28.4317	0.799936	771.504
0.62	0.22	27.7772	0.796766	768.989
0.62	0.222	27.5315	0.795782	768.251
0.62	0.224	27.1921	0.793394	766.202
0.62	0.226	26.5737	0.79162	765.046
0.62	0.228	26.3378	0.789372	763.034
0.62	0.23	25.6533	0.787508	761.855
0.62	0.232	25.41	0.786742	761.332
0.62	0.234	25.1465	0.785398	760.252
0.62	0.236	24.84	0.782184	757.344
0.62	0.238	24.2552	0.780244	755.989
0.62	0.24	23.9253	0.778936	755.011
0.62	0.242	23.4261	0.77459	751.164
0.62	0.244	23.3908	0.77557	752.179
0.62	0.246	23.1182	0.775392	752.274
0.62	0.248	22.4861	0.770698	748.212
0.62	0.25	22.3034	0.770846	748.543
0.62	0.252	21.7622	0.766826	745.064
0.62	0.254	21.5629	0.766508	744.945
0.62	0.256	21.0039	0.763718	742.714
0.62	0.258	20.6717	0.76204	741.368
0.62	0.26	20.3286	0.75894	738.611
0.62	0.262	20.2049	0.757452	737.247
0.62	0.264	19.9847	0.757156	737.171
0.62	0.266	19.3454	0.754082	734.737
0.62	0.268	19.2273	0.75286	733.633
0.62	0.27	18.8029	0.749766	730.963
0.62	0.272	18.4578	0.748154	729.696
0.62	0.274	18.4287	0.747766	729.337
0.62	0.276	18.1689	0.745598	727.429
0.62	0.278	17.5835	0.74183	724.246
0.62	0.28	17.4638	0.74294	725.476
0.62	0.282	16.8581	0.738344	721.486
0.62	0.284	16.7172	0.735674	718.957
0.62	0.286	16.6851	0.736586	719.901
0.62	0.288	16.5488	0.735392	718.843
0.62	0.29	15.9948	0.732052	716.057
0.62	0.292	15.8462	0.732078	716.232
0.62	0.294	15.4229	0.727746	712.323
0.62	0.296	15.0954	0.725022	709.927
0.62	0.298	14.5984	0.72236	707.762
0.62	0.3	14.4721	0.72228	707.808
0.622	0.002	207.491	0.998236	790.745
0.622	0.004	183.71	0.99638	812.67
0.622	0.006	169.995	0.994632	824.637
0.622	0.008	159.826	0.99291	833.084
0.622	0.01	152.103	0.990914	838.811
0.622	0.012	145.8	0.989298	843.498
0.622	0.014	139.762	0.98735	847.588
0.622	0.016	135.291	0.9857	850.409
0.622	0.018	130.847	0.983752	852.905
0.622	0.02	126.991	0.981692	854.701
0.622	0.022	123.42	0.980154	856.734
0.622	0.024	120.142	0.978598	858.456
0.622	0.026	117.02	0.976814	859.794
0.622	0.028	114.59	0.975008	860.418
0.622	0.03	111.809	0.973412	861.603
0.622	0.032	109.268	0.971378	862.11
0.622	0.034	106.946	0.969388	862.442
0.622	0.036	104.619	0.967704	863.085
0.622	0.038	102.363	0.965784	863.421
0.622	0.04	100.315	0.963792	863.477
0.622	0.042	98.4766	0.962158	863.681
0.622	0.044	96.7663	0.960298	863.532
0.622	0.046	94.911	0.959118	864.207
0.622	0.048	93.1865	0.956614	863.428
0.622	0.05	91.5524	0.954856	863.304
0.622	0.052	89.8032	0.952768	862.965
0.622	0.054	88.4305	0.951154	862.723
0.622	0.056	86.8654	0.950042	863.177
0.622	0.058	85.431	0.94804	862.609
0.622	0.06	84.0559	0.945486	861.43
0.622	0.062	82.7488	0.94387	861.121
0.622	0.064	81.3406	0.941806	860.465
0.622	0.066	79.9393	0.940276	860.337
0.622	0.068	78.6874	0.938746	860.059
0.622	0.07	77.5445	0.93729	859.746
0.622	0.072	76.3249	0.934626	858.301
0.622	0.074	75.2407	0.932816	857.575
0.622	0.076	73.8865	0.931226	857.34
0.622	0.078	72.879	0.929124	856.245
0.622	0.08	71.8847	0.92789	856.005
0.622	0.082	70.9047	0.924688	853.783
0.622	0.084	69.9101	0.924176	854.266
0.622	0.086	68.7922	0.922452	853.66
0.622	0.088	67.6928	0.92049	852.797
0.622	0.09	66.775	0.91828	851.505
0.622	0.092	65.7903	0.916766	850.976
0.622	0.094	65.1261	0.915456	850.33
0.622	0.096	64.0471	0.913358	849.311
0.622	0.098	63.0099	0.91096	847.95
0.622	0.1	62.2149	0.909126	846.911
0.622	0.102	61.3573	0.907858	846.501
0.622	0.104	60.4166	0.90543	845.013
0.622	0.106	59.7891	0.903398	843.609
0.622	0.108	58.9026	0.901748	842.845
0.622	0.11	57.9239	0.899498	841.574
0.622	0.112	57.2456	0.898944	841.698
0.622	0.114	56.5817	0.896588	840.006
0.622	0.116	55.4629	0.893822	838.359
0.622	0.118	54.8442	0.893154	838.31
0.622	0.12	54.1561	0.89085	836.694
0.622	0.122	53.5053	0.889426	835.921
0.622	0.124	52.7862	0.887766	834.98
0.622	0.126	51.7327	0.88502	833.287
0.622	0.128	51.4413	0.883804	832.363
0.622	0.13	50.4963	0.881242	830.746
0.622	0.132	49.9645	0.879864	829.899
0.622	0.134	49.2254	0.878342	829.117
0.622	0.136	48.5469	0.876392	827.845
0.622	0.138	47.8947	0.87521	827.315
0.622	0.14	47.2755	0.872522	825.247
0.622	0.142	46.6788	0.87118	824.501
0.622	0.144	45.978	0.868718	822.74
0.622	0.146	45.2993	0.86667	821.371
0.622	0.148	44.7104	0.86472	820.01
0.622	0.15	44.3579	0.86345	819.092
0.622	0.152	43.3911	0.86172	818.329
0.622	0.154	42.8761	0.859994	817.118
0.622	0.156	42.3547	0.85677	814.415
0.622	0.158	41.94	0.856338	814.398
0.622	0.16	41.3148	0.854568	813.253
0.622	0.162	40.6206	0.851042	810.421
0.622	0.164	40.0502	0.849862	809.812
0.622	0.166	39.6739	0.848696	809.022
0.622	0.168	39.11	0.84612	807.01
0.622	0.17	38.6683	0.844404	805.736
0.622	0.172	38.0485	0.84377	805.722
0.622	0.174	37.4402	0.839828	802.388
0.622	0.176	37.1027	0.840152	803.049
0.622	0.178	36.498	0.836964	800.466
0.622	0.18	36.0331	0.835664	799.631
0.622	0.182	35.4825	0.833626	798.143
0.622	0.184	35.096	0.831762	796.666
0.622	0.186	34.5375	0.830928	796.39
0.622	0.188	33.9988	0.828358	794.359
0.622	0.19	33.5211	0.826192	792.671
0.622	0.192	32.9227	0.822654	789.731
0.622	0.194	32.5107	0.821974	789.463
0.622	0.196	32.0095	0.819956	787.946
0.622	0.198	31.6528	0.818506	786.853
0.622	0.2	31.2098	0.81668	785.47
0.622	0.202	30.7493	0.81449	783.741
0.622	0.204	30.3599	0.813324	782.964
0.622	0.206	29.9644	0.811032	781.068
0.622	0.208	29.5215	0.809124	779.602
0.622	0.21	29.2332	0.808054	778.821
0.622	0.212	28.8039	0.805572	776.768
0.622	0.214	28.1601	0.802836	774.676
0.622	0.216	27.8193	0.802556	774.737
0.622	0.218	27.4368	0.800314	772.877
0.622	0.22	27.0846	0.799064	771.979
0.622	0.222	26.6543	0.796484	769.83
0.622	0.224	26.2792	0.794238	767.959
0.622	0.226	25.7656	0.79136	765.594
0.622	0.228	25.2521	0.789448	764.196
0.622	0.23	25.2665	0.790148	764.881
0.622	0.232	24.7958	0.786846	762.05
0.622	0.234	24.2419	0.783848	759.606
0.622	0.236	23.8971	0.783488	759.591
0.622	0.238	23.5561	0.780718	757.162
0.622	0.24	23.2663	0.779396	756.13
0.622	0.242	23.0046	0.777	753.995
0.622	0.244	22.6676	0.775538	752.87
0.622	0.246	22.26	0.773398	751.138
0.622	0.248	21.8281	0.770906	749.078
0.622	0.25	21.4786	0.769026	747.547
0.622	0.252	21.0671	0.767376	746.309
0.622	0.254	20.6039	0.76436	743.756
0.622	0.256	20.4378	0.763802	743.364
0.622	0.258	20.1583	0.761872	741.714
0.622	0.26	19.9339	0.760644	740.71
0.622	0.262	19.6407	0.757576	737.935
0.622	0.264	19.1684	0.755982	736.814
0.622	0.266	18.6983	0.75277	734.072
0.622	0.268	18.6104	0.753654	735.044
0.622	0.27	18.3291	0.750412	732.083
0.622	0.272	18.1236	0.749298	731.174
0.622	0.274	17.8669	0.749106	731.239
0.622	0.276	17.4879	0.744904	727.416
0.622	0.278	16.9073	0.741868	724.961
0.622	0.28	16.8304	0.74169	724.86
0.622	0.282	16.6455	0.739524	722.878
0.622	0.284	16.3709	0.738598	722.227
0.622	0.286	16.2868	0.737812	721.525
0.622	0.288	15.8694	0.734388	718.519
0.622	0.29	15.415	0.730882	715.467
0.622	0.292	15.1874	0.730288	715.101
0.622	0.294	15.0363	0.72852	713.484
0.622	0.296	14.5228	0.72576	711.237
0.622	0.298	14.183	0.723096	708.913
0.622	0.3	14.1271	0.722108	707.981
0.624	0.002	200.598	0.99824	797.642
0.624	0.004	177.883	0.99645	818.567
0.624	0.006	164.574	0.994812	830.238
0.624	0.008	154.599	0.992972	838.373
0.624	0.01	147.333	0.991052	843.719
0.624	0.012	140.964	0.989258	848.294
0.624	0.014	135.706	0.987436	851.73
0.624	0.016	130.8	0.985756	854.956
0.624	0.018	126.861	0.983844	856.983
0.624	0.02	122.837	0.982108	859.271
0.624	0.022	119.43	0.98029	860.86
0.624	0.024	116.236	0.97851	862.274
0.624	0.026	113.395	0.976632	863.237
0.624	0.028	110.534	0.974858	864.324
0.624	0.03	107.993	0.972936	864.943
0.624	0.032	105.571	0.971426	865.855
0.624	0.034	103.491	0.969152	865.661
0.624	0.036	101.074	0.968456	867.382
0.624	0.038	99.1635	0.965724	866.561
0.624	0.04	97.298	0.963894	866.596
0.624	0.042	95.2435	0.96246	867.217
0.624	0.044	93.6753	0.960438	866.763
0.624	0.046	91.9155	0.958762	866.846
0.624	0.048	90.2357	0.956868	866.632
0.624	0.05	88.5653	0.955114	866.549
0.624	0.052	86.7786	0.95313	866.351
0.624	0.054	85.7259	0.951216	865.49
0.624	0.056	84.1225	0.949754	865.632
0.624	0.058	82.6817	0.947678	864.996
0.624	0.06	81.2963	0.945942	864.646
0.624	0.062	80.0181	0.943824	863.806
0.624	0.064	78.6137	0.94257	863.956
0.624	0.066	77.2246	0.940288	863.063
0.624	0.068	76.0865	0.938512	862.426
0.624	0.07	75.018	0.936774	861.756
0.624	0.072	73.7337	0.934602	860.868
0.624	0.074	72.6794	0.93289	860.211
0.624	0.076	71.8136	0.931306	859.492
0.624	0.078	70.7052	0.929628	858.923
0.624	0.08	69.7087	0.927456	857.747
0.624	0.082	68.6827	0.926498	857.815
0.624	0.084	67.6081	0.924558	856.95
0.624	0.086	66.473	0.92162	855.147
0.624	0.088	65.4408	0.920996	855.555
0.624	0.09	64.7518	0.918208	853.456
0.624	0.092	63.9459	0.916588	852.642
0.624	0.094	62.8691	0.9149	852.031
0.624	0.096	61.7757	0.912254	850.478
0.624	0.098	61.277	0.911834	850.557
0.624	0.1	60.3485	0.910002	849.653
0.624	0.102	59.2839	0.906798	847.514
0.624	0.104	58.6188	0.906132	847.513
0.624	0.106	57.898	0.904284	846.386
0.624	0.108	56.767	0.90168	844.913
0.624	0.11	56.1988	0.900734	844.535
0.624	0.112	55.5108	0.898572	843.061
0.624	0.114	54.394	0.895796	841.402
0.624	0.116	54.1348	0.894616	840.481
0.624	0.118	53.1618	0.89332	840.158
0.624	0.12	52.4387	0.890612	838.173
0.624	0.122	51.8586	0.889434	837.575
0.624	0.124	50.8957	0.886688	835.792
0.624	0.126	50.5904	0.886808	836.218
0.624	0.128	49.5149	0.882636	833.121
0.624	0.13	49.0935	0.882322	833.228
0.624	0.132	48.3468	0.880078	831.731
0.624	0.134	47.5602	0.878306	830.746
0.624	0.136	47.1129	0.876176	829.063
0.624	0.138	46.099	0.874128	828.029
0.624	0.14	45.9832	0.872668	826.685
0.624	0.142	44.9336	0.870148	825.214
0.624	0.144	44.7747	0.86998	825.205
0.624	0.146	43.6023	0.866538	822.936
0.624	0.148	43.4793	0.866662	823.183
0.624	0.15	42.4184	0.861892	819.474
0.624	0.152	42.3958	0.862092	819.696
0.624	0.154	41.2451	0.858748	817.503
0.624	0.156	41.3096	0.858492	817.182
0.624	0.158	40.2145	0.854406	814.192
0.624	0.16	40.053	0.854752	814.699
0.624	0.162	39.2073	0.852182	812.975
0.624	0.164	38.9578	0.849912	810.954
0.624	0.166	38.3125	0.847296	808.983
0.624	0.168	37.8213	0.84589	808.069
0.624	0.17	37.5782	0.84636	808.782
0.624	0.172	36.7007	0.842006	805.305
0.624	0.174	36.7273	0.84387	807.143
0.624	0.176	35.5728	0.837872	802.299
0.624	0.178	35.5433	0.838004	802.461
0.624	0.18	34.5916	0.834086	799.494
0.624	0.182	34.3984	0.834158	799.76
0.624	0.184	34.0594	0.833502	799.443
0.624	0.186	33.1689	0.829264	796.095
0.624	0.188	33.1776	0.829204	796.026
0.624	0.19	32.1923	0.82494	792.748
0.624	0.192	32.1639	0.824816	792.652
0.624	0.194	31.6304	0.82257	790.94
0.624	0.196	31.0429	0.818804	787.761
0.624	0.198	30.9037	0.819776	788.872
0.624	0.2	30.0052	0.815442	785.437
0.624	0.202	29.9667	0.815486	785.519
0.624	0.204	29.5884	0.814352	784.764
0.624	0.206	29.0318	0.811228	782.196
0.624	0.208	28.9558	0.810736	781.78
0.624	0.21	27.8314	0.805304	777.473
0.624	0.212	27.8106	0.805244	777.433
0.624	0.214	27.687	0.804634	776.947
0.624	0.216	26.895	0.800868	773.973
0.624	0.218	26.8536	0.800752	773.898
0.624	0.22	25.9076	0.796596	770.688
0.624	0.222	25.6166	0.796786	771.169
0.624	0.224	25.5813	0.794632	769.051
0.624	0.226	24.793	0.791702	766.909
0.624	0.228	24.7583	0.790592	765.834
0.624	0.23	24.6793	0.790434	765.755
0.624	0.232	23.5314	0.785072	761.541
0.624	0.234	23.5157	0.784424	760.908
0.624	0.236	23.4633	0.784468	761.005
0.624	0.238	22.7351	0.780102	757.367
0.624	0.24	22.6926	0.78084	758.147
0.624	0.242	22.5476	0.780076	757.528
0.624	0.244	21.6282	0.774562	752.934
0.624	0.246	21.6803	0.773826	752.146
0.624	0.248	21.4529	0.773314	751.861
0.624	0.25	20.5311	0.767346	746.815
0.624	0.252	20.5347	0.767732	747.197
0.624	0.254	20.241	0.766362	746.121
0.624	0.256	19.7672	0.764136	744.369
0.624	0.258	19.8132	0.76373	743.917
0.624	0.26	19.5726	0.762186	742.613
0.624	0.262	18.6156	0.756634	738.018
0.624	0.264	18.6135	0.756202	737.588
0.624	0.266	18.5236	0.756234	737.71
0.624	0.268	17.9914	0.752378	734.387
0.624	0.27	17.9944	0.751456	733.462
0.624	0.272	17.8957	0.752826	734.93
0.624	0.274	16.881	0.744758	727.877
0.624	0.276	16.844	0.745018	728.174
0.624	0.278	16.8555	0.745642	728.787
0.624	0.28	16.2543	0.741188	724.934
0.624	0.282	16.2513	0.741484	725.233
0.624	0.284	16.2334	0.742512	726.279
0.624	0.286	15.232	0.733842	718.61
0.624	0.288	15.2126	0.73372	718.507
0.624	0.29	15.2127	0.734178	718.965
0.624	0.292	14.3406	0.727558	713.217
0.624	0.294	14.1115	0.72673	712.618
0.624	0.296	14.144	0.726916	712.772
0.624	0.298	14.1202	0.724462	710.342
0.624	0.3	13.2434	0.718878	705.635
0.626	0.002	194.256	0.99826	804.004
0.626	0.004	172.264	0.99639	824.126
0.626	0.006	159.303	0.994522	835.219
0.626	0.008	149.757	0.992856	843.099
0.626	0.01	142.413	0.991016	848.603
0.626	0.012	136.228	0.989246	853.018
0.626	0.014	131.293	0.987454	856.161
0.626	0.016	126.556	0.985742	859.186
0.626	0.018	122.53	0.98413	861.6
0.626	0.02	118.989	0.982078	863.089
0.626	0.022	115.829	0.980202	864.373
0.626	0.024	112.693	0.978552	865.859
0.626	0.026	109.823	0.976694	866.871
0.626	0.028	107.129	0.975218	868.089
0.626	0.03	104.771	0.972888	868.117
0.626	0.032	102.405	0.971316	868.911
0.626	0.034	100.261	0.969632	869.371
0.626	0.036	98.0714	0.967964	869.893
0.626	0.038	95.9413	0.966102	870.161
0.626	0.04	94.275	0.964324	870.049
0.626	0.042	92.2966	0.961936	869.639
0.626	0.044	90.4537	0.960444	869.99
0.626	0.046	88.9092	0.95854	869.631
0.626	0.048	87.3359	0.956944	869.608
0.626	0.05	85.9246	0.954972	869.047
0.626	0.052	84.2767	0.953346	869.069
0.626	0.054	82.87	0.951516	868.646
0.626	0.056	81.3169	0.949242	867.925
0.626	0.058	80.2266	0.948852	868.625
0.626	0.06	78.711	0.945798	867.087
0.626	0.062	77.5591	0.944518	866.959
0.626	0.064	76.3967	0.942538	866.141
0.626	0.066	75.0855	0.940668	865.583
0.626	0.068	74.0215	0.939044	865.023
0.626	0.07	72.8305	0.937672	864.842
0.626	0.072	71.4912	0.934502	863.011
0.626	0.074	70.5319	0.93303	862.498
0.626	0.076	69.3282	0.930958	861.63
0.626	0.078	68.4892	0.929668	861.179
0.626	0.08	67.4959	0.927566	860.07
0.626	0.082	66.3751	0.926112	859.737
0.626	0.084	65.5272	0.92405	858.523
0.626	0.086	64.5764	0.922096	857.52
0.626	0.088	63.5914	0.921014	857.423
0.626	0.09	62.6989	0.918818	856.119
0.626	0.092	61.7466	0.917284	855.537
0.626	0.094	60.9597	0.91476	853.8
0.626	0.096	60.204	0.91303	852.826
0.626	0.098	59.2285	0.911116	851.888
0.626	0.1	58.2031	0.90938	851.177
[truncated: 20,500 more rows]
