# Supplementary material for: An Extra Dimension to Decision-Making in Animals: The Three-way Trade-off between Speed, Effort per-Unit-Time and Accuracy
Source: PLoS Comput Biol. 2014 Dec 18;10(12):e1003937. doi: 10.1371/journal.pcbi.1003937 (PMC4270426; doi:10.1371/journal.pcbi.1003937)
Supplement: S1 Dataset — Simulation code and output. This dataset contains: (i) C++ code used to simulate and for a discrete grid of and values; (ii) tab-delimited text files containing the output of those simulations; and (iii) matlab code used to calculate the optimum and values for different levels of and to plot figs. 1–4. (ZIP) [file pcbi.1003937.s001.zip › decision_output_fall_8.txt]

0.6	0.002	309.547	0.998278	688.731
0.6	0.004	274.255	0.996442	722.187
0.6	0.006	253.976	0.994564	740.588
0.6	0.008	238.667	0.992664	753.997
0.6	0.01	227	0.990722	763.722
0.6	0.012	217.311	0.989074	771.763
0.6	0.014	209.205	0.987318	778.113
0.6	0.016	201.564	0.985232	783.668
0.6	0.018	194.656	0.983452	788.796
0.6	0.02	189.306	0.981654	792.348
0.6	0.022	184.058	0.97975	795.692
0.6	0.024	179.178	0.978214	799.036
0.6	0.026	174.504	0.975844	801.34
0.6	0.028	170.32	0.974224	803.904
0.6	0.03	166.424	0.972836	806.412
0.6	0.032	162.282	0.97055	808.268
0.6	0.034	158.922	0.96863	809.708
0.6	0.036	155.557	0.967402	811.845
0.6	0.038	152.256	0.96511	812.854
0.6	0.04	149.225	0.963244	814.019
0.6	0.042	146.452	0.961626	815.174
0.6	0.044	143.899	0.959834	815.935
0.6	0.046	141.236	0.957544	816.308
0.6	0.048	138.324	0.956188	817.864
0.6	0.05	135.827	0.954398	818.571
0.6	0.052	133.26	0.952098	818.838
0.6	0.054	131.163	0.950942	819.779
0.6	0.056	128.919	0.948474	819.555
0.6	0.058	126.812	0.946574	819.762
0.6	0.06	124.795	0.944932	820.137
0.6	0.062	122.579	0.942826	820.247
0.6	0.064	120.755	0.940768	820.013
0.6	0.066	118.889	0.939246	820.357
0.6	0.068	116.82	0.937	820.18
0.6	0.07	114.948	0.935786	820.838
0.6	0.072	113.183	0.933552	820.369
0.6	0.074	111.414	0.931498	820.084
0.6	0.076	109.677	0.928492	818.815
0.6	0.078	108.193	0.928172	819.979
0.6	0.08	106.598	0.926104	819.506
0.6	0.082	104.835	0.924178	819.343
0.6	0.084	103.439	0.92274	819.301
0.6	0.086	101.835	0.9205	818.665
0.6	0.088	100.451	0.918334	817.883
0.6	0.09	99.0941	0.9168	817.706
0.6	0.092	97.4207	0.915606	818.185
0.6	0.094	96.1146	0.91407	817.955
0.6	0.096	94.8067	0.91172	816.913
0.6	0.098	93.4296	0.909708	816.278
0.6	0.1	91.9643	0.907618	815.654
0.6	0.102	90.6777	0.905034	814.356
0.6	0.104	89.476	0.903854	814.378
0.6	0.106	88.1856	0.901014	812.828
0.6	0.108	86.7816	0.900562	813.78
0.6	0.11	85.7458	0.898218	812.472
0.6	0.112	84.5759	0.896624	812.048
0.6	0.114	83.327	0.895526	812.199
0.6	0.116	82.1207	0.892898	810.777
0.6	0.118	80.9866	0.89063	809.643
0.6	0.12	80.0006	0.888882	808.881
0.6	0.122	78.9076	0.887522	808.614
0.6	0.124	77.7515	0.885024	807.273
0.6	0.126	76.6021	0.884016	807.414
0.6	0.128	75.7268	0.882518	806.791
0.6	0.13	74.5662	0.87936	804.794
0.6	0.132	73.6503	0.87932	805.67
0.6	0.134	72.405	0.874966	802.561
0.6	0.136	71.5458	0.874436	802.89
0.6	0.138	70.6209	0.871714	801.093
0.6	0.14	69.6979	0.870766	801.068
0.6	0.142	68.7707	0.868764	799.993
0.6	0.144	67.6659	0.866206	798.54
0.6	0.146	66.8019	0.86518	798.378
0.6	0.148	65.9691	0.862928	796.959
0.6	0.15	65.0439	0.861168	796.124
0.6	0.152	64.1523	0.859612	795.46
0.6	0.154	63.2584	0.857266	794.008
0.6	0.156	62.3696	0.855006	792.636
0.6	0.158	61.4777	0.853408	791.93
0.6	0.16	60.7338	0.851158	790.424
0.6	0.162	59.8517	0.84991	790.058
0.6	0.164	58.9962	0.848122	789.126
0.6	0.166	58.2567	0.846238	787.981
0.6	0.168	57.2552	0.843288	786.033
0.6	0.17	56.5688	0.841564	784.995
0.6	0.172	55.7174	0.839842	784.125
0.6	0.174	54.9988	0.838604	783.605
0.6	0.176	54.2147	0.837224	783.009
0.6	0.178	53.5744	0.835246	781.672
0.6	0.18	52.7497	0.833086	780.336
0.6	0.182	52.0516	0.830816	778.764
0.6	0.184	51.3617	0.828404	777.042
0.6	0.186	50.4911	0.826182	775.691
0.6	0.188	49.8553	0.825048	775.193
0.6	0.19	49.0539	0.82399	774.936
0.6	0.192	48.5602	0.822104	773.544
0.6	0.194	47.8597	0.81967	771.81
0.6	0.196	46.9766	0.818298	771.321
0.6	0.198	46.3162	0.814386	768.07
0.6	0.2	45.8141	0.813676	767.862
0.6	0.202	44.8678	0.8109	766.032
0.6	0.204	44.287	0.810168	765.881
0.6	0.206	43.6887	0.80873	765.041
0.6	0.208	43.1907	0.805926	762.735
0.6	0.21	42.5123	0.803576	761.064
0.6	0.212	41.8046	0.801856	760.051
0.6	0.214	41.3752	0.801486	760.111
0.6	0.216	40.664	0.798582	757.918
0.6	0.218	40.0863	0.797548	757.462
0.6	0.22	39.5064	0.794132	754.626
0.6	0.222	38.848	0.79112	752.272
0.6	0.224	38.423	0.791376	752.953
0.6	0.226	37.6727	0.789138	751.465
0.6	0.228	37.2993	0.787192	749.893
0.6	0.23	36.6335	0.785334	748.701
0.6	0.232	35.9728	0.782656	746.683
0.6	0.234	35.3726	0.780324	744.951
0.6	0.236	34.9057	0.78019	745.284
0.6	0.238	34.4223	0.778928	744.506
0.6	0.24	33.6696	0.775458	741.788
0.6	0.242	33.2477	0.773544	740.296
0.6	0.244	32.7433	0.77115	738.407
0.6	0.246	32.4342	0.76965	737.216
0.6	0.248	31.6561	0.767884	736.228
0.6	0.25	31.3456	0.766916	735.57
0.6	0.252	30.5553	0.764108	733.553
0.6	0.254	30.1853	0.76059	730.405
0.6	0.256	29.8162	0.761122	731.306
0.6	0.258	29.5258	0.759178	729.652
0.6	0.26	28.6741	0.756694	728.02
0.6	0.262	28.2742	0.7561	727.826
0.6	0.264	27.9488	0.75198	724.031
0.6	0.266	27.3125	0.751122	723.81
0.6	0.268	26.7681	0.748886	722.118
0.6	0.27	26.4132	0.74738	720.967
0.6	0.272	26.128	0.74531	719.182
0.6	0.274	25.9213	0.744832	718.911
0.6	0.276	25.0035	0.740014	715.01
0.6	0.278	24.6516	0.7397	715.048
0.6	0.28	24.435	0.73791	713.475
0.6	0.282	24.1714	0.736648	712.477
0.6	0.284	23.3691	0.733568	710.199
0.6	0.286	23.2688	0.733324	710.055
0.6	0.288	22.4108	0.73001	707.599
0.6	0.29	22.3529	0.729396	707.043
0.6	0.292	21.5531	0.72481	703.257
0.6	0.294	21.4089	0.723642	702.233
0.6	0.296	20.5696	0.720226	699.656
0.6	0.298	20.5045	0.718698	698.194
0.6	0.3	20.1308	0.716772	696.641
0.602	0.002	297.601	0.998284	700.683
0.602	0.004	263.993	0.996334	732.341
0.602	0.006	243.635	0.994576	750.941
0.602	0.008	229.319	0.99267	763.351
0.602	0.01	218.099	0.991098	772.999
0.602	0.012	208.79	0.988878	780.088
0.602	0.014	200.508	0.987086	786.578
0.602	0.016	193.445	0.98511	791.665
0.602	0.018	187.606	0.983686	796.08
0.602	0.02	181.991	0.981642	799.651
0.602	0.022	176.94	0.979684	802.744
0.602	0.024	172.123	0.978162	806.039
0.602	0.026	167.558	0.97646	808.902
0.602	0.028	163.805	0.974806	811.001
0.602	0.03	159.744	0.972548	812.804
0.602	0.032	155.784	0.970518	814.734
0.602	0.034	152.874	0.968788	815.914
0.602	0.036	149.619	0.96723	817.611
0.602	0.038	146.382	0.96553	819.148
0.602	0.04	143.667	0.963362	819.695
0.602	0.042	140.749	0.961752	821.003
0.602	0.044	138.026	0.959916	821.89
0.602	0.046	135.528	0.958004	822.476
0.602	0.048	133.119	0.955818	822.699
0.602	0.05	130.849	0.954028	823.179
0.602	0.052	128.196	0.952154	823.958
0.602	0.054	126.32	0.950368	824.048
0.602	0.056	124.139	0.948964	824.825
0.602	0.058	122.2	0.946842	824.642
0.602	0.06	119.871	0.944152	824.281
0.602	0.062	117.785	0.943506	825.721
0.602	0.064	115.998	0.94129	825.292
0.602	0.066	114.172	0.939058	824.886
0.602	0.068	112.205	0.937722	825.517
0.602	0.07	110.711	0.936232	825.521
0.602	0.072	109	0.93345	824.45
0.602	0.074	107.111	0.93176	824.649
0.602	0.076	105.447	0.930286	824.839
0.602	0.078	103.923	0.92805	824.127
0.602	0.08	102.329	0.926422	824.093
0.602	0.082	100.978	0.924722	823.744
0.602	0.084	99.6357	0.922588	822.952
0.602	0.086	98.1264	0.921454	823.328
0.602	0.088	96.5529	0.919206	822.653
0.602	0.09	94.9852	0.917302	822.317
0.602	0.092	93.714	0.915178	821.464
0.602	0.094	92.3033	0.913434	821.131
0.602	0.096	91.1713	0.911368	820.197
0.602	0.098	89.8738	0.90989	820.016
0.602	0.1	88.3703	0.908126	819.756
0.602	0.102	87.0711	0.90593	818.859
0.602	0.104	86.0158	0.904348	818.332
0.602	0.106	84.7142	0.902868	818.154
0.602	0.108	83.5927	0.900392	816.799
0.602	0.11	82.4469	0.898846	816.399
0.602	0.112	81.1793	0.896928	815.749
0.602	0.114	80.0885	0.895144	815.055
0.602	0.116	78.9664	0.892928	813.962
0.602	0.118	77.9516	0.890362	812.41
0.602	0.12	77.0639	0.888956	811.892
0.602	0.122	75.8929	0.887446	811.553
0.602	0.124	74.8372	0.88536	810.523
0.602	0.126	73.8331	0.883618	809.785
0.602	0.128	72.6318	0.88189	809.258
0.602	0.13	71.6986	0.87881	807.111
0.602	0.132	70.7813	0.878262	807.481
0.602	0.134	69.8154	0.876356	806.541
0.602	0.136	68.8943	0.87423	805.336
0.602	0.138	67.8002	0.872394	804.594
0.602	0.14	66.9843	0.87059	803.606
0.602	0.142	66.0725	0.868232	802.159
0.602	0.144	65.2491	0.86683	801.581
0.602	0.146	64.3717	0.86531	800.938
0.602	0.148	63.4561	0.863406	799.95
0.602	0.15	62.5419	0.861776	799.234
0.602	0.152	61.5536	0.85884	797.286
0.602	0.154	60.7809	0.85735	796.569
0.602	0.156	59.8846	0.85621	796.325
0.602	0.158	59.1969	0.854788	795.591
0.602	0.16	58.3066	0.851796	793.489
0.602	0.162	57.4022	0.849282	791.88
0.602	0.164	56.7967	0.848104	791.307
0.602	0.166	55.9576	0.84666	790.702
0.602	0.168	55.0764	0.8446	789.524
0.602	0.17	54.476	0.842962	788.486
0.602	0.172	53.5195	0.840202	786.683
0.602	0.174	52.8597	0.838644	785.784
0.602	0.176	52.3305	0.836292	783.962
0.602	0.178	51.4728	0.835028	783.555
0.602	0.18	50.7252	0.833218	782.493
0.602	0.182	50.0249	0.83122	781.195
0.602	0.184	49.265	0.82879	779.525
0.602	0.186	48.6027	0.82721	778.607
0.602	0.188	48.084	0.825548	777.464
0.602	0.19	47.3907	0.823638	776.247
0.602	0.192	46.574	0.82106	774.486
0.602	0.194	46.0512	0.819142	773.091
0.602	0.196	45.406	0.817518	772.112
0.602	0.198	44.5283	0.814406	769.878
0.602	0.2	43.9389	0.813074	769.135
0.602	0.202	43.4417	0.813296	769.854
0.602	0.204	42.7701	0.810516	767.746
0.602	0.206	42.0474	0.808096	766.049
0.602	0.208	41.5243	0.806048	764.524
0.602	0.21	41.0559	0.805444	764.388
0.602	0.212	40.3152	0.803754	763.439
0.602	0.214	39.7501	0.799746	759.996
0.602	0.216	39.2053	0.79917	759.965
0.602	0.218	38.8335	0.798598	759.764
0.602	0.22	37.9891	0.795638	757.649
0.602	0.222	37.4201	0.79362	756.2
0.602	0.224	36.785	0.79114	754.355
0.602	0.226	36.4323	0.789874	753.442
0.602	0.228	35.8036	0.787534	751.73
0.602	0.23	35.0856	0.785478	750.392
0.602	0.232	34.6855	0.78427	749.585
0.602	0.234	34.1633	0.781794	747.631
0.602	0.236	33.6769	0.779968	746.291
0.602	0.238	32.9274	0.777	744.073
0.602	0.24	32.7198	0.775804	743.084
0.602	0.242	32.1844	0.773582	741.398
0.602	0.244	31.7477	0.772382	740.634
0.602	0.246	31.0115	0.76951	738.498
0.602	0.248	30.4548	0.768746	738.291
0.602	0.25	30.1765	0.76698	736.803
0.602	0.252	29.8681	0.765274	735.406
0.602	0.254	29.2097	0.76284	733.63
0.602	0.256	28.4841	0.760772	732.288
0.602	0.258	28.1967	0.75926	731.063
0.602	0.26	28.0005	0.757648	729.648
0.602	0.262	27.2235	0.755014	727.79
0.602	0.264	26.7906	0.75341	726.619
0.602	0.266	26.3545	0.75026	723.905
0.602	0.268	26.0965	0.74996	723.864
0.602	0.27	25.5094	0.74706	721.551
0.602	0.272	25.0229	0.745584	720.561
0.602	0.274	24.5492	0.744134	719.585
0.602	0.276	24.3655	0.74285	718.485
0.602	0.278	23.7419	0.740338	716.596
0.602	0.28	23.5841	0.739372	715.788
0.602	0.282	23.0076	0.735608	712.6
0.602	0.284	22.5163	0.734076	711.56
0.602	0.286	22.1472	0.732336	710.189
0.602	0.288	21.7402	0.730096	708.356
0.602	0.29	21.2153	0.727076	705.861
0.602	0.292	20.6317	0.724674	704.042
0.602	0.294	20.416	0.723576	703.16
0.602	0.296	20.3033	0.723158	702.855
0.602	0.298	19.9082	0.720848	700.94
0.602	0.3	19.4809	0.717686	698.205
0.604	0.002	285.996	0.998102	712.106
0.604	0.004	253.552	0.996302	742.75
0.604	0.006	234.185	0.994602	760.417
0.604	0.008	220.298	0.99263	772.332
0.604	0.01	209.653	0.990806	781.153
0.604	0.012	200.868	0.989158	788.29
0.604	0.014	192.968	0.987186	794.218
0.604	0.016	186.544	0.985088	798.544
0.604	0.018	180.331	0.983482	803.151
0.604	0.02	174.89	0.981882	806.992
0.604	0.022	169.76	0.980042	810.282
0.604	0.024	165.398	0.978012	812.614
0.604	0.026	161.405	0.976634	815.229
0.604	0.028	157.459	0.974462	817.003
0.604	0.03	153.407	0.972792	819.385
0.604	0.032	150.329	0.97095	820.621
0.604	0.034	146.748	0.968652	821.904
0.604	0.036	143.76	0.967134	823.374
0.604	0.038	141.141	0.96573	824.589
0.604	0.04	138.126	0.96334	825.214
0.604	0.042	135.469	0.962092	826.623
0.604	0.044	133.148	0.960174	827.026
0.604	0.046	130.522	0.957704	827.182
0.604	0.048	127.956	0.955736	827.78
0.604	0.05	125.795	0.954084	828.289
0.604	0.052	123.598	0.952336	828.738
0.604	0.054	121.484	0.950224	828.74
0.604	0.056	119.423	0.948302	828.879
0.604	0.058	117.209	0.9471	829.891
0.604	0.06	115.436	0.94455	829.114
0.604	0.062	113.506	0.943366	829.86
0.604	0.064	111.774	0.94165	829.876
0.604	0.066	110.056	0.93984	829.784
0.604	0.068	108.205	0.938152	829.947
0.604	0.07	106.502	0.936092	829.59
0.604	0.072	104.679	0.933888	829.209
0.604	0.074	103.049	0.931612	828.563
0.604	0.076	101.793	0.930064	828.271
0.604	0.078	100.234	0.928552	828.318
0.604	0.08	98.6107	0.927138	828.527
0.604	0.082	97.0463	0.925042	827.996
0.604	0.084	95.5381	0.92316	827.622
0.604	0.086	94.1982	0.920908	826.71
0.604	0.088	92.8	0.919364	826.564
0.604	0.09	91.5459	0.917506	825.96
0.604	0.092	90.3042	0.914972	824.668
0.604	0.094	89.0911	0.913172	824.081
0.604	0.096	87.5974	0.911588	823.991
0.604	0.098	86.5479	0.910438	823.89
0.604	0.1	85.1742	0.907752	822.578
0.604	0.102	83.9349	0.905676	821.741
0.604	0.104	82.9209	0.9047	821.779
0.604	0.106	81.6875	0.90195	820.263
0.604	0.108	80.4861	0.900202	819.716
0.604	0.11	79.35	0.89889	819.54
0.604	0.112	77.8769	0.896458	818.581
0.604	0.114	77.2059	0.895372	818.166
0.604	0.116	76.2322	0.893832	817.6
0.604	0.118	75.0764	0.8909	815.824
0.604	0.12	73.9357	0.889316	815.38
0.604	0.122	72.7737	0.886896	814.122
0.604	0.124	72.0417	0.885854	813.812
0.604	0.126	70.9609	0.883702	812.741
0.604	0.128	70.2839	0.882902	812.618
0.604	0.13	69.0807	0.879756	810.675
0.604	0.132	68.1513	0.878224	810.073
0.604	0.134	67.2385	0.876586	809.348
0.604	0.136	66.2161	0.87472	808.504
0.604	0.138	65.4365	0.872948	807.511
0.604	0.14	64.6822	0.870448	805.766
0.604	0.142	63.5788	0.868954	805.375
0.604	0.144	62.8045	0.867472	804.667
0.604	0.146	61.9305	0.865132	803.202
0.604	0.148	61.0278	0.862182	801.154
0.604	0.15	60.2667	0.860954	800.687
0.604	0.152	59.3134	0.85926	799.947
0.604	0.154	58.47	0.857568	799.098
0.604	0.156	57.797	0.855694	797.897
0.604	0.158	57.1488	0.853414	796.265
0.604	0.16	56.1729	0.851234	795.061
0.604	0.162	55.4908	0.850522	795.031
0.604	0.164	54.9537	0.848388	793.434
0.604	0.166	53.9247	0.846296	792.371
0.604	0.168	53.1698	0.843642	790.472
0.604	0.17	52.6054	0.844136	791.531
0.604	0.172	51.6557	0.839664	788.008
0.604	0.174	50.9228	0.838946	788.023
0.604	0.176	50.2736	0.837162	786.888
0.604	0.178	49.6395	0.83568	786.04
0.604	0.18	48.9214	0.833132	784.211
0.604	0.182	48.0848	0.83087	782.785
0.604	0.184	47.645	0.830484	782.839
0.604	0.186	46.9965	0.827336	780.34
0.604	0.188	46.0666	0.825144	779.077
0.604	0.19	45.5989	0.822848	777.249
0.604	0.192	45.0494	0.821906	776.857
0.604	0.194	44.2495	0.81929	775.041
0.604	0.196	43.5743	0.817808	774.234
0.604	0.198	42.9319	0.816468	773.536
0.604	0.2	42.2759	0.813752	771.476
0.604	0.202	41.5719	0.81269	771.118
0.604	0.204	41.1532	0.809868	768.715
0.604	0.206	40.715	0.809676	768.961
0.604	0.208	40.103	0.806162	766.059
0.604	0.21	39.3993	0.804972	765.573
0.604	0.212	38.8822	0.80239	763.508
0.604	0.214	38.4631	0.801012	762.549
0.604	0.216	37.6565	0.798378	760.721
0.604	0.218	37.0663	0.79685	759.784
0.604	0.22	36.6618	0.796156	759.494
0.604	0.222	35.9633	0.794038	758.075
0.604	0.224	35.5532	0.791944	756.391
0.604	0.226	34.9535	0.788276	753.322
0.604	0.228	34.541	0.788258	753.717
0.604	0.23	33.9017	0.786762	752.86
0.604	0.232	33.3154	0.783418	750.103
0.604	0.234	32.5949	0.781048	748.453
0.604	0.236	32.471	0.779918	747.447
0.604	0.238	32.0326	0.77867	746.637
0.604	0.24	31.4073	0.776688	745.281
0.604	0.242	30.7782	0.773572	742.794
0.604	0.244	30.3909	0.772174	741.783
0.604	0.246	30.0986	0.771866	741.767
0.604	0.248	29.4489	0.768726	739.277
0.604	0.25	29.0477	0.766338	737.29
0.604	0.252	28.472	0.764444	735.972
0.604	0.254	28.1071	0.763078	734.971
0.604	0.256	27.8316	0.761008	733.176
0.604	0.258	27.1474	0.758236	731.089
0.604	0.26	26.8444	0.758186	731.342
0.604	0.262	26.25	0.75327	727.02
0.604	0.264	26.0718	0.753328	727.256
0.604	0.266	25.5228	0.750684	725.161
0.604	0.268	24.9964	0.749904	724.908
0.604	0.27	24.4833	0.74694	722.457
0.604	0.272	24.2864	0.746668	722.382
0.604	0.274	23.8615	0.743108	719.246
0.604	0.276	23.344	0.74166	718.316
0.604	0.278	22.9591	0.740058	717.099
0.604	0.28	22.3594	0.736688	714.329
0.604	0.282	22.1696	0.736524	714.354
0.604	0.284	21.665	0.734118	712.453
0.604	0.286	21.3272	0.732552	711.225
0.604	0.288	20.8965	0.730734	709.838
0.604	0.29	20.3512	0.72664	706.289
0.604	0.292	20.2651	0.7268	706.535
0.604	0.294	19.7532	0.724466	704.713
0.604	0.296	19.4996	0.723364	703.864
0.604	0.298	19.3056	0.721982	702.676
0.604	0.3	18.7286	0.718426	699.697
0.606	0.002	275.711	0.998234	722.523
0.606	0.004	244.013	0.996456	752.443
0.606	0.006	226.011	0.994398	768.387
0.606	0.008	212.4	0.99274	780.34
0.606	0.01	201.51	0.99101	789.5
0.606	0.012	193.353	0.989016	795.663
0.606	0.014	185.6	0.98744	801.84
0.606	0.016	179.362	0.985566	806.204
0.606	0.018	173.288	0.98346	810.172
0.606	0.02	168.339	0.981578	813.239
0.606	0.022	163.525	0.979824	816.299
0.606	0.024	159.155	0.97809	818.935
0.606	0.026	155.122	0.976612	821.49
0.606	0.028	151.292	0.97474	823.448
0.606	0.03	148.083	0.972176	824.093
0.606	0.032	144.355	0.970838	826.483
0.606	0.034	141.511	0.969086	827.575
0.606	0.036	138.62	0.967046	828.426
0.606	0.038	135.768	0.965272	829.504
0.606	0.04	133.053	0.9634	830.347
0.606	0.042	130.676	0.961488	830.812
0.606	0.044	128.028	0.960032	832.004
0.606	0.046	125.767	0.958038	832.271
0.606	0.048	123.302	0.956472	833.17
0.606	0.05	121.241	0.95448	833.239
0.606	0.052	118.728	0.952308	833.58
0.606	0.054	116.929	0.95071	833.781
0.606	0.056	114.729	0.94843	833.701
0.606	0.058	112.808	0.946722	833.914
0.606	0.06	111.106	0.944936	833.83
0.606	0.062	109.197	0.943246	834.049
0.606	0.064	107.473	0.941192	833.719
0.606	0.066	105.762	0.93914	833.378
0.606	0.068	104.362	0.937488	833.126
0.606	0.07	102.419	0.935844	833.425
0.606	0.072	100.839	0.934104	833.265
0.606	0.074	99.4365	0.931644	832.208
0.606	0.076	97.7544	0.930422	832.668
0.606	0.078	96.2124	0.927884	831.672
0.606	0.08	95.0473	0.926876	831.829
0.606	0.082	93.4023	0.925034	831.632
0.606	0.084	92.1365	0.923354	831.217
0.606	0.086	90.8109	0.921174	830.363
0.606	0.088	89.5658	0.91931	829.744
0.606	0.09	87.9711	0.917366	829.395
0.606	0.092	86.8278	0.914966	828.138
0.606	0.094	85.4674	0.913954	828.487
0.606	0.096	84.6037	0.911386	826.782
0.606	0.098	83.1594	0.910598	827.439
0.606	0.1	82.0442	0.907544	825.5
0.606	0.102	80.9372	0.90612	825.183
0.606	0.104	79.7586	0.903982	824.223
0.606	0.106	78.8132	0.90271	823.897
0.606	0.108	77.6787	0.901616	823.937
0.606	0.11	76.5267	0.899296	822.769
0.606	0.112	75.3027	0.896052	820.749
0.606	0.114	74.5357	0.895444	820.908
0.606	0.116	73.1574	0.89347	820.313
0.606	0.118	72.5358	0.8912	818.664
0.606	0.12	71.3554	0.88953	818.175
0.606	0.122	70.281	0.887614	817.333
0.606	0.124	69.2929	0.88552	816.227
0.606	0.126	68.4407	0.884024	815.583
0.606	0.128	67.522	0.881762	814.24
0.606	0.13	66.6441	0.880888	814.244
0.606	0.132	65.4627	0.877346	811.883
0.606	0.134	64.8284	0.876718	811.89
0.606	0.136	63.8656	0.874822	810.956
0.606	0.138	62.9652	0.871544	808.579
0.606	0.14	61.9609	0.870118	808.157
0.606	0.142	61.3812	0.868942	807.561
0.606	0.144	60.2843	0.866418	806.134
0.606	0.146	59.6492	0.865378	805.729
0.606	0.148	58.8385	0.863928	805.09
0.606	0.15	57.9324	0.861044	803.112
0.606	0.152	57.3242	0.859844	802.52
0.606	0.154	56.4746	0.85824	801.765
0.606	0.156	55.5673	0.856356	800.789
0.606	0.158	55.0477	0.85479	799.742
0.606	0.16	54.183	0.852208	798.025
0.606	0.162	53.4373	0.849218	795.781
0.606	0.164	52.6324	0.849196	796.564
0.606	0.166	52.1653	0.847318	795.153
0.606	0.168	51.2263	0.844656	793.43
0.606	0.17	50.3788	0.841592	791.213
0.606	0.172	50.0792	0.841438	791.359
0.606	0.174	49.1716	0.839208	790.036
0.606	0.176	48.4022	0.837176	788.774
0.606	0.178	47.8871	0.83696	789.073
0.606	0.18	47.2176	0.833502	786.284
0.606	0.182	46.4161	0.831792	785.376
0.606	0.184	45.6634	0.830118	784.455
0.606	0.186	45.3715	0.82835	782.979
0.606	0.188	44.639	0.826222	781.583
0.606	0.19	43.6538	0.823248	779.594
0.606	0.192	43.2148	0.82111	777.895
0.606	0.194	42.7167	0.819908	777.191
0.606	0.196	41.8909	0.818628	776.737
0.606	0.198	41.3345	0.815492	774.158
0.606	0.2	40.8934	0.815936	775.043
0.606	0.202	40.3797	0.812948	772.568
0.606	0.204	39.7256	0.811166	771.44
0.606	0.206	39.1148	0.809306	770.191
0.606	0.208	38.7342	0.806916	768.182
0.606	0.21	38.1851	0.805572	767.387
0.606	0.212	37.5171	0.803614	766.097
0.606	0.214	36.8983	0.80115	764.252
0.606	0.216	36.4652	0.800676	764.211
0.606	0.218	35.9285	0.798082	762.154
0.606	0.22	35.2134	0.796602	761.389
0.606	0.222	34.7644	0.793496	758.732
0.606	0.224	34.3761	0.792288	757.912
0.606	0.226	33.8166	0.78847	754.653
0.606	0.228	33.1913	0.787754	754.563
0.606	0.23	32.726	0.786854	754.128
0.606	0.232	32.3136	0.783878	751.564
0.606	0.234	31.8471	0.782908	751.061
0.606	0.236	31.4369	0.780694	749.257
0.606	0.238	30.7759	0.77856	747.784
0.606	0.24	30.1446	0.77708	746.935
0.606	0.242	30.0176	0.77554	745.522
0.606	0.244	29.4467	0.772038	742.591
0.606	0.246	28.8564	0.770046	741.19
0.606	0.248	28.4683	0.768608	740.14
0.606	0.25	28.0571	0.765978	737.921
0.606	0.252	27.5748	0.765568	737.993
0.606	0.254	27.0648	0.763796	736.731
0.606	0.256	26.6977	0.761404	734.706
0.606	0.258	26.1651	0.758862	732.697
0.606	0.26	26.009	0.758668	732.659
0.606	0.262	25.3168	0.755956	730.639
0.606	0.264	25.0362	0.75438	729.344
0.606	0.266	24.3785	0.75095	726.571
0.606	0.268	24.3484	0.751966	727.618
0.606	0.27	23.7442	0.74806	724.316
0.606	0.272	23.4235	0.746188	722.765
0.606	0.274	23.0451	0.744578	721.533
0.606	0.276	22.5751	0.742538	719.963
0.606	0.278	22.1961	0.740942	718.746
0.606	0.28	21.5379	0.737656	716.118
0.606	0.282	21.2819	0.735324	714.042
0.606	0.284	21.0204	0.73583	714.81
0.606	0.286	20.3021	0.73039	710.088
0.606	0.288	20.2169	0.72981	709.593
0.606	0.29	19.8492	0.728916	709.067
0.606	0.292	19.475	0.726178	706.703
0.606	0.294	19.1667	0.724598	705.431
0.606	0.296	18.7572	0.723646	704.889
0.606	0.298	18.6423	0.722364	703.722
0.606	0.3	18.2005	0.719258	701.057
0.608	0.002	265.364	0.998276	732.912
0.608	0.004	235.211	0.996358	761.147
0.608	0.006	217.506	0.994598	777.092
0.608	0.008	204.29	0.992748	788.458
0.608	0.01	194.55	0.99092	796.37
0.608	0.012	185.958	0.98879	802.832
0.608	0.014	178.808	0.987416	808.608
0.608	0.016	172.58	0.985278	812.698
0.608	0.018	167.282	0.983614	816.332
0.608	0.02	162.283	0.981914	819.631
0.608	0.022	157.808	0.97962	821.812
0.608	0.024	153.758	0.978384	824.626
0.608	0.026	149.47	0.976246	826.776
0.608	0.028	146.117	0.974816	828.699
0.608	0.03	142.599	0.97269	830.091
0.608	0.032	139.246	0.971036	831.79
0.608	0.034	136.064	0.968856	832.792
0.608	0.036	133.497	0.966908	833.411
0.608	0.038	130.709	0.965376	834.667
0.608	0.04	128.062	0.96343	835.368
0.608	0.042	125.61	0.961494	835.884
0.608	0.044	122.97	0.9603	837.33
0.608	0.046	120.933	0.957816	836.883
0.608	0.048	118.51	0.956074	837.564
0.608	0.05	116.529	0.954486	837.957
0.608	0.052	114.686	0.952514	837.828
0.608	0.054	112.542	0.95102	838.478
0.608	0.056	110.798	0.949066	838.268
0.608	0.058	108.871	0.946678	837.807
0.608	0.06	106.912	0.945194	838.282
0.608	0.062	105.367	0.94345	838.083
0.608	0.064	103.586	0.941094	837.508
0.608	0.066	102.039	0.93924	837.201
0.608	0.068	100.453	0.937484	837.031
0.608	0.07	98.4678	0.936098	837.63
0.608	0.072	96.9782	0.934186	837.208
0.608	0.074	96.0011	0.932676	836.675
0.608	0.076	94.1313	0.931356	837.225
0.608	0.078	93.0485	0.928858	835.809
0.608	0.08	91.3648	0.926566	835.201
0.608	0.082	89.9941	0.925106	835.112
0.608	0.084	88.7094	0.923438	834.729
0.608	0.086	87.4618	0.92155	834.088
0.608	0.088	86.1973	0.91922	833.023
0.608	0.09	85.0988	0.918312	833.213
0.608	0.092	83.6727	0.91512	831.447
0.608	0.094	82.4735	0.913182	830.708
0.608	0.096	81.3508	0.911972	830.621
0.608	0.098	80.2508	0.910116	829.865
0.608	0.1	78.8023	0.908472	829.67
0.608	0.102	78.1586	0.90672	828.561
0.608	0.104	76.7738	0.903286	826.512
0.608	0.106	75.86	0.903146	827.286
0.608	0.108	74.6139	0.900296	825.682
0.608	0.11	73.7794	0.89933	825.551
0.608	0.112	72.7918	0.897256	824.464
0.608	0.114	71.5503	0.895328	823.778
0.608	0.116	70.7905	0.893024	822.233
0.608	0.118	69.6033	0.891852	822.249
0.608	0.12	68.9216	0.889502	820.58
0.608	0.122	67.8677	0.88744	819.572
0.608	0.124	66.7306	0.886252	819.521
0.608	0.126	66.1107	0.884896	818.785
0.608	0.128	64.9742	0.882262	817.288
0.608	0.13	64.2461	0.879988	815.742
0.608	0.132	63.4074	0.878868	815.461
0.608	0.134	62.3859	0.877238	814.852
0.608	0.136	61.7672	0.87468	812.913
0.608	0.138	60.732	0.872776	812.044
0.608	0.14	59.7528	0.871144	811.391
0.608	0.142	59.2105	0.869896	810.685
0.608	0.144	58.5037	0.868082	809.578
0.608	0.146	57.4119	0.86496	807.548
0.608	0.148	57.023	0.863246	806.223
0.608	0.15	56.0387	0.862242	806.203
0.608	0.152	55.0466	0.859318	804.271
0.608	0.154	54.5583	0.85759	803.032
0.608	0.156	53.7163	0.855878	802.162
0.608	0.158	52.8565	0.853238	800.382
0.608	0.16	52.181	0.852902	800.721
0.608	0.162	51.5966	0.851326	799.729
0.608	0.164	50.6935	0.8482	797.507
0.608	0.166	50.008	0.845974	795.966
0.608	0.168	49.5878	0.8455	795.912
0.608	0.17	48.7204	0.842474	793.754
0.608	0.172	48.0029	0.840214	792.211
0.608	0.174	47.6451	0.84017	792.525
0.608	0.176	46.7947	0.837284	790.489
0.608	0.178	45.9439	0.83519	789.246
0.608	0.18	45.321	0.833282	787.961
0.608	0.182	44.7701	0.831476	786.706
0.608	0.184	44.1749	0.83021	786.035
0.608	0.186	43.6169	0.827704	784.087
0.608	0.188	43.0028	0.825018	782.015
0.608	0.19	42.3078	0.824142	781.834
0.608	0.192	41.7313	0.821724	779.993
0.608	0.194	40.9884	0.819886	778.898
0.608	0.196	40.6891	0.819348	778.659
0.608	0.198	39.9464	0.817666	777.72
0.608	0.2	39.5198	0.815616	776.096
0.608	0.202	39.0438	0.812714	773.67
0.608	0.204	38.5245	0.8124	773.876
0.608	0.206	37.7594	0.808906	771.147
0.608	0.208	37.3136	0.807968	770.654
0.608	0.21	36.5995	0.805554	768.955
0.608	0.212	36.275	0.803892	767.617
0.608	0.214	35.5622	0.800988	765.426
0.608	0.216	35.1199	0.799686	764.566
0.608	0.218	34.521	0.796788	762.267
0.608	0.22	34.1893	0.79637	762.181
0.608	0.222	33.4452	0.794354	760.909
0.608	0.224	33.0099	0.791766	758.756
0.608	0.226	32.5862	0.790446	757.86
0.608	0.228	32.1023	0.787872	755.77
0.608	0.23	31.5738	0.786358	754.784
0.608	0.232	31.1605	0.784922	753.762
0.608	0.234	30.6892	0.782148	751.459
0.608	0.236	30.1938	0.78126	751.066
0.608	0.238	29.7049	0.778268	748.563
0.608	0.24	29.2109	0.777394	748.183
0.608	0.242	28.9221	0.775406	746.484
0.608	0.244	28.5716	0.773634	745.062
0.608	0.246	27.9443	0.771678	743.734
0.608	0.248	27.3639	0.769956	742.592
0.608	0.25	27.0077	0.767284	740.276
0.608	0.252	26.7604	0.76649	739.73
0.608	0.254	26.0245	0.762484	736.46
0.608	0.256	25.7432	0.761216	735.473
0.608	0.258	25.2345	0.758554	733.32
0.608	0.26	24.9961	0.758242	733.246
0.608	0.262	24.7299	0.756992	732.262
0.608	0.264	24.2154	0.754074	729.859
0.608	0.266	23.5254	0.751028	727.503
0.608	0.268	23.2942	0.750672	727.378
0.608	0.27	23.0847	0.748198	725.113
0.608	0.272	22.7457	0.748412	725.666
0.608	0.274	22.1638	0.743728	721.564
0.608	0.276	21.3898	0.739922	718.532
0.608	0.278	21.1885	0.740486	719.297
0.608	0.28	21.138	0.739338	718.2
0.608	0.282	20.8135	0.736858	716.045
0.608	0.284	20.2183	0.735376	715.158
0.608	0.286	19.6968	0.731712	712.015
0.608	0.288	19.4804	0.730596	711.116
0.608	0.29	19.3825	0.730276	710.893
0.608	0.292	19.0299	0.727388	708.358
0.608	0.294	18.6415	0.727016	708.375
0.608	0.296	18.0709	0.72227	704.199
0.608	0.298	17.9319	0.721394	703.462
0.608	0.3	17.79	0.72242	704.63
0.61	0.002	255.425	0.998216	742.791
0.61	0.004	226.779	0.996234	769.455
0.61	0.006	209.372	0.9946	785.228
0.61	0.008	197.223	0.992756	795.533
0.61	0.01	187.6	0.991044	803.444
0.61	0.012	178.865	0.989166	810.301
0.61	0.014	172.31	0.987408	815.098
0.61	0.016	166.223	0.985312	819.089
0.61	0.018	161.288	0.983752	822.464
0.61	0.02	156.675	0.981738	825.063
0.61	0.022	152.363	0.980306	827.943
0.61	0.024	147.924	0.97791	829.986
0.61	0.026	143.762	0.976264	832.502
0.61	0.028	140.951	0.974702	833.751
0.61	0.03	137.431	0.972828	835.397
0.61	0.032	134.179	0.97047	836.291
0.61	0.034	131.907	0.96938	837.473
0.61	0.036	129.317	0.966976	837.659
0.61	0.038	125.966	0.965346	839.38
0.61	0.04	123.529	0.963438	839.909
0.61	0.042	120.86	0.961336	840.476
0.61	0.044	118.466	0.959596	841.13
0.61	0.046	116.67	0.957932	841.262
0.61	0.048	114.927	0.956636	841.709
0.61	0.05	112.961	0.954754	841.793
0.61	0.052	110.629	0.952874	842.245
0.61	0.054	108.431	0.95053	842.099
0.61	0.056	105.936	0.948508	842.572
0.61	0.058	105.431	0.94756	842.129
0.61	0.06	103.522	0.945944	842.422
0.61	0.062	101.106	0.942858	841.752
0.61	0.064	99.9448	0.942244	842.299
0.61	0.066	98.7766	0.940342	841.565
0.61	0.068	96.3754	0.937086	840.711
0.61	0.07	95.4149	0.936294	840.879
0.61	0.072	93.7801	0.934696	840.916
0.61	0.074	91.6108	0.930446	838.835
0.61	0.076	91.4727	0.931174	839.701
0.61	0.078	89.1288	0.927508	838.379
0.61	0.08	88.8492	0.927948	839.099
0.61	0.082	86.7378	0.924566	837.828
0.61	0.084	86.2209	0.924156	837.935
0.61	0.086	84.4064	0.921128	836.722
0.61	0.088	83.4154	0.919634	836.219
0.61	0.09	81.9483	0.917068	835.12
0.61	0.092	81.2038	0.91598	834.776
0.61	0.094	79.3068	0.913642	834.335
0.61	0.096	79.3085	0.912648	833.339
0.61	0.098	77.0538	0.909514	832.46
0.61	0.1	76.888	0.909268	832.38
0.61	0.102	74.5435	0.905128	830.585
0.61	0.104	74.4472	0.905136	830.689
0.61	0.106	72.3536	0.901838	829.484
0.61	0.108	72.0695	0.901524	829.454
0.61	0.11	71.6138	0.900174	828.56
0.61	0.112	69.7091	0.896996	827.287
0.61	0.114	69.6919	0.896658	826.966
0.61	0.116	67.3505	0.891794	824.443
0.61	0.118	67.3664	0.89179	824.424
0.61	0.12	67.0364	0.891566	824.53
0.61	0.122	64.8814	0.886588	821.707
0.61	0.124	64.9519	0.88777	822.818
0.61	0.126	63.3792	0.884062	820.683
0.61	0.128	62.6042	0.881498	818.894
0.61	0.13	62.4374	0.881986	819.549
0.61	0.132	60.2501	0.876984	816.734
0.61	0.134	60.1303	0.877334	817.204
0.61	0.136	60.0658	0.876394	816.328
0.61	0.138	57.8983	0.871464	813.566
0.61	0.14	57.8297	0.871474	813.644
0.61	0.142	57.8725	0.871294	813.421
0.61	0.144	55.4921	0.865936	810.444
0.61	0.146	55.3222	0.865154	809.832
0.61	0.148	55.4158	0.86645	811.034
0.61	0.15	52.978	0.85997	806.992
0.61	0.152	53.1118	0.8603	807.188
0.61	0.154	53.0568	0.860186	807.129
0.61	0.156	51.4887	0.855306	803.817
0.61	0.158	50.7181	0.852744	802.026
0.61	0.16	50.7696	0.853752	802.982
0.61	0.162	50.4654	0.853418	802.953
0.61	0.164	48.4314	0.846532	798.101
0.61	0.166	48.4167	0.84705	798.633
0.61	0.168	48.4384	0.846954	798.516
0.61	0.17	46.2	0.840652	794.452
0.61	0.172	46.1707	0.840504	794.333
0.61	0.174	46.2205	0.840458	794.237
0.61	0.176	45.9339	0.840392	794.458
0.61	0.178	43.8536	0.83433	790.476
0.61	0.18	43.8882	0.833434	789.546
0.61	0.182	43.8982	0.834128	790.23
0.61	0.184	42.0981	0.829004	786.906
0.61	0.186	41.6047	0.827022	785.417
0.61	0.188	41.5583	0.825318	783.76
0.61	0.19	41.6553	0.826144	784.489
0.61	0.192	39.4824	0.820734	781.252
0.61	0.194	39.552	0.819618	780.066
0.61	0.196	39.4976	0.819734	780.236
0.61	0.198	39.4986	0.81938	779.881
0.61	0.2	37.3411	0.81237	775.029
0.61	0.202	37.3297	0.81293	775.6
0.61	0.204	37.2832	0.812352	775.069
0.61	0.206	37.2902	0.812138	774.848
0.61	0.208	35.1151	0.805118	770.003
0.61	0.21	35.0729	0.804154	769.081
0.61	0.212	35.1124	0.804032	768.92
0.61	0.214	35.0574	0.803754	768.697
0.61	0.216	33.052	0.797454	764.402
0.61	0.218	32.861	0.796774	763.913
0.61	0.22	32.9434	0.796812	763.869
0.61	0.222	32.8997	0.797386	764.486
0.61	0.224	31.9115	0.792468	760.556
0.61	0.226	30.9201	0.788808	757.888
0.61	0.228	30.9615	0.787862	756.9
0.61	0.23	30.9476	0.788718	757.77
0.61	0.232	30.9596	0.78811	757.15
0.61	0.234	28.9543	0.780776	751.822
0.61	0.236	28.9201	0.779188	750.268
0.61	0.238	28.9027	0.77971	750.807
0.61	0.24	28.9136	0.780418	751.504
0.61	0.242	27.1933	0.771936	744.743
0.61	0.244	26.9434	0.771652	744.709
0.61	0.246	26.8682	0.77105	744.182
0.61	0.248	26.9339	0.77022	743.286
0.61	0.25	26.9024	0.771572	744.67
0.61	0.252	24.9376	0.761766	736.828
0.61	0.254	24.9361	0.762874	737.938
0.61	0.256	24.9799	0.763114	738.134
0.61	0.258	24.9427	0.762952	738.009
0.61	0.26	24.8649	0.761634	736.769
0.61	0.262	23.0982	0.753526	730.428
0.61	0.264	23.1021	0.753812	730.71
0.61	0.266	23.1062	0.754726	731.62
0.61	0.268	23.126	0.754066	730.94
0.61	0.27	22.3967	0.749888	727.491
0.61	0.272	21.1053	0.742918	721.813
0.61	0.274	21.1345	0.743704	722.569
0.61	0.276	21.1293	0.744562	723.433
0.61	0.278	21.1254	0.742316	721.191
0.61	0.28	20.1134	0.739178	719.065
0.61	0.282	19.4224	0.733972	714.55
0.61	0.284	19.4004	0.733626	714.226
0.61	0.286	19.4197	0.734648	715.228
0.61	0.288	19.4231	0.734018	714.595
0.61	0.29	18.976	0.732172	713.196
0.61	0.292	17.8124	0.724046	706.234
0.61	0.294	17.8068	0.725828	708.021
0.61	0.296	17.8429	0.725288	707.445
0.61	0.298	17.8051	0.725806	708.001
0.61	0.3	17.8276	0.72574	707.912
0.612	0.002	246.461	0.998136	751.675
0.612	0.004	218.657	0.996344	777.687
0.612	0.006	202.118	0.994772	792.654
0.612	0.008	190.13	0.99267	802.54
0.612	0.01	180.389	0.99067	810.281
0.612	0.012	172.819	0.989408	816.589
0.612	0.014	166.664	0.987326	820.662
0.612	0.016	160.316	0.985432	825.116
0.612	0.018	155.459	0.983962	828.503
0.612	0.02	150.994	0.98192	830.926
0.612	0.022	146.806	0.980132	833.326
0.612	0.024	142.518	0.977968	835.45
0.612	0.026	138.982	0.976404	837.422
0.612	0.028	135.56	0.974826	839.266
0.612	0.03	132.6	0.972726	840.126
0.612	0.032	129.2	0.971142	841.942
0.612	0.034	126.526	0.969094	842.568
0.612	0.036	124.304	0.967804	843.5
0.612	0.038	121.462	0.965298	843.836
0.612	0.04	119.314	0.963698	844.384
0.612	0.042	116.887	0.961944	845.057
0.612	0.044	114.849	0.960022	845.173
0.612	0.046	112.476	0.958274	845.798
0.612	0.048	110.403	0.956074	845.671
0.612	0.05	108.505	0.954318	845.813
0.612	0.052	106.604	0.953016	846.412
0.612	0.054	104.769	0.950882	846.113
0.612	0.056	103.248	0.949252	846.004
0.612	0.058	101.237	0.946954	845.717
0.612	0.06	99.5027	0.945012	845.509
0.612	0.062	98.1754	0.94374	845.565
0.612	0.064	96.4253	0.942268	845.843
0.612	0.066	94.8034	0.939778	844.975
0.612	0.068	93.2739	0.937476	844.202
0.612	0.07	91.9023	0.93591	844.008
0.612	0.072	90.3597	0.934608	844.248
0.612	0.074	89.31	0.932842	843.532
0.612	0.076	87.8072	0.930508	842.701
0.612	0.078	86.5599	0.929006	842.446
0.612	0.08	84.9838	0.926568	841.584
0.612	0.082	83.9903	0.925046	841.056
0.612	0.084	82.4392	0.923004	840.565
0.612	0.086	81.3711	0.921636	840.265
0.612	0.088	79.8874	0.919356	839.469
0.612	0.09	79.1827	0.918018	838.835
0.612	0.092	77.8023	0.916334	838.532
0.612	0.094	76.9958	0.914176	837.18
0.612	0.096	75.7112	0.911534	835.823
0.612	0.098	74.8002	0.911962	837.162
0.612	0.1	73.6891	0.908548	834.859
0.612	0.102	72.6764	0.906548	833.872
0.612	0.104	71.6185	0.904836	833.217
0.612	0.106	70.4434	0.902632	832.189
0.612	0.108	69.6559	0.901794	832.138
0.612	0.11	68.4923	0.898926	830.434
0.612	0.112	67.8496	0.897584	829.734
0.612	0.114	66.7225	0.89463	827.908
0.612	0.116	65.6243	0.892996	827.372
0.612	0.118	65.0536	0.891044	825.99
0.612	0.12	63.8579	0.889804	825.946
0.612	0.122	63.1954	0.888076	824.881
0.612	0.124	62.2636	0.886768	824.504
0.612	0.126	61.3345	0.884102	822.768
0.612	0.128	60.6733	0.883812	823.139
0.612	0.13	59.945	0.881408	821.463
0.612	0.132	58.7714	0.878768	819.997
0.612	0.134	58.2246	0.877396	819.171
0.612	0.136	57.4106	0.875526	818.115
0.612	0.138	56.5492	0.872132	815.583
0.612	0.14	55.8364	0.870748	814.912
0.612	0.142	55.0411	0.868574	813.533
0.612	0.144	54.1966	0.86761	813.413
0.612	0.146	53.7005	0.866202	812.501
0.612	0.148	52.866	0.86417	811.304
0.612	0.15	52.0528	0.862404	810.351
0.612	0.152	51.5757	0.860486	808.91
0.612	0.154	50.6394	0.85823	807.591
0.612	0.156	50.0915	0.856188	806.096
0.612	0.158	49.2534	0.85494	805.687
0.612	0.16	48.8739	0.853318	804.444
0.612	0.162	47.9877	0.851022	803.034
0.612	0.164	47.3763	0.849546	802.17
0.612	0.166	46.9864	0.8483	801.314
0.612	0.168	46.1373	0.845014	798.877
0.612	0.17	45.5057	0.843394	797.888
0.612	0.172	44.8224	0.841894	797.072
0.612	0.174	44.0164	0.838884	794.868
0.612	0.176	43.4942	0.837808	794.314
0.612	0.178	42.992	0.83584	792.848
0.612	0.18	42.491	0.834572	792.081
0.612	0.182	41.773	0.83318	791.407
0.612	0.184	41.2089	0.830776	789.567
0.612	0.186	40.5498	0.828568	788.018
0.612	0.188	40.2834	0.827042	786.759
0.612	0.19	39.4115	0.82424	784.829
0.612	0.192	39.0656	0.822958	783.892
0.612	0.194	38.4546	0.821256	782.801
0.612	0.196	37.9978	0.820964	782.966
0.612	0.198	37.2979	0.817272	779.974
0.612	0.2	36.9704	0.816658	779.688
0.612	0.202	36.2656	0.812906	776.64
0.612	0.204	35.7736	0.811864	776.09
0.612	0.206	35.1709	0.810094	774.923
0.612	0.208	34.7591	0.807966	773.207
0.612	0.21	34.3469	0.805706	771.359
0.612	0.212	33.8086	0.805166	771.357
0.612	0.214	33.118	0.800904	767.786
0.612	0.216	32.6813	0.80005	767.369
0.612	0.218	32.3716	0.799004	766.632
0.612	0.22	31.7757	0.796458	764.682
0.612	0.222	31.185	0.794582	763.397
0.612	0.224	30.846	0.792632	761.786
0.612	0.226	30.4759	0.791266	760.79
0.612	0.228	29.8389	0.788262	758.423
0.612	0.23	29.427	0.787562	758.135
0.612	0.232	28.8761	0.784996	756.12
0.612	0.234	28.7467	0.78289	754.143
0.612	0.236	28.3384	0.782446	754.108
0.612	0.238	27.8446	0.779544	751.699
0.612	0.24	27.1158	0.777298	750.182
0.612	0.242	26.829	0.774602	747.773
0.612	0.244	26.6714	0.773982	747.311
0.612	0.246	26.1541	0.771842	745.688
0.612	0.248	25.4726	0.768852	743.379
0.612	0.25	25.0822	0.767434	742.352
0.612	0.252	24.8364	0.765254	740.418
0.612	0.254	24.7832	0.765246	740.463
0.612	0.256	24.1765	0.76243	738.253
0.612	0.258	23.5083	0.760482	736.974
0.612	0.26	23.1849	0.758702	735.517
0.612	0.262	22.9753	0.757458	734.483
0.612	0.264	22.8114	0.7559	733.089
0.612	0.266	22.3739	0.753426	731.052
0.612	0.268	21.42	0.749668	728.248
0.612	0.27	21.1276	0.747144	726.016
0.612	0.272	21.0536	0.747594	726.54
0.612	0.274	20.9211	0.745996	725.075
0.612	0.276	20.3336	0.74375	723.416
0.612	0.278	19.6371	0.739402	719.765
0.612	0.28	19.4527	0.73815	718.697
0.612	0.282	19.3694	0.736486	717.117
0.612	0.284	19.2407	0.737344	718.103
0.612	0.286	18.598	0.733554	714.956
0.612	0.288	18.1978	0.730476	712.278
0.612	0.29	17.7986	0.729374	711.575
0.612	0.292	17.7995	0.728586	710.786
0.612	0.294	17.7183	0.728514	710.796
0.612	0.296	17.3329	0.726156	708.823
0.612	0.298	16.9242	0.72252	705.596
0.612	0.3	16.3543	0.719124	702.77
0.614	0.002	237.698	0.99829	760.592
0.614	0.004	210.765	0.996426	785.661
0.614	0.006	194.865	0.994708	799.843
0.614	0.008	183.455	0.992744	809.289
0.614	0.01	174.386	0.991008	816.622
0.614	0.012	166.889	0.989042	822.153
0.614	0.014	160.397	0.987482	827.085
0.614	0.016	155.02	0.985858	830.838
0.614	0.018	149.818	0.983536	833.718
0.614	0.02	145.739	0.98178	836.041
0.614	0.022	141.55	0.98039	838.84
0.614	0.024	137.783	0.978256	840.473
0.614	0.026	134.107	0.976614	842.507
0.614	0.028	131.013	0.974846	843.833
0.614	0.03	127.758	0.972908	845.15
0.614	0.032	125.173	0.970842	845.669
0.614	0.034	122.328	0.969236	846.908
0.614	0.036	119.763	0.96705	847.287
0.614	0.038	117.356	0.965648	848.292
0.614	0.04	114.905	0.96411	849.205
0.614	0.042	112.97	0.961768	848.798
0.614	0.044	110.701	0.960022	849.321
0.614	0.046	108.847	0.958052	849.205
0.614	0.048	106.533	0.956664	850.131
0.614	0.05	105.078	0.95474	849.662
0.614	0.052	102.765	0.952552	849.787
0.614	0.054	101.15	0.95077	849.62
0.614	0.056	99.2833	0.948618	849.335
0.614	0.058	97.7135	0.946858	849.144
0.614	0.06	96.1372	0.945404	849.267
0.614	0.062	94.6535	0.943218	848.565
0.614	0.064	93.157	0.942408	849.251
0.614	0.066	91.4626	0.940462	848.999
0.614	0.068	90.1671	0.93782	847.653
0.614	0.07	88.7356	0.936284	847.548
0.614	0.072	87.3726	0.93429	846.917
0.614	0.074	85.9607	0.932566	846.605
0.614	0.076	84.7138	0.931582	846.868
0.614	0.078	83.6671	0.929332	845.665
0.614	0.08	82.1328	0.92686	844.727
0.614	0.082	80.9706	0.925428	844.457
0.614	0.084	79.6167	0.923148	843.531
0.614	0.086	78.7358	0.92158	842.844
0.614	0.088	77.4805	0.920238	842.757
0.614	0.09	76.4975	0.917758	841.261
0.614	0.092	75.2148	0.915974	840.759
0.614	0.094	74.2777	0.914144	839.866
0.614	0.096	73.1099	0.912804	839.694
0.614	0.098	72.1353	0.91111	838.975
0.614	0.1	71.069	0.90823	837.161
0.614	0.102	70.0114	0.906178	836.167
0.614	0.104	69.103	0.905296	836.193
0.614	0.106	68.0874	0.902996	834.909
0.614	0.108	67.2523	0.90158	834.328
0.614	0.11	66.1909	0.899846	833.655
0.614	0.112	65.2687	0.897626	832.357
0.614	0.114	64.5627	0.896076	831.513
0.614	0.116	63.5573	0.894124	830.567
0.614	0.118	62.6027	0.892468	829.865
0.614	0.12	62.0194	0.889666	827.647
0.614	0.122	60.9288	0.888064	827.135
0.614	0.124	60.3224	0.88637	826.048
0.614	0.126	59.4443	0.885082	825.638
0.614	0.128	58.4873	0.882266	823.779
0.614	0.13	57.9151	0.880978	823.063
0.614	0.132	57.0321	0.878594	821.562
0.614	0.134	56.1061	0.877128	821.022
0.614	0.136	55.5485	0.875936	820.388
0.614	0.138	54.6207	0.873324	818.703
0.614	0.14	53.8193	0.872172	818.353
0.614	0.142	53.3987	0.87022	816.821
0.614	0.144	52.4109	0.86833	815.919
0.614	0.146	51.622	0.865918	814.296
0.614	0.148	51.1168	0.864856	813.739
0.614	0.15	50.5066	0.863448	812.941
0.614	0.152	49.5361	0.860012	810.476
0.614	0.154	48.8901	0.85851	809.62
0.614	0.156	48.4	0.856614	808.214
0.614	0.158	47.7292	0.856082	808.353
0.614	0.16	46.9787	0.852388	805.409
0.614	0.162	46.5471	0.851432	804.885
0.614	0.164	45.7774	0.850248	804.471
0.614	0.166	45.1851	0.847848	802.663
0.614	0.168	44.4046	0.845358	800.953
0.614	0.17	43.958	0.84375	799.792
0.614	0.172	43.2701	0.841884	798.614
0.614	0.174	42.5213	0.839974	797.453
0.614	0.176	42.2397	0.83875	796.51
0.614	0.178	41.6138	0.836564	794.95
0.614	0.18	41.0398	0.834768	793.728
0.614	0.182	40.1707	0.831418	791.247
0.614	0.184	40.0229	0.83136	791.337
0.614	0.186	39.4548	0.82861	789.155
0.614	0.188	38.827	0.826226	787.399
0.614	0.19	38.0857	0.823826	785.74
0.614	0.192	37.7702	0.823158	785.388
0.614	0.194	37.0956	0.82231	785.214
0.614	0.196	36.5602	0.819728	783.168
0.614	0.198	35.9125	0.817548	781.635
0.614	0.2	35.6773	0.815838	780.161
0.614	0.202	35.1322	0.81439	779.258
0.614	0.204	34.4823	0.81216	777.678
0.614	0.206	34.0275	0.810358	776.331
0.614	0.208	33.6373	0.808982	775.345
0.614	0.21	33.1251	0.806444	773.319
0.614	0.212	32.4787	0.803388	770.909
0.614	0.214	31.921	0.801272	769.351
0.614	0.216	31.5772	0.799938	768.361
0.614	0.218	31.1764	0.798864	767.688
0.614	0.22	30.7713	0.79755	766.779
0.614	0.222	30.3069	0.795078	764.771
0.614	0.224	29.7092	0.79255	762.841
0.614	0.226	29.4934	0.791434	761.941
0.614	0.228	28.9679	0.787928	758.96
0.614	0.23	28.6266	0.78771	759.083
0.614	0.232	28.131	0.785364	757.233
0.614	0.234	27.7038	0.784492	756.788
0.614	0.236	27.3588	0.78255	755.191
0.614	0.238	26.8587	0.780318	753.459
0.614	0.24	26.4252	0.777954	751.529
0.614	0.242	25.7352	0.77457	748.835
0.614	0.244	25.7172	0.775224	749.507
0.614	0.246	25.2431	0.772364	747.121
0.614	0.248	24.8754	0.76989	745.015
0.614	0.25	24.4416	0.769548	745.106
0.614	0.252	23.8196	0.766852	743.032
0.614	0.254	23.7836	0.764498	740.714
0.614	0.256	23.3005	0.762824	739.524
0.614	0.258	22.9892	0.760908	737.919
0.614	0.26	22.6092	0.760576	737.967
0.614	0.262	22.2332	0.758248	736.015
0.614	0.264	21.6676	0.753116	731.448
0.614	0.266	21.3316	0.752536	731.204
0.614	0.268	20.9953	0.749828	728.833
0.614	0.27	20.707	0.748632	727.925
0.614	0.272	20.2504	0.747108	726.858
0.614	0.274	20.2413	0.747294	727.053
0.614	0.276	19.5237	0.742718	723.194
0.614	0.278	19.36	0.741568	722.208
0.614	0.28	18.9773	0.739398	720.421
0.614	0.282	18.5408	0.737932	719.391
0.614	0.284	18.4992	0.737306	718.807
0.614	0.286	18.1021	0.734164	716.062
0.614	0.288	17.7972	0.73272	714.923
0.614	0.29	17.5563	0.73036	712.804
0.614	0.292	17.2822	0.729458	712.176
0.614	0.294	16.8613	0.72673	709.869
0.614	0.296	16.4886	0.724962	708.473
0.614	0.298	16.3476	0.724032	707.684
0.614	0.3	16.2056	0.722934	706.728
0.616	0.002	229.611	0.998158	768.547
0.616	0.004	203.522	0.99646	792.938
0.616	0.006	187.957	0.994604	806.647
0.616	0.008	176.91	0.992886	815.976
0.616	0.01	168.339	0.99078	822.441
0.616	0.012	161.113	0.98921	828.097
0.616	0.014	155.27	0.987552	832.282
0.616	0.016	149.745	0.985368	835.623
0.616	0.018	144.912	0.983722	838.81
0.616	0.02	140.602	0.98184	841.238
0.616	0.022	136.449	0.980422	843.973
0.616	0.024	133.079	0.978172	845.093
0.616	0.026	129.465	0.976624	847.159
0.616	0.028	126.486	0.974758	848.272
0.616	0.03	123.813	0.972506	848.693
0.616	0.032	120.574	0.97114	850.566
0.616	0.034	118.227	0.969456	851.229
0.616	0.036	115.679	0.967666	851.987
0.616	0.038	113.221	0.965446	852.225
0.616	0.04	111.153	0.963628	852.475
0.616	0.042	109.038	0.962328	853.29
0.616	0.044	106.934	0.96002	853.086
0.616	0.046	104.916	0.958286	853.37
0.616	0.048	103.055	0.956542	853.487
0.616	0.05	101.28	0.95452	853.24
0.616	0.052	99.2935	0.952746	853.452
0.616	0.054	97.8913	0.951096	853.205
0.616	0.056	95.9438	0.949094	853.15
0.616	0.058	94.4554	0.947942	853.487
0.616	0.06	92.8927	0.945416	852.523
0.616	0.062	91.4184	0.943802	852.384
0.616	0.064	89.9286	0.942638	852.709
0.616	0.066	88.444	0.939928	851.484
0.616	0.068	87.0219	0.93808	851.058
0.616	0.07	85.645	0.936838	851.193
0.616	0.072	84.6458	0.934018	849.372
0.616	0.074	83.313	0.932648	849.335
0.616	0.076	81.9219	0.931624	849.702
0.616	0.078	80.4283	0.928882	848.454
0.616	0.08	79.423	0.927092	847.669
0.616	0.082	78.1788	0.925564	847.385
0.616	0.084	77.0048	0.923728	846.723
0.616	0.086	75.8869	0.921754	845.867
0.616	0.088	74.8797	0.919	844.12
0.616	0.09	73.7993	0.917632	843.833
0.616	0.092	72.6893	0.916662	843.973
0.616	0.094	71.5848	0.914684	843.099
0.616	0.096	70.7104	0.912724	842.014
0.616	0.098	69.8031	0.910698	840.895
0.616	0.1	68.7101	0.90925	840.54
0.616	0.102	67.7998	0.907218	839.418
0.616	0.104	66.8506	0.90509	838.239
0.616	0.106	65.8273	0.903902	838.075
0.616	0.108	64.9256	0.901434	836.508
0.616	0.11	64.0907	0.899372	835.281
0.616	0.112	63.0718	0.898754	835.682
0.616	0.114	62.3549	0.89606	833.705
0.616	0.116	61.4653	0.894	832.535
0.616	0.118	60.6678	0.892346	831.678
0.616	0.12	59.7315	0.890196	830.464
0.616	0.122	58.9995	0.88903	830.031
0.616	0.124	58.1998	0.886052	827.852
0.616	0.126	57.3429	0.884938	827.595
0.616	0.128	56.6234	0.882724	826.101
0.616	0.13	55.8117	0.881526	825.714
0.616	0.132	55.1468	0.8781	822.953
0.616	0.134	54.4322	0.87777	823.338
0.616	0.136	53.4446	0.875512	822.067
0.616	0.138	53.0294	0.873334	820.305
0.616	0.14	52.1636	0.871818	819.654
0.616	0.142	51.3588	0.870256	818.897
0.616	0.144	50.6454	0.867724	817.079
0.616	0.146	50.0599	0.866804	816.744
0.616	0.148	49.3077	0.863954	814.646
0.616	0.15	48.7502	0.863918	815.168
0.616	0.152	48.0466	0.860654	812.607
0.616	0.154	47.4431	0.857964	810.521
0.616	0.156	46.7198	0.858296	811.576
0.616	0.158	46.0932	0.855172	809.079
0.616	0.16	45.567	0.853832	808.265
0.616	0.162	44.7433	0.850796	806.053
0.616	0.164	44.2448	0.84984	805.595
0.616	0.166	43.7323	0.847536	803.804
0.616	0.168	42.9996	0.845024	802.024
0.616	0.17	42.3304	0.843842	801.512
0.616	0.172	41.93	0.842452	800.522
0.616	0.174	41.2847	0.840206	798.921
0.616	0.176	40.6544	0.838646	797.992
0.616	0.178	40.036	0.836642	796.606
0.616	0.18	39.6519	0.83439	794.738
0.616	0.182	39.0865	0.83354	794.454
0.616	0.184	38.4671	0.830482	792.015
0.616	0.186	37.8215	0.828268	790.447
0.616	0.188	37.5774	0.826946	789.369
0.616	0.19	37.037	0.825004	787.967
0.616	0.192	36.4413	0.822852	786.411
0.616	0.194	35.8399	0.821058	785.218
0.616	0.196	35.5044	0.820226	784.722
0.616	0.198	34.9065	0.817622	782.715
0.616	0.2	34.335	0.815396	781.061
0.616	0.202	33.7602	0.813286	779.526
0.616	0.204	33.4398	0.811944	778.504
0.616	0.206	32.9804	0.809892	776.912
0.616	0.208	32.4134	0.808176	775.763
0.616	0.21	31.9651	0.80594	773.975
0.616	0.212	31.4843	0.804578	773.094
0.616	0.214	31.1965	0.803456	772.26
0.616	0.216	30.6052	0.799836	769.231
0.616	0.218	30.2157	0.798998	768.782
0.616	0.22	29.764	0.796346	766.582
0.616	0.222	29.4423	0.795732	766.29
0.616	0.224	28.9694	0.79287	763.901
0.616	0.226	28.4552	0.791912	763.457
0.616	0.228	27.8178	0.78884	761.022
0.616	0.23	27.6835	0.787644	759.961
0.616	0.232	27.3993	0.786418	759.019
0.616	0.234	26.8353	0.784106	757.271
0.616	0.236	26.323	0.781404	755.081
0.616	0.238	25.8205	0.78092	755.099
0.616	0.24	25.5744	0.778256	752.682
0.616	0.242	25.409	0.777404	751.995
0.616	0.244	24.8296	0.774666	749.836
0.616	0.246	24.3458	0.772004	747.658
0.616	0.248	23.8687	0.76889	745.021
0.616	0.25	23.7011	0.76944	745.739
0.616	0.252	23.5104	0.768378	744.868
0.616	0.254	22.9609	0.764976	742.015
0.616	0.256	22.4495	0.762282	739.833
0.616	0.258	22.2284	0.761598	739.37
0.616	0.26	21.8512	0.759246	737.395
0.616	0.262	21.4262	0.757144	735.718
0.616	0.264	20.8776	0.755134	734.256
0.616	0.266	20.6877	0.752078	731.39
0.616	0.268	20.2497	0.75029	730.04
0.616	0.27	20.1528	0.748954	728.801
0.616	0.272	19.6542	0.747358	727.704
0.616	0.274	19.3076	0.74501	725.702
0.616	0.276	19.0734	0.744542	725.469
0.616	0.278	18.5947	0.741746	723.151
0.616	0.28	18.4714	0.740732	722.261
0.616	0.282	18.3906	0.739314	720.923
0.616	0.284	17.8802	0.73682	718.94
0.616	0.286	17.4215	0.734976	717.555
0.616	0.288	17.2945	0.732628	715.334
0.616	0.29	16.86	0.729964	713.104
0.616	0.292	16.8149	0.73046	713.645
0.616	0.294	16.3995	0.727536	711.137
0.616	0.296	16.2478	0.728258	712.01
0.616	0.298	15.8693	0.72377	707.901
0.616	0.3	15.807	0.722522	706.715
0.618	0.002	221.695	0.99819	776.495
0.618	0.004	196.895	0.996314	799.419
0.618	0.006	181.86	0.994708	812.848
0.618	0.008	171.114	0.992606	821.492
0.618	0.01	163.025	0.99087	827.845
0.618	0.012	155.625	0.989052	833.427
0.618	0.014	149.834	0.987204	837.37
0.618	0.016	144.514	0.985652	841.138
0.618	0.018	139.94	0.983678	843.738
0.618	0.02	135.679	0.981916	846.237
0.618	0.022	132.167	0.980072	847.905
0.618	0.024	128.336	0.978266	849.93
0.618	0.026	125.29	0.976446	851.156
0.618	0.028	122.267	0.974568	852.301
0.618	0.03	119.418	0.972934	853.516
0.618	0.032	116.863	0.97114	854.277
0.618	0.034	114.254	0.969244	854.99
0.618	0.036	111.815	0.967544	855.729
0.618	0.038	109.635	0.965664	856.029
0.618	0.04	107.488	0.96392	856.432
0.618	0.042	105.349	0.962204	856.855
0.618	0.044	103.209	0.96033	857.121
0.618	0.046	101.539	0.958684	857.145
0.618	0.048	99.2287	0.956228	856.999
0.618	0.05	97.6626	0.955266	857.603
0.618	0.052	96.1139	0.953364	857.25
0.618	0.054	94.4023	0.950954	856.552
0.618	0.056	92.853	0.949004	856.151
0.618	0.058	91.2954	0.94728	855.985
0.618	0.06	89.8578	0.945516	855.658
0.618	0.062	88.1269	0.944108	855.981
0.618	0.064	86.8976	0.942144	855.246
0.618	0.066	85.7085	0.939744	854.035
0.618	0.068	84.2189	0.938224	854.005
0.618	0.07	82.9049	0.93646	853.555
0.618	0.072	81.6852	0.934758	853.073
0.618	0.074	80.3177	0.93267	852.352
0.618	0.076	79.0818	0.93136	852.278
0.618	0.078	78.0395	0.92895	850.91
0.618	0.08	76.8013	0.927808	851.007
0.618	0.082	75.554	0.924614	849.06
0.618	0.084	74.3862	0.92318	848.794
0.618	0.086	73.4921	0.921822	848.33
0.618	0.088	72.3157	0.919756	847.44
0.618	0.09	71.4297	0.918052	846.622
0.618	0.092	70.4389	0.91674	846.301
0.618	0.094	69.2882	0.914506	845.218
0.618	0.096	68.1852	0.912186	844.001
0.618	0.098	67.3456	0.91095	843.604
0.618	0.1	66.323	0.908706	842.383
0.618	0.102	65.5199	0.907276	841.756
0.618	0.104	64.5986	0.904634	840.035
0.618	0.106	63.7729	0.902656	838.883
0.618	0.108	62.8847	0.901988	839.103
0.618	0.11	61.9421	0.89913	837.188
0.618	0.112	61.1888	0.897152	835.963
0.618	0.114	60.1991	0.89549	835.291
0.618	0.116	59.4321	0.893876	834.444
0.618	0.118	58.7301	0.892484	833.754
0.618	0.12	57.8473	0.890958	833.111
0.618	0.122	56.9332	0.88896	832.027
0.618	0.124	56.3012	0.887194	830.893
0.618	0.126	55.5566	0.884956	829.399
0.618	0.128	54.6522	0.883302	828.65
0.618	0.13	54.0071	0.881054	827.047
0.618	0.132	53.2385	0.879466	826.227
0.618	0.134	52.6298	0.87793	825.3
0.618	0.136	51.7224	0.87558	823.858
0.618	0.138	50.9877	0.87359	822.602
0.618	0.14	50.4327	0.872214	821.781
0.618	0.142	49.7535	0.871088	821.334
0.618	0.144	49.0216	0.868274	819.252
0.618	0.146	48.4303	0.867334	818.904
0.618	0.148	47.8912	0.86493	817.039
0.618	0.15	46.954	0.86275	815.796
0.618	0.152	46.3991	0.860376	813.977
0.618	0.154	45.8808	0.8591	813.219
0.618	0.156	45.2529	0.857496	812.243
0.618	0.158	44.604	0.855172	810.568
0.618	0.16	43.9513	0.853544	809.593
0.618	0.162	43.5429	0.851532	807.989
0.618	0.164	42.7167	0.850422	807.705
0.618	0.166	42.1248	0.847442	805.317
0.618	0.168	41.5726	0.846298	804.725
0.618	0.17	41.0822	0.842964	801.882
0.618	0.172	40.4383	0.842646	802.208
0.618	0.174	39.9609	0.840542	800.581
0.618	0.176	39.3473	0.838478	799.131
0.618	0.178	39.1126	0.83721	798.097
0.618	0.18	38.2269	0.834824	796.597
0.618	0.182	37.6589	0.834066	796.407
0.618	0.184	37.4273	0.831592	794.165
0.618	0.186	36.775	0.828864	792.089
0.618	0.188	36.2403	0.826964	790.724
0.618	0.19	35.6783	0.825494	789.816
0.618	0.192	35.2725	0.823862	788.589
0.618	0.194	34.7677	0.821262	786.494
0.618	0.196	34.1922	0.820586	786.394
0.618	0.198	33.6397	0.817022	783.382
0.618	0.2	33.2776	0.81594	782.662
0.618	0.202	32.9632	0.814128	781.165
0.618	0.204	32.1844	0.811138	778.954
0.618	0.206	31.707	0.809914	778.207
0.618	0.208	31.3939	0.808894	777.5
0.618	0.21	31.1944	0.807696	776.502
0.618	0.212	30.6861	0.805914	775.228
0.618	0.214	30.0604	0.802178	772.118
0.618	0.216	29.6549	0.8006	770.945
0.618	0.218	29.3559	0.800538	771.182
0.618	0.22	28.7939	0.796928	768.134
0.618	0.222	28.5232	0.795782	767.259
0.618	0.224	27.8497	0.792182	764.332
0.618	0.226	27.5845	0.792144	764.559
0.618	0.228	27.364	0.790586	763.222
0.618	0.23	26.6843	0.787028	760.344
0.618	0.232	26.4607	0.785464	759.003
0.618	0.234	25.7399	0.78288	757.14
0.618	0.236	25.5051	0.782682	757.177
0.618	0.238	25.2671	0.78076	755.493
0.618	0.24	24.7869	0.778352	753.565
0.618	0.242	24.3658	0.777274	752.908
0.618	0.244	23.8215	0.774442	750.62
0.618	0.246	23.5394	0.772112	748.573
0.618	0.248	23.3383	0.771898	748.56
0.618	0.25	22.8831	0.768846	745.963
0.618	0.252	22.5201	0.76687	744.35
0.618	0.254	22.3101	0.765124	742.814
0.618	0.256	21.9254	0.763764	741.839
0.618	0.258	21.4187	0.761908	740.489
0.618	0.26	21.0559	0.758586	737.53
0.618	0.262	20.4817	0.75529	734.808
0.618	0.264	20.3465	0.75519	734.844
0.618	0.266	20.1693	0.753376	733.207
0.618	0.268	19.9254	0.752556	732.631
0.618	0.27	19.3472	0.750004	730.657
0.618	0.272	19.0258	0.74697	727.944
0.618	0.274	18.6622	0.745028	726.366
0.618	0.276	18.4313	0.744742	726.311
0.618	0.278	18.3016	0.74306	724.758
0.618	0.28	17.8635	0.741524	723.661
0.618	0.282	17.6113	0.739386	721.775
0.618	0.284	17.3529	0.738068	720.715
0.618	0.286	16.8683	0.73513	718.262
0.618	0.288	16.7919	0.734272	717.48
0.618	0.29	16.6178	0.732104	715.486
0.618	0.292	16.2532	0.730396	714.143
0.618	0.294	15.9658	0.72918	713.214
0.618	0.296	15.7863	0.726894	711.108
0.618	0.298	15.2991	0.723366	708.067
0.618	0.3	14.6798	0.718072	703.392
0.62	0.002	214.401	0.998168	783.767
0.62	0.004	190.147	0.996238	806.091
0.62	0.006	175.602	0.99474	819.138
0.62	0.008	165.334	0.992564	827.23
0.62	0.01	157.189	0.990948	833.759
0.62	0.012	150.705	0.989102	838.397
0.62	0.014	144.681	0.98717	842.489
0.62	0.016	139.831	0.985528	845.697
0.62	0.018	135.272	0.983962	848.69
0.62	0.02	131.136	0.98158	850.444
0.62	0.022	127.78	0.980438	852.658
0.62	0.024	124.182	0.978178	853.996
0.62	0.026	121.228	0.9766	855.372
0.62	0.028	118.249	0.974654	856.405
0.62	0.03	115.296	0.973104	857.808
0.62	0.032	112.95	0.970814	857.864
0.62	0.034	110.452	0.96954	859.088
0.62	0.036	108.281	0.967848	859.567
0.62	0.038	105.734	0.965494	859.76
0.62	0.04	103.749	0.963964	860.215
0.62	0.042	101.698	0.961746	860.048
0.62	0.044	99.9349	0.960336	860.401
0.62	0.046	97.971	0.9583	860.329
0.62	0.048	96.225	0.956746	860.521
0.62	0.05	94.3246	0.954974	860.649
0.62	0.052	93.1341	0.952882	859.748
0.62	0.054	91.271	0.951304	860.033
0.62	0.056	89.6808	0.949652	859.971
0.62	0.058	88.0025	0.947674	859.672
0.62	0.06	86.6196	0.94562	859
0.62	0.062	85.4588	0.94425	858.791
0.62	0.064	83.8942	0.941706	857.812
0.62	0.066	82.647	0.940316	857.669
0.62	0.068	81.3485	0.938318	856.969
0.62	0.07	80.1384	0.936074	855.936
0.62	0.072	78.8021	0.935	856.198
0.62	0.074	77.6581	0.933678	856.02
0.62	0.076	76.563	0.930982	854.419
0.62	0.078	75.3442	0.928604	853.26
0.62	0.08	74.4434	0.928298	853.855
0.62	0.082	73.1363	0.924884	851.748
0.62	0.084	72.0706	0.924096	852.025
0.62	0.086	70.9919	0.921544	850.552
0.62	0.088	70.0815	0.921402	851.32
0.62	0.09	68.8308	0.918228	849.397
0.62	0.092	68.1355	0.916954	848.819
0.62	0.094	67.0635	0.914284	847.22
0.62	0.096	66.0866	0.912868	846.781
0.62	0.098	65.1166	0.911032	845.915
0.62	0.1	64.4305	0.909596	845.165
0.62	0.102	63.3347	0.907558	844.223
0.62	0.104	62.3827	0.905742	843.359
0.62	0.106	61.7084	0.903512	841.804
0.62	0.108	60.8637	0.902162	841.298
0.62	0.11	59.7989	0.900098	840.299
0.62	0.112	59.2113	0.898214	839.003
0.62	0.114	58.3418	0.896966	838.624
0.62	0.116	57.3711	0.894294	836.923
0.62	0.118	56.8363	0.892408	835.572
0.62	0.12	55.9294	0.890666	834.737
0.62	0.122	55.3835	0.889114	833.73
0.62	0.124	54.3715	0.887546	833.174
0.62	0.126	53.8104	0.885198	831.388
0.62	0.128	53.0316	0.883538	830.506
0.62	0.13	52.3135	0.881448	829.135
0.62	0.132	51.31	0.87967	828.36
0.62	0.134	50.6683	0.87772	827.052
0.62	0.136	50.3114	0.876412	826.101
0.62	0.138	49.5018	0.874286	824.784
0.62	0.14	48.6743	0.871888	823.214
0.62	0.142	48.131	0.87055	822.419
0.62	0.144	47.4284	0.868786	821.358
0.62	0.146	46.9112	0.867158	820.247
0.62	0.148	46.2444	0.864972	818.728
0.62	0.15	45.594	0.862736	817.142
0.62	0.152	44.8517	0.861232	816.38
0.62	0.154	44.3154	0.858986	814.671
0.62	0.156	43.6551	0.857632	813.977
0.62	0.158	43.1497	0.856012	812.862
0.62	0.16	42.5686	0.853708	811.139
0.62	0.162	42.0173	0.852502	810.485
0.62	0.164	41.2833	0.849696	808.413
0.62	0.166	40.8643	0.847248	806.384
0.62	0.168	40.2588	0.846146	805.887
0.62	0.17	39.7142	0.844118	804.404
0.62	0.172	39.0717	0.84199	802.918
0.62	0.174	38.7943	0.841726	802.932
0.62	0.176	38.3395	0.838872	800.532
0.62	0.178	37.6164	0.83695	799.334
0.62	0.18	37.177	0.835542	798.365
0.62	0.182	36.5957	0.833456	796.86
0.62	0.184	36.058	0.829584	793.526
0.62	0.186	35.5897	0.829522	793.932
0.62	0.188	35.2369	0.828422	793.185
0.62	0.19	34.6485	0.825984	791.335
0.62	0.192	34.0215	0.823156	789.135
0.62	0.194	33.4385	0.81964	786.201
0.62	0.196	33.1349	0.819502	786.367
0.62	0.198	32.7146	0.818552	785.837
0.62	0.2	32.0678	0.81549	783.422
0.62	0.202	31.7503	0.814074	782.324
0.62	0.204	31.251	0.81196	780.709
0.62	0.206	30.8569	0.810684	779.827
0.62	0.208	30.5299	0.808756	778.226
0.62	0.21	29.9052	0.806296	776.391
0.62	0.212	29.6304	0.805336	775.706
0.62	0.214	29.3126	0.803484	774.171
0.62	0.216	28.7135	0.80088	772.166
0.62	0.218	28.3914	0.800684	772.293
0.62	0.22	27.7761	0.797516	769.74
0.62	0.222	27.5229	0.794592	767.069
0.62	0.224	27.2347	0.79475	767.515
0.62	0.226	26.5881	0.791812	765.224
0.62	0.228	26.3427	0.789782	763.439
0.62	0.23	25.6372	0.787282	761.645
0.62	0.232	25.436	0.786398	760.962
0.62	0.234	25.1348	0.784436	759.301
0.62	0.236	24.8113	0.783286	758.475
0.62	0.238	24.2924	0.779718	755.426
0.62	0.24	23.9625	0.777994	754.032
0.62	0.242	23.4309	0.774844	751.413
0.62	0.244	23.4069	0.774984	751.577
0.62	0.246	23.112	0.774152	751.04
0.62	0.248	22.4957	0.769872	747.376
0.62	0.25	22.2956	0.76899	746.694
0.62	0.252	21.752	0.76802	746.268
0.62	0.254	21.5809	0.766374	744.793
0.62	0.256	21.0025	0.763054	742.051
0.62	0.258	20.6772	0.761328	740.651
0.62	0.26	20.3219	0.759396	739.074
0.62	0.262	20.1559	0.759164	739.008
0.62	0.264	20.0326	0.756456	736.423
0.62	0.266	19.3279	0.753068	733.74
0.62	0.268	19.1573	0.752466	733.309
0.62	0.27	18.7787	0.749228	730.449
0.62	0.272	18.3654	0.747278	728.913
0.62	0.274	18.4198	0.746546	728.126
0.62	0.276	18.1827	0.746656	728.473
0.62	0.278	17.6194	0.74284	725.221
0.62	0.28	17.4809	0.741254	723.773
0.62	0.282	16.8819	0.737376	720.494
0.62	0.284	16.7028	0.735624	718.921
0.62	0.286	16.7048	0.736508	719.803
0.62	0.288	16.5267	0.736706	720.179
0.62	0.29	15.9866	0.732338	716.351
0.62	0.292	15.9059	0.731486	715.58
0.62	0.294	15.4117	0.7281	712.688
0.62	0.296	15.1364	0.727206	712.07
0.62	0.298	14.566	0.723694	709.128
0.62	0.3	14.4857	0.721628	707.142
0.622	0.002	207.176	0.998196	791.02
0.622	0.004	183.862	0.996404	812.542
0.622	0.006	170.036	0.994428	824.392
0.622	0.008	159.964	0.992614	832.65
0.622	0.01	152.04	0.991156	839.116
0.622	0.012	145.644	0.98919	843.546
0.622	0.014	140.025	0.987644	847.619
0.622	0.016	135.418	0.985838	850.42
0.622	0.018	131.063	0.983744	852.681
0.622	0.02	127.029	0.981866	854.837
0.622	0.022	123.293	0.980292	856.999
0.622	0.024	120.218	0.977936	857.718
0.622	0.026	117.161	0.976608	859.447
0.622	0.028	114.288	0.974868	860.58
0.622	0.03	111.73	0.97313	861.4
0.622	0.032	109.283	0.971178	861.895
0.622	0.034	106.908	0.969536	862.628
0.622	0.036	104.463	0.967694	863.231
0.622	0.038	102.506	0.965792	863.286
0.622	0.04	100.583	0.963784	863.201
0.622	0.042	98.3349	0.961662	863.327
0.622	0.044	96.8348	0.960238	863.403
0.622	0.046	94.8084	0.959482	864.674
0.622	0.048	93.1835	0.956344	863.16
0.622	0.05	91.5296	0.9549	863.37
0.622	0.052	89.8136	0.952664	862.85
0.622	0.054	88.3979	0.951656	863.258
0.622	0.056	86.8852	0.949	862.115
0.622	0.058	85.4157	0.947588	862.172
0.622	0.06	84.1774	0.946192	862.015
0.622	0.062	82.6791	0.94413	861.451
0.622	0.064	81.349	0.942126	860.777
0.622	0.066	79.9683	0.940698	860.73
0.622	0.068	78.7854	0.938186	859.401
0.622	0.07	77.5103	0.936846	859.336
0.622	0.072	76.4027	0.934482	858.079
0.622	0.074	75.0562	0.932688	857.632
0.622	0.076	73.9794	0.930754	856.775
0.622	0.078	72.9831	0.92936	856.377
0.622	0.08	71.8586	0.92763	855.771
0.622	0.082	70.8403	0.925984	855.144
0.622	0.084	69.9875	0.924218	854.231
0.622	0.086	68.7525	0.922646	853.893
0.622	0.088	67.6701	0.92051	852.84
0.622	0.09	66.9023	0.918728	851.826
0.622	0.092	65.7449	0.916804	851.059
0.622	0.094	65.0634	0.914076	849.013
0.622	0.096	63.9576	0.912742	848.784
0.622	0.098	62.9833	0.911026	848.043
0.622	0.1	62.1202	0.90948	847.36
0.622	0.102	61.3572	0.907552	846.195
0.622	0.104	60.2819	0.9054	845.118
0.622	0.106	59.5555	0.903812	844.257
0.622	0.108	58.895	0.902506	843.611
0.622	0.11	57.96	0.900008	842.048
0.622	0.112	57.2839	0.898102	840.818
0.622	0.114	56.5111	0.89697	840.459
0.622	0.116	55.5351	0.893916	838.381
0.622	0.118	54.805	0.893192	838.387
0.622	0.12	54.2247	0.89087	836.645
0.622	0.122	53.4545	0.889182	835.727
0.622	0.124	52.7674	0.888116	835.349
0.622	0.126	51.8151	0.885166	833.351
0.622	0.128	51.3686	0.883994	832.625
0.622	0.13	50.3493	0.88214	831.791
0.622	0.132	49.9584	0.880424	830.466
0.622	0.134	49.1619	0.878516	829.354
0.622	0.136	48.5466	0.876244	827.697
0.622	0.138	47.9892	0.873862	825.873
0.622	0.14	47.2893	0.873704	826.415
0.622	0.142	46.5859	0.871136	824.55
0.622	0.144	46.0053	0.86875	822.745
0.622	0.146	45.3573	0.867628	822.271
0.622	0.148	44.5632	0.865942	821.379
0.622	0.15	44.2594	0.864154	819.895
0.622	0.152	43.3863	0.860932	817.546
0.622	0.154	42.9635	0.859058	816.094
0.622	0.156	42.36	0.85801	815.65
0.622	0.158	41.9065	0.856046	814.139
0.622	0.16	41.3231	0.854906	813.583
0.622	0.162	40.6613	0.851914	811.253
0.622	0.164	39.9688	0.850184	810.215
0.622	0.166	39.5734	0.848728	809.155
0.622	0.168	38.9462	0.846478	807.532
0.622	0.17	38.7022	0.845884	807.182
0.622	0.172	38.0504	0.8433	805.25
0.622	0.174	37.4989	0.840908	803.409
0.622	0.176	37.0153	0.839388	802.373
0.622	0.178	36.5444	0.837312	800.768
0.622	0.18	36.0698	0.83679	800.72
0.622	0.182	35.5342	0.833122	797.588
0.622	0.184	35.1146	0.831566	796.451
0.622	0.186	34.569	0.830108	795.539
0.622	0.188	33.9474	0.827068	793.121
0.622	0.19	33.3831	0.825208	791.825
0.622	0.192	32.9438	0.823436	790.492
0.622	0.194	32.5414	0.822094	789.553
0.622	0.196	32.004	0.82091	788.906
0.622	0.198	31.6467	0.819512	787.865
0.622	0.2	31.3231	0.817052	785.729
0.622	0.202	30.7529	0.814666	783.913
0.622	0.204	30.4058	0.81324	782.834
0.622	0.206	29.9012	0.810698	780.797
0.622	0.208	29.5237	0.809696	780.172
0.622	0.21	29.2514	0.807572	778.321
0.622	0.212	28.7306	0.805942	777.211
0.622	0.214	28.195	0.802818	774.623
0.622	0.216	27.7996	0.801022	773.222
0.622	0.218	27.4366	0.798902	771.465
0.622	0.22	27.1071	0.798016	770.909
0.622	0.222	26.6902	0.79505	768.36
0.622	0.224	26.3152	0.79279	766.475
0.622	0.226	25.7491	0.79195	766.201
0.622	0.228	25.336	0.789504	764.168
0.622	0.23	25.2895	0.789186	763.896
0.622	0.232	24.7896	0.787008	762.218
0.622	0.234	24.2305	0.784032	759.801
0.622	0.236	23.9187	0.782988	759.069
0.622	0.238	23.5016	0.780026	756.524
0.622	0.24	23.2531	0.77907	755.817
0.622	0.242	22.9274	0.777996	755.069
0.622	0.244	22.6092	0.775556	752.947
0.622	0.246	22.2736	0.774986	752.712
0.622	0.248	21.7937	0.771516	749.722
0.622	0.25	21.4553	0.769908	748.453
0.622	0.252	21.0483	0.766876	745.828
0.622	0.254	20.617	0.764066	743.449
0.622	0.256	20.4712	0.764254	743.783
0.622	0.258	20.1089	0.762258	742.149
0.622	0.26	19.9387	0.760166	740.227
0.622	0.262	19.6336	0.759446	739.812
0.622	0.264	19.2037	0.757726	738.522
0.622	0.266	18.7007	0.753758	735.057
0.622	0.268	18.59	0.75242	733.83
0.622	0.27	18.3237	0.750766	732.442
0.622	0.272	18.086	0.749708	731.622
0.622	0.274	17.8389	0.748698	730.859
0.622	0.276	17.4849	0.745208	727.723
0.622	0.278	16.9051	0.742868	725.963
0.622	0.28	16.8262	0.740536	723.71
0.622	0.282	16.674	0.741478	724.804
0.622	0.284	16.4091	0.739224	722.815
0.622	0.286	16.2839	0.738534	722.25
0.622	0.288	15.8457	0.735116	719.27
0.622	0.29	15.4109	0.731788	716.377
0.622	0.292	15.2197	0.730268	715.048
0.622	0.294	15.0609	0.728506	713.445
0.622	0.296	14.539	0.725144	710.605
0.622	0.298	14.1756	0.723066	708.89
0.622	0.3	14.0897	0.722646	708.556
0.624	0.002	200.623	0.998212	797.589
0.624	0.004	178.123	0.996332	818.209
0.624	0.006	164.407	0.994578	830.171
0.624	0.008	154.973	0.992986	838.013
0.624	0.01	147.212	0.990996	843.784
0.624	0.012	140.965	0.989096	848.131
0.624	0.014	135.815	0.98757	851.755
0.624	0.016	130.76	0.985644	854.884
0.624	0.018	126.825	0.98386	857.035
0.624	0.02	122.82	0.982036	859.216
0.624	0.022	119.553	0.980102	860.549
0.624	0.024	116.344	0.978398	862.054
0.624	0.026	113.55	0.976546	862.996
0.624	0.028	110.85	0.974904	864.054
0.624	0.03	108.004	0.972864	864.86
0.624	0.032	105.755	0.97134	865.585
0.624	0.034	103.437	0.969506	866.069
0.624	0.036	101.149	0.96741	866.261
0.624	0.038	99.2805	0.96538	866.099
0.624	0.04	97.2907	0.964106	866.815
0.624	0.042	95.2673	0.96202	866.753
0.624	0.044	93.7024	0.960546	866.844
0.624	0.046	91.9441	0.958462	866.518
0.624	0.048	90.2785	0.956778	866.5
0.624	0.05	88.6559	0.955248	866.592
0.624	0.052	86.8598	0.953638	866.778
0.624	0.054	85.6436	0.952064	866.42
0.624	0.056	84.1421	0.949438	865.296
0.624	0.058	82.5583	0.947764	865.206
0.624	0.06	81.3598	0.946096	864.736
0.624	0.062	79.7905	0.943914	864.124
0.624	0.064	78.5268	0.94224	863.713
0.624	0.066	77.4108	0.940536	863.125
0.624	0.068	76.1346	0.938214	862.079
0.624	0.07	75.0209	0.936772	861.751
0.624	0.072	73.7926	0.93468	860.887
0.624	0.074	72.5978	0.932862	860.264
0.624	0.076	71.8206	0.931812	859.991
0.624	0.078	70.7404	0.929612	858.872
0.624	0.08	69.8002	0.928092	858.292
0.624	0.082	68.664	0.926318	857.654
0.624	0.084	67.6393	0.924208	856.569
0.624	0.086	66.4081	0.922122	855.714
0.624	0.088	65.3392	0.919642	854.303
0.624	0.09	64.716	0.918674	853.958
0.624	0.092	63.8646	0.91661	852.745
0.624	0.094	62.73	0.914788	852.058
0.624	0.096	61.6522	0.91221	850.558
0.624	0.098	61.3096	0.912124	850.814
0.624	0.1	60.4487	0.909438	848.989
0.624	0.102	59.1802	0.907336	848.156
0.624	0.104	58.6208	0.905598	846.977
0.624	0.106	57.8515	0.904332	846.48
0.624	0.108	56.7801	0.900878	844.098
0.624	0.11	56.1546	0.899582	843.427
0.624	0.112	55.5415	0.898702	843.16
0.624	0.114	54.4594	0.89625	841.791
0.624	0.116	54.1957	0.896454	842.258
0.624	0.118	53.1082	0.893084	839.976
0.624	0.12	52.2416	0.891128	838.886
0.624	0.122	51.9319	0.88928	837.348
0.624	0.124	50.6988	0.88662	835.921
0.624	0.126	50.6568	0.886308	835.651
0.624	0.128	49.5774	0.88417	834.593
0.624	0.13	49.0266	0.882282	833.255
0.624	0.132	48.3218	0.880566	832.244
0.624	0.134	47.634	0.878514	830.88
0.624	0.136	47.2122	0.8769	829.688
0.624	0.138	46.2071	0.873036	826.829
0.624	0.14	46.0261	0.873984	827.958
0.624	0.142	44.9555	0.87013	825.174
0.624	0.144	44.7832	0.86943	824.647
0.624	0.146	43.7387	0.867114	823.375
0.624	0.148	43.6108	0.866866	823.255
0.624	0.15	42.4926	0.861712	819.219
0.624	0.152	42.4448	0.862288	819.843
0.624	0.154	41.3665	0.858402	817.036
0.624	0.156	41.2035	0.858022	816.818
0.624	0.158	40.2558	0.855604	815.348
0.624	0.16	40.0672	0.854066	813.999
0.624	0.162	39.1759	0.851442	812.266
0.624	0.164	38.952	0.850048	811.096
0.624	0.166	38.2772	0.84789	809.613
0.624	0.168	37.791	0.84644	808.649
0.624	0.17	37.5233	0.844992	807.469
0.624	0.172	36.7851	0.842788	806.003
0.624	0.174	36.6996	0.842116	805.416
0.624	0.176	35.4689	0.83804	802.571
0.624	0.178	35.5239	0.838674	803.15
0.624	0.18	34.6238	0.834412	799.788
0.624	0.182	34.4237	0.834434	800.01
0.624	0.184	33.9783	0.833702	799.724
0.624	0.186	33.1391	0.82971	796.571
0.624	0.188	33.2351	0.827726	794.491
0.624	0.19	32.171	0.825116	792.945
0.624	0.192	32.133	0.824882	792.749
0.624	0.194	31.6113	0.822616	791.005
0.624	0.196	31.0375	0.819896	788.859
0.624	0.198	31.0396	0.819252	788.212
0.624	0.2	29.9478	0.816824	786.876
0.624	0.202	29.9468	0.815604	785.657
0.624	0.204	29.568	0.813818	784.25
0.624	0.206	28.9979	0.811186	782.188
0.624	0.208	28.9803	0.812202	783.222
0.624	0.21	27.8279	0.805934	778.106
0.624	0.212	27.8098	0.806238	778.428
0.624	0.214	27.7343	0.806336	778.602
0.624	0.216	26.8572	0.80152	774.663
0.624	0.218	26.862	0.80219	775.328
0.624	0.22	25.8942	0.797052	771.158
0.624	0.222	25.6458	0.794868	769.222
0.624	0.224	25.5955	0.795378	769.782
0.624	0.226	24.795	0.79042	765.625
0.624	0.228	24.7062	0.791082	766.376
0.624	0.23	24.7629	0.79176	766.997
0.624	0.232	23.5552	0.785202	761.647
0.624	0.234	23.5913	0.784542	760.951
0.624	0.236	23.4814	0.783588	760.107
0.624	0.238	22.7078	0.780328	757.62
0.624	0.24	22.7308	0.78105	758.319
0.624	0.242	22.5632	0.779024	756.461
0.624	0.244	21.6372	0.774692	753.055
0.624	0.246	21.6113	0.775058	753.447
0.624	0.248	21.4658	0.772682	751.216
0.624	0.25	20.5313	0.76718	746.649
0.624	0.252	20.5472	0.767772	747.225
0.624	0.254	20.2296	0.765238	745.008
0.624	0.256	19.7775	0.764704	744.926
0.624	0.258	19.7779	0.762372	742.594
0.624	0.26	19.5897	0.762226	742.636
0.624	0.262	18.6108	0.756726	738.115
0.624	0.264	18.6701	0.75571	737.04
0.624	0.266	18.4951	0.75563	737.135
0.624	0.268	17.9817	0.753096	735.114
0.624	0.27	17.9729	0.751704	733.731
0.624	0.272	17.8822	0.751202	733.32
0.624	0.274	16.8536	0.744756	727.902
0.624	0.276	16.8464	0.745734	728.888
0.624	0.278	16.8913	0.745764	728.873
0.624	0.28	16.2563	0.741062	724.806
0.624	0.282	16.3142	0.741412	725.098
0.624	0.284	16.2642	0.740938	724.674
0.624	0.286	15.2105	0.733432	718.222
0.624	0.288	15.2073	0.733602	718.395
0.624	0.29	15.2171	0.734334	719.117
0.624	0.292	14.3248	0.72737	713.045
0.624	0.294	14.1361	0.725636	711.5
0.624	0.296	14.157	0.725132	710.975
0.624	0.298	14.0995	0.72583	711.73
0.624	0.3	13.2248	0.719674	706.449
0.626	0.002	194.171	0.998108	803.937
0.626	0.004	172.226	0.996366	824.14
0.626	0.006	159.197	0.994752	835.555
0.626	0.008	149.604	0.992868	843.264
0.626	0.01	142.286	0.991176	848.89
0.626	0.012	136.388	0.98925	852.862
0.626	0.014	131.381	0.987276	855.895
0.626	0.016	126.638	0.985614	858.976
0.626	0.018	122.607	0.98404	861.433
0.626	0.02	119.213	0.981916	862.703
0.626	0.022	115.507	0.98051	865.003
0.626	0.024	112.679	0.978444	865.765
0.626	0.026	109.73	0.976698	866.968
0.626	0.028	107.151	0.974844	867.693
0.626	0.03	104.577	0.973006	868.429
0.626	0.032	102.4	0.9709	868.5
0.626	0.034	100.31	0.969468	869.158
0.626	0.036	98.2104	0.96767	869.46
0.626	0.038	96.1086	0.96588	869.771
0.626	0.04	94.1154	0.96422	870.105
0.626	0.042	92.5346	0.962518	869.983
0.626	0.044	90.8263	0.960542	869.716
0.626	0.046	88.8152	0.95903	870.215
0.626	0.048	87.3925	0.956984	869.592
0.626	0.05	85.8842	0.955686	869.802
0.626	0.052	84.2791	0.953288	869.009
0.626	0.054	82.9049	0.951486	868.581
0.626	0.056	81.4371	0.94966	868.223
0.626	0.058	80.1625	0.948396	868.233
0.626	0.06	78.8332	0.945712	866.879
0.626	0.062	77.3638	0.943984	866.62
0.626	0.064	76.1806	0.942082	865.901
0.626	0.066	75.1865	0.94054	865.354
0.626	0.068	73.9111	0.938888	864.977
0.626	0.07	72.8867	0.936496	863.609
0.626	0.072	71.5235	0.934722	863.199
0.626	0.074	70.533	0.933232	862.699
0.626	0.076	69.399	0.930964	861.565
0.626	0.078	68.304	0.929664	861.36
0.626	0.08	67.49	0.927198	859.708
0.626	0.082	66.4734	0.926086	859.613
0.626	0.084	65.4369	0.924096	858.659
0.626	0.086	64.5343	0.922922	858.388
0.626	0.088	63.5699	0.920416	856.846
0.626	0.09	62.6458	0.91854	855.894
0.626	0.092	61.7606	0.916986	855.225
0.626	0.094	60.9343	0.915052	854.118
0.626	0.096	60.1571	0.913316	853.159
0.626	0.098	59.2535	0.911664	852.41
0.626	0.1	58.1509	0.909422	851.271
[truncated: 20,500 more rows]
