# Supplementary material for: An Extra Dimension to Decision-Making in Animals: The Three-way Trade-off between Speed, Effort per-Unit-Time and Accuracy
Source: PLoS Comput Biol. 2014 Dec 18;10(12):e1003937. doi: 10.1371/journal.pcbi.1003937 (PMC4270426; doi:10.1371/journal.pcbi.1003937)
Supplement: S1 Dataset — Simulation code and output. This dataset contains: (i) C++ code used to simulate and for a discrete grid of and values; (ii) tab-delimited text files containing the output of those simulations; and (iii) matlab code used to calculate the optimum and values for different levels of and to plot figs. 1–4. (ZIP) [file pcbi.1003937.s001.zip › plotErrorCurve.m]

function[] = plotErrorCurve(alpha, beta, constCost)
% A function to plot the error curve used in the model for illustrative
% purposes  

% close all; 

%% Params
truePBHeads = 0.9; % probability the biased coin gives us a head in reality
N = 100000; % reps for the simulation
maxEffort = 1; % Max value of effort param = 1 (it varies between 0 and 1)


%% Explain the difference between r and b

% truePBHeads is the probability that the good patch returns a 1. Let's assume
% that this is 0.9 in reality, and that we add perceptual error on top of
% this

errorVec = 0.0:0.1:1.0; % probability of making an error

% Storage
n = length(errorVec);
observedPBHeads = zeros(n,1);

for i = 1:n
    
    % Increment error level
    err = errorVec(i);
    
    % Make a vector of random bits with p(v(i)==1) = pGood1Temp ('true
    % state of the world')
    vec = rand(N,1) < truePBHeads;

    % Choose which will be observed with error
    okToChange = (rand(N,1) < err);
    
    % Errors are *random* observations
    randVec = round(rand(N,1)); 
    vec(okToChange) = randVec(okToChange);
    
    % Observed proportion of heads (1s) from the biased ('Good') coin
    observedPBHeads(i) = sum(vec)/N;
end

% Plot the observed heads versus the error rate
figure(101); clf
plot(errorVec, observedPBHeads, 'LineWidth', 2)
set(gca, 'FontSize', 14);
title(['p(Heads from Biased Coin) = ',num2str(truePBHeads)])
xlabel('p(Error)'), ylabel('Freq. Observe Heads')
xlim([0 1]), ylim([0.5 1])


%% Plot the probability of observing heads vs effort

% Effort = -error
effortVec = 0:0.01:1; 
errorVec = 1-effortVec;

% Prob of observing Heads when looking at Biased coin
pObsBHeads = truePBHeads - (1 - effortVec).*(truePBHeads - 0.5); %

% Check we've got that right
figure(102); clf
plot(effortVec, pObsBHeads, 'LineWidth', 2)
set(gca, 'FontSize', 14);
title(['p(Heads from Biased Coin) = ',num2str(truePBHeads)])
xlabel('Effort'), ylabel('Freq. Observe Heads')
xlim([0 1]), ylim([0.5 1])


%% Check we can back out the error from the pObsBHeads
errorVec2 = -(pObsBHeads - truePBHeads)./((truePBHeads - 0.5));

figure(103); clf
plot(pObsBHeads, errorVec2, 'LineWidth', 2)
set(gca, 'FontSize', 14);
title(['pBHeads = ',num2str(truePBHeads)])
xlabel('p(Observe Heads from Biased Coin)'), ylabel('p(Error)')
xlim([0.5 1]), ylim([0 1])


%% Plot the cost-of-effort curve
errorVec = (maxEffort-effortVec); % effortVec is from section above
effortCost = -beta + beta./( errorVec.^alpha); % the additional cost of effort
totCost = constCost + effortCost;

% Plot cost against error
figure(104); clf
plot(effortVec, totCost, 'LineWidth', 2)
set(gca, 'FontSize', 14);
title(['p(Heads from Biased Coin) = ',num2str(truePBHeads), ...
    ', \alpha = ', num2str(alpha),', \beta = ', num2str(beta)])
xlabel('Effort'), ylabel('Cost of Effort')
xlim([0.0 1])
ylim([0 25])

% Plot cost against effort
% subplot(f1r, f1c, 5);
figure(105); clf
plot(pObsBHeads, totCost, 'LineWidth', 2);
set(gca, 'FontSize', 14);
title(['truePBHeads = ',num2str(truePBHeads),...
    ', \alpha = ', num2str(alpha),', \beta = ', num2str(beta)])
xlabel('p(Observe Heads from Biased Coin)'), ylabel('Cost of Effort')
xlim([0.5 truePBHeads])
ylim([0 25])
