# Supplementary material for: An Extra Dimension to Decision-Making in Animals: The Three-way Trade-off between Speed, Effort per-Unit-Time and Accuracy
Source: PLoS Comput Biol. 2014 Dec 18;10(12):e1003937. doi: 10.1371/journal.pcbi.1003937 (PMC4270426; doi:10.1371/journal.pcbi.1003937)
Supplement: S1 Dataset — Simulation code and output. This dataset contains: (i) C++ code used to simulate and for a discrete grid of and values; (ii) tab-delimited text files containing the output of those simulations; and (iii) matlab code used to calculate the optimum and values for different levels of and to plot figs. 1–4. (ZIP) [file pcbi.1003937.s001.zip › plotHypOrExpErrorCurve.m]

function[] = plotHypOrExpErrorCurve(p)
% This function plot the error curve we're going to use, just so we can
% check it looks right
% It plots pErr (= 1-phi, where phi is the probability of choosing a given
% observation at random, rather than seeing the true value) against the
% cost of effort that we invest.

ce = 0:0.01:100;

if p.errFuncType == 0
    pErr = exp(-p.rho.*ce);
    titleStr1 = 'Exponential';
    titleStr2 = ['rho = ', num2str(p.rho)];
elseif p.errFuncType == 1
    pErr = 1-1./(1+p.k.*ce);
    titleStr1 = 'Hyperbolic';
    titleStr2 = ['k = ', num2str(p.k)];    
elseif p.errFuncType == 2
%     ce = -p.beta + p.beta./((pError)^p.alpha);
    
    pErr = (p.beta./(ce+p.beta)).^(1/p.alpha);
    titleStr1 = 'Original';
    titleStr2 = ['\alpha = ', num2str(p.alpha), ',\beta = ', num2str(p.beta)]; 
end

figure(101); clf; hold on;
set(gcf,'Position', [0 650 300 300]);
plot(ce, pErr, 'b', 'LineWidth', 2);
set(gca, 'FontSize', 14);
title({titleStr1;titleStr2});
xlabel('c_e'), ylabel('\phi')


%% Check it backwards

pError = 0:0.01:1;
if p.errFuncType == 0
%     pErr = exp(-p.rho.*ce);

    ce = log(pError)./(-p.rho);
elseif p.errFuncType == 1
%     pErr = 1./(1+p.k.*ce);  
    
%     ce = (1./(pError) - 1)./p.k;
%     ce = (1./((pError)*p.k) - 1/p.k);
    ce = (1./(1 - pError) - 1)./p.k;
elseif p.errFuncType == 2
    
    ce = -p.beta + p.beta./((pError).^p.alpha);
    
end

% Uncomment these lines to plot the backwards-checked line
hold on;
plot(ce, pError, 'r:', 'LineWidth', 4)
xlim([0 100])
