# Supplementary material for: An Extra Dimension to Decision-Making in Animals: The Three-way Trade-off between Speed, Effort per-Unit-Time and Accuracy
Source: PLoS Comput Biol. 2014 Dec 18;10(12):e1003937. doi: 10.1371/journal.pcbi.1003937 (PMC4270426; doi:10.1371/journal.pcbi.1003937)
Supplement: S1 Dataset — Simulation code and output. This dataset contains: (i) C++ code used to simulate and for a discrete grid of and values; (ii) tab-delimited text files containing the output of those simulations; and (iii) matlab code used to calculate the optimum and values for different levels of and to plot figs. 1–4. (ZIP) [file pcbi.1003937.s001.zip › sea2WayOptimaNoPlot.m]

function [e bars2way] = sea2WayOptima(pBHeads, thresh, DT, propCorrect, p, ip, optimum_vs_cost, costsAtOptimum, constCostVec)
% A function to find and plot the optima of the 2-way tradeoff

nConstCostLevs = p.constCostLevs_fitnessLandscapes;
nEffortLevs = length(costsAtOptimum);  % These are the effort levels at the 
                                        % optima from the 3-way cases 

   

% if ip.LOG
%     constCostVec = logspace(log10(p.minCost), log10(p.maxCost), p.constCostLevs_fitnessLandscapes);
% else
%     constCostVec = linspace(p.minCost, p.maxCost, p.constCostLevs_fitnessLandscapes);
% end


for i = 1:nEffortLevs 
    for j = 1:nConstCostLevs
        
        % Get the index of the optimum
        idx = optimum_vs_cost(i).rowIdx
        
        % Get the values we'll need
        threshVals = thresh.matrix(idx,:);
        DTVals = DT.matrix(idx,:);
        propCorrectVals = propCorrect.matrix(idx,:);
        
        % Calculate the opt2 and benefits
        unitCost = constCostVec(j) + costsAtOptimum(i).effortCost;
        totalCost = DTVals.*unitCost;
        totalBenefit = propCorrectVals.*p.benefit;
        
        % Calculate fitness
        fitness = totalBenefit - totalCost;
        
        % Get the index of a bin holding the optimum value
        [opt optIdx] = max(fitness);
        
        % Take the mean of the indices of all bins with that value
%         optIdx = round(mean(find(fitness == opt)));
%         opt = fitness(optIdx);
        
        e(i).cc(j).fitness = fitness; % e stands for effort, c for constant cost
        e(i).cc(j).threshVals = threshVals;
        e(i).cc(j).DTVals = DTVals;
        e(i).cc(j).propCorrectVals = propCorrectVals;
        e(i).cc(j).opt = opt;
        e(i).cc(j).optIdx = optIdx;        
    end
end

% Set colours
myColors = [1 0 0; 0 0 1; 0 0 0];


for i = 1:nEffortLevs
    barFit(i).effortLev = (j);
    for j = 1:nConstCostLevs
        barFit(i).d(j) = e(i).cc(j).opt;
    end
end


for i = 1:nEffortLevs
    barPC(i).effortLev = (j);
    for j = 1:nConstCostLevs
        barPC(i).d(j) = e(i).cc(j).propCorrectVals(e(i).cc(j).optIdx);
    end
end


for i = 1:nEffortLevs
    barDT(i).effortLev = (j);
    for j = 1:nConstCostLevs
        barDT(i).d(j) = e(i).cc(j).DTVals(e(i).cc(j).optIdx);
    end
end

% Return the bars from this function
bars2way.constCostVec = constCostVec;
bars2way.effortCostVec = [costsAtOptimum.effortCost];
bars2way.barDT = barDT;
bars2way.barPC = barPC;
bars2way.barFit = barFit;
