# Supplementary material for: An Extra Dimension to Decision-Making in Animals: The Three-way Trade-off between Speed, Effort per-Unit-Time and Accuracy
Source: PLoS Comput Biol. 2014 Dec 18;10(12):e1003937. doi: 10.1371/journal.pcbi.1003937 (PMC4270426; doi:10.1371/journal.pcbi.1003937)
Supplement: S1 Dataset — Simulation code and output. This dataset contains: (i) C++ code used to simulate and for a discrete grid of and values; (ii) tab-delimited text files containing the output of those simulations; and (iii) matlab code used to calculate the optimum and values for different levels of and to plot figs. 1–4. (ZIP) [file pcbi.1003937.s001.zip › sea3WaySubstitutionPlot.m]

function[optimum fitness bars3way] = sea3WaySubstitutionPlot(pBHeads, thresh, DT, propCorrect, p, ip)
% A function to produce the plots of the equilibrai and variables of
% interst for the model with the 3-way tradeoff between Speed, effort and
% accuracy.


%% Find the optimum for a small number of costs, plot the fitness landscape

% Plot subplots showing how the optimum moves for difft c/v, keeping alpha beta constant


% Figure params
if ip.LOG
    constCostVec = logspace(log10(p.minCost), log10(p.maxCost), p.constCostLevs_substitutionPlots);
else
    constCostVec = linspace(p.minCost, p.maxCost, p.constCostLevs_substitutionPlots);
end

% Calculate fitness (net benefit)
fitness.matrix = zeros(pBHeads.nLevs, thresh.nLevs);

for i = 1:p.constCostLevs_substitutionPlots
    for j = 1:pBHeads.nLevs
        
        % Calculate the cost of effort
        diff_ObsFreq_RealFreq = pBHeads.levs(j) - p.truePBHeads;
        error = -diff_ObsFreq_RealFreq/(p.truePBHeads - 0.5);
        effort = 1 - error;
        effortCost = calcEffCost(effort, p); % Effort == phi   -p.beta + p.beta/((p.maxEffort-effort)^p.alpha);
        
        % Calculate total benefit, total cost
        totalBenefit = propCorrect.matrix(j,:).*p.benefit;
        totalCost = DT.matrix(j,:).*(constCostVec(i) + effortCost);
        
        % Net benefit = propCorrect*value - time*cost
        fitness(i).matrix(j,:) = totalBenefit - totalCost;
    end
    
    % Values of pGood1 from the C++ sim that are above the maximum we're
    % considering possible in this particular run (i.e. the variables
    % "pGood1" set at the top) are irrelevant  
    fitness(i).matrix(pBHeads.matrix > p.truePBHeads) = 0;
        
    % Get indices of maximum value (ie optimum
    [valsByCol indicesByCol] = max(fitness(i).matrix);
    [optimum(i).fitness colIdx] = max(valsByCol);
    rowIdx = indicesByCol(colIdx);
    
    optimum(i).rowIdx = rowIdx;
    optimum(i).colIdx = colIdx;
    optimum(i).constCost = constCostVec(i);
    optimum(i).benefit = p.benefit;    
    optimum(i).thresh = thresh.levs(colIdx);
    optimum(i).pBHeads = pBHeads.levs(rowIdx);
    optimum(i).thresh_fromMatrix = thresh.matrix(rowIdx, colIdx);
    optimum(i).pBHeads_fromMatrix = pBHeads.matrix(rowIdx, colIdx);
    optimum(i).DT = DT.matrix(rowIdx, colIdx);
    optimum(i).propCorrect = propCorrect.matrix(rowIdx, colIdx);
    optimum(i).fitness_fromMatrix = fitness(i).matrix(rowIdx, colIdx);
    optimum(i).effort = 1 + (optimum(i).pBHeads - p.truePBHeads)./(p.truePBHeads- 0.5);
    optimum(i).obs_from_effort = p.truePBHeads - (1-optimum(i).effort)*(p.truePBHeads - 0.5);
    optimum(i).effortCost = calcEffCost(optimum(i).effort, p) % -p.beta + p.beta/((p.maxEffort-optimum(i).effort)^p.alpha);
    
    
    
  
    %% Flip the fitness matrix and plot
    
    % Flip the matrix
    fitness(i).matrix = fliplr(fitness(i).matrix);
    
    % Convert thresh levs to be most stringent at 1, not 0
    t = fliplr(1-(thresh.levs'));
    threshMinMax = [min(t), max(t)]
    
    % Convert pBHeads to the probability of choosing at random
    e = (pBHeads.levs' - 0.5)./0.4;
    errorMinMax = [min(e), max(e)]
    
    % Convert the position of the optimum, because the matrix has been flipped
    threshOptPlot = max(t) - optimum(i).thresh;
    errorOptPlot = (optimum(i).pBHeads - 0.5)/ 0.4;
    

end


%% Plot bar charts of the dependent variables from the equilibria

% figure(12); clf
% set(gcf,'Position', [650 350 400 220]);

% Get the values
for i = 1:p.constCostLevs_fitnessLandscapes 
    DTBars(i) = optimum(i).DT;
    propCorrectBars(i) = optimum(i).propCorrect;
    fitnessBars(i) = optimum(i).fitness;
end


bars3way.constCostVec = constCostVec;
bars3way.DTBars = DTBars;
bars3way.propCorrectBars = propCorrectBars;
bars3way.fitnessBars = fitnessBars;

figure(13); clf; hold on
set(gcf,'Position', [1050 350 500 450]);
n = p.constCostLevs_substitutionPlots;
for i = 1:n
    xVec(i) = optimum(i).DT;
    yVec(i) = optimum(i).effortCost;
end
% plot(xVec, yVec, 'color', 'k'); % [0.8 0.8 0.8])
for i = 1:n
    myCol = [(i-1)/n 0 (n-i)/n];
%     plot(optimum(i).DT, optimum(i).effortCost,'o', 'color', myCol, 'MarkerFaceColor', myCol, 'MarkerSize', 8)
    plot(optimum(i).DT, optimum(i).effortCost,'o', 'color', 'k', 'MarkerFaceColor', 'k', 'MarkerSize', 10)
end
set(gca, 'FontSize', 14);
xlabel('DT'), ylabel('c_e')
title('c_e vs DT, vs c_t')
xlim([0 40]), ylim([0 80])
