# Supplementary material for: An Extra Dimension to Decision-Making in Animals: The Three-way Trade-off between Speed, Effort per-Unit-Time and Accuracy
Source: PLoS Comput Biol. 2014 Dec 18;10(12):e1003937. doi: 10.1371/journal.pcbi.1003937 (PMC4270426; doi:10.1371/journal.pcbi.1003937)
Supplement: S1 Dataset — Simulation code and output. This dataset contains: (i) C++ code used to simulate and for a discrete grid of and values; (ii) tab-delimited text files containing the output of those simulations; and (iii) matlab code used to calculate the optimum and values for different levels of and to plot figs. 1–4. (ZIP) [file pcbi.1003937.s001.zip › seaMakeDataMatrices.m]

function[pBHeads, thresh, DT, propCorrect]...
    = seaMakeDataMatrices(pBHeads, thresh, DT, propCorrect)
% 
% 


pBHeads.levs = unique(pBHeads.vals);
pBHeads.nLevs = length(pBHeads.levs);

thresh.levs = unique(thresh.vals);
thresh.nLevs = length(thresh.levs);

% Initialize storage variables
DT.matrix = zeros(pBHeads.nLevs, thresh.nLevs);
propCorrect.matrix = zeros(pBHeads.nLevs, thresh.nLevs);
pBHeads.matrix = zeros(pBHeads.nLevs, thresh.nLevs);
thresh.matrix = zeros(pBHeads.nLevs, thresh.nLevs);

% Move data
for i = 1:pBHeads.nLevs
	startIdx = (i-1)*thresh.nLevs + 1;
	endIdx = startIdx + thresh.nLevs - 1;

	DT.matrix(i,:) = DT.vals(startIdx:endIdx);
	propCorrect.matrix(i,:) = propCorrect.vals(startIdx:endIdx);
    pBHeads.matrix(i,:) = pBHeads.vals(startIdx:endIdx);
    thresh.matrix(i,:) = thresh.vals(startIdx:endIdx);
end
