# Supplementary material for: An Extra Dimension to Decision-Making in Animals: The Three-way Trade-off between Speed, Effort per-Unit-Time and Accuracy
Source: PLoS Comput Biol. 2014 Dec 18;10(12):e1003937. doi: 10.1371/journal.pcbi.1003937 (PMC4270426; doi:10.1371/journal.pcbi.1003937)
Supplement: S1 Dataset — Simulation code and output. This dataset contains: (i) C++ code used to simulate and for a discrete grid of and values; (ii) tab-delimited text files containing the output of those simulations; and (iii) matlab code used to calculate the optimum and values for different levels of and to plot figs. 1–4. (ZIP) [file pcbi.1003937.s001.zip › seaPlottingScript_14.m]

% Speed Effort Accuracy plotting script
% 
% AJF

clear all

%% Params

nFiles = 15; % number of data files

% Implementation parameters
ip.imageScale = 200; % divide fitness images by this number before displaying
ip.LOG = 1;

% Model parameters

% True probability of observing heads from biased coin (other is fair)
p.truePBHeads = 0.9; % probability the biased coin gives us a head in reality

% Effort
p.maxEffort = 1;


% Cost
EXP = 0; % Code for specifying error function
HYP = 1; % Code for specifying error function
ORIGINAL = 2;

p.errFuncType = HYP; % which one are we going to use?
p.k = 0.1; % parameter for hyperbolic 
p.rho = 0.01; % parameter for exponential cost function

p.alpha = 1.5; % parameter of cost-effort function
p.beta = 1; % parameter of cost-effort function


% Used for the benefit fitness landscapes:
p.constCost_default = 200; % the default cost per time at zero effort

p.minCost = 2; % min constant cost val for finding equilibria
p.maxCost = 200; % max constant cost val for finding equilibria
p.constCostLevs_fitnessLandscapes = 3;
p.constCostLevs_linePlots = 10;
p.constCostLevs_substitutionPlots = 5;

% Benefit of accuracy
p.constCost_b_landscapes = 100;
p.benefit = 10000;
p.minBenefit = 5000;
p.maxBenefit = 15000;
p.benefitLevs = 3;

%% Error curve

% plotErrorCurve(p.alpha, p.beta, 0);

plotHypOrExpErrorCurve(p);

% pause()


%% Data

% Load data
[pBHeads, thresh, DT, propCorrect, data] = seaReadData(nFiles);

% Make data matrices
[pBHeads, thresh, DT, propCorrect]...
    = seaMakeDataMatrices(pBHeads, thresh, DT, propCorrect);


%% 3-way tradeoff

[optimum_vs_cost fitness_cost bars3way constCostVec] = sea3WayFitnessLandscapesCost(pBHeads, thresh, DT, propCorrect, p, ip);

sea3WaySubstitutionPlot(pBHeads, thresh, DT, propCorrect, p, ip);


%% 2-way tradeoff

% Find the optima for the same costs as the equilibria returned above for
% different cosntant costs

for i = 1:p.constCostLevs_fitnessLandscapes
    costsAtOptimum(i).effortCost = optimum_vs_cost(i).effortCost;
    costsAtOptimum(i).constCost = optimum_vs_cost(i).constCost;
end

[squeeze([optimum_vs_cost.rowIdx])' squeeze([optimum_vs_cost.colIdx])']

[opt2 bars2way] = sea2WayOptimaNoPlot(pBHeads, thresh, DT, propCorrect, p, ip, optimum_vs_cost, costsAtOptimum, constCostVec);

%% Plot the comparison bar graphs

'ConstCostVals:'
bars3way.constCostVec

% Decision time
figure(41); clf
set(gcf,'Position', [250 700 380 380]);

DTBars = [bars3way.DTBars' bars2way.barDT(2).d'];
bar(DTBars);
set(gca, 'FontSize', 14)
xlabel('const cost'), ylabel('DT')
title('blue - fixed effort')

% Proportion correct
figure(42); clf
set(gcf,'Position', [560 700 380 380]);

PCBars = [bars3way.propCorrectBars' bars2way.barPC(2).d'];
bar(PCBars);
ylim([0.85 1])
set(gca, 'FontSize', 14)
xlabel('const cost'), ylabel('propCorrect')
title('blue - fixed effort')

% Relative fitness advantage
figure(44); clf
set(gcf,'Position', [900 700 380 380]);

fitBars = [bars3way.fitnessBars' bars2way.barFit(2).d' ];

fitBars

relFitAdv = zeros(3,1);
relFitAdv(1) = (fitBars(1,2) - fitBars(1,1))/fitBars(1,1)*100
relFitAdv(2) = (fitBars(2,2) - fitBars(2,1))/fitBars(2,1)*100
relFitAdv(3) = (fitBars(3,2) - fitBars(3,1))/fitBars(3,1)*100

bar(-relFitAdv);
% ylim([-1 5])
set(gca, 'FontSize', 14)
xlabel('const cost'), ylabel('fitness')
title('blue - fixed effort')
