# Supplementary material for: An Extra Dimension to Decision-Making in Animals: The Three-way Trade-off between Speed, Effort per-Unit-Time and Accuracy
Source: PLoS Comput Biol. 2014 Dec 18;10(12):e1003937. doi: 10.1371/journal.pcbi.1003937 (PMC4270426; doi:10.1371/journal.pcbi.1003937)
Supplement: S1 Dataset — Simulation code and output. This dataset contains: (i) C++ code used to simulate and for a discrete grid of and values; (ii) tab-delimited text files containing the output of those simulations; and (iii) matlab code used to calculate the optimum and values for different levels of and to plot figs. 1–4. (ZIP) [file pcbi.1003937.s001.zip › seaReadData.m]

function[pBHeads, thresh, DT, propCorrect, data] = seaReadData(nFiles)
% This function reads in data from speedEffortAccuracy C++ sim. Files have
% to be named according to this format: 'decision_output_fall_1.txt'
% 
%   Returns:
%       pGood1Vals, threshVals, DT, propCorrect : Mean values of variables
%       of interest for each param combo  
%       data : all the data in the sim output files


    % Read data files from the different reps
    for i = 1:nFiles
        fileName = ['decision_output_fall_', num2str(i),'.txt'];
        d{i} = dlmread(fileName);
    end
    
    % Create master data matrix: average the data over the different reps
    data = zeros(size(d{1}(:,:)));
    for i = 1:length(d)
        data = data + d{i}(:,:);
    end
    data = data./length(d);

    % Pull out the individual variables
    pBHeads.vals = data(:,1);
    thresh.vals = data(:,2);
    DT.vals = data(:,3);
    propCorrect.vals = data(:,4);

end
