# Supplementary material for: An Extra Dimension to Decision-Making in Animals: The Three-way Trade-off between Speed, Effort per-Unit-Time and Accuracy
Source: PLoS Comput Biol. 2014 Dec 18;10(12):e1003937. doi: 10.1371/journal.pcbi.1003937 (PMC4270426; doi:10.1371/journal.pcbi.1003937)
Supplement: S1 Dataset — Simulation code and output. This dataset contains: (i) C++ code used to simulate and for a discrete grid of and values; (ii) tab-delimited text files containing the output of those simulations; and (iii) matlab code used to calculate the optimum and values for different levels of and to plot figs. 1–4. (ZIP) [file pcbi.1003937.s001.zip › speedAccBin_main.cpp]

#include <cstdlib>
#include <iostream>
#include <cmath>
#include <string>
#include <sstream>
#include <fstream>
#include <gsl_rng.h>
#include <gsl_randist.h> 

/* A program to find the optimal decision thresholds in the simple choice 
* with binomial evidence, using the SPRT. 
*/

using namespace std;

#define GOOD 1 
#define BAD 2

/* Random number generator global variables */
gsl_rng *r;  /* global generator */

static void makeDecision(double p1, double p2, double alpha, double beta, int* d, int* c );
static double calcWeight(int e, double goodP1, double badP1);
static int checkStop(double sumW, double alpha, double beta);
    
int main(int argc, char *argv[])
{
    // setup random number generator
    const gsl_rng_type *T = gsl_rng_default;
    r = gsl_rng_alloc(T);
    gsl_rng_set(r,time(NULL));


    int i, j, k, d, c, sumDT, sumC;
    double sumNetBenefit, alpha, beta;

    // Params
    int N = 500000;
    double goodP1 = 0.9, badP1 = 0.5;
    double unitC = 1.0;
    double b = 1000.0;
 
    // Values of goodP1 over which to loop (i.e. of sampling error)
    int nGoodP1 = 150;
    double goodP1Start = 0.6, goodP1Incr = 0.002;
    double goodP1Vec[nGoodP1];
    for(i = 0; i < nGoodP1; i++) 
    {
        goodP1Vec[i] = goodP1Start + (double)i*goodP1Incr;
    } 
    
    // Values of threshold over which to loop
    int nThresh = 150;
    double thStart = 0.002, thIncr = 0.002;
    double thresh[nThresh];
    for(i = 0; i < nThresh; i++) 
    {
        thresh[i] = thStart + (double)i*thIncr;
    }
       
    // Storage variables
    double meanDT[nGoodP1][nThresh];
    double propC[nGoodP1][nThresh];
    double meanNetBenefit[nGoodP1][nThresh];
    
    // Loop over threshold values
    for(k = 0; k < nGoodP1; k++)
    {
        goodP1 = goodP1Vec[k];
        
        for(j = 0; j < nThresh; j++)
        {
            // Set thresholds
            alpha = thresh[j];
            beta = thresh[j];
            
            // Storage Variable
            int* decisionTime = new int[N];    
            int* correct = new int[N];
            double* cost = new double[N];
            double* benefit = new double[N];
    
            // Run N decisions. Record the time they took and whether they were correct.
            for( i = 0; i < N; i++ )
            {
                                                                                if(i%50000 == 0) cout << ".";;
                makeDecision( goodP1, badP1, alpha, beta, &d, &c );
                decisionTime[i] = d;
                correct[i] = c;
                cost[i] = (double)d*unitC;
                benefit[i] = c*b;
            //                            cout << d << " " << c << endl;
            }
            cout << endl;
            
            // Calculate average decision time and accuracy
            sumDT = 0;
            sumC = 0;
            sumNetBenefit = 0.0;
            for( i = 0; i < N; i++ )
            {
                sumDT += decisionTime[i];
                sumC += correct[i];
                sumNetBenefit += benefit[i]-cost[i];
            }
            meanDT[k][j] = (double)sumDT/(double)N;
            propC[k][j] = (double)sumC/(double)N;
            meanNetBenefit[k][j] = sumNetBenefit/(double)N;
            
            cout << "goodP1:" << goodP1 << "  \t th:" << thresh[j] << "  \t DT:" << meanDT[k][j] << "\t pC:" << propC[k][j] << "\t netB:" <<  meanNetBenefit[k][j] << endl;
            
    //        cout << "alpha:" << alpha << " beta:" << beta << " meanDT:" << meanDT << " propC:" << propC << endl;
            
            delete decisionTime;
            delete correct;
            delete cost;
            delete benefit;
            
        } // End loop over thresh

        stringstream ss1;
        ss1 << "decision_output.txt" << '\0';
        string s1 = ss1.str();
        const char* pc;
        pc = &s1[0];
    
        ofstream myfile;
        myfile.open(pc, ios::app);
        
        for(int j = 0; j < nThresh; j++)
        {
            myfile << goodP1Vec[k] << "\t" << thresh[j] << "\t" << meanDT[k][j] << "\t" << propC[k][j] << "\t" <<  meanNetBenefit[k][j] << endl;
        }
        myfile.close();
        
    } // End loop over goodP1   
    
    
    
    
    
    // NOW (
    
// Graph net benefit against threshold, for different values of b/c (b is the 
// benefit of getting it right, c is the cost per time step.
    
    
//    system("PAUSE");
    return EXIT_SUCCESS;
}


/*  int decision(double p1, double p2)
*   A function to run a model of a single decision
*   Input:
*       p1 : probability of observing a 1 in state 1      
*       p2 : probability of observing a 1 in state 2
*   Output:
*       d : the decision time in time steps
*       c : whether the decision was correct - 1 yes 0 no
*/
static void makeDecision(double goodP1, double badP1, double alpha, double beta, int* d, int* c)
{
// PROBLEM: Is this a good site or a bad site?

// FITNESS AT STAKE: If you get it right, you get a relative fitness benefit of 1, if 
// wrong, relative fitness penalty of 1.

// EVIDENCE: If good, then you see 1 with probability 1-pError; if bad, you see 
// 0 with probability 1-pError

// DECISION: Follow SPRT

    // Flip a coin to choose state 0 (bad site) or state 1 (good site)
    int state = GOOD;
    if( gsl_ran_flat(r, 0.0, 1.0) < 0.5 ) state = BAD;

    // The probability of observing a 1 depends on which state we're faced with
    double p;
    if( state == GOOD ) { p = goodP1; }
    else if( state == BAD ) { p = badP1; }

                                                    //    if(state == GOOD) 
//                                                        {
//                                                            cout << "state: GOOD" << endl;
//                                                        }
//                                                        if(state == BAD) 
//                                                        {
//                                                            cout << "state: BAD" << endl;
//                                                        }
//                                                        

    // Some variables we're going to use during the decision    
    int choose = 0, e;
    (*d) = 0;
    double sumW = 0.0;
    while( !choose )
    {   
        // Increment the duration counter
        (*d)++;

        // Get a peice of evidence
        e = ( gsl_ran_flat(r, 0.0, 1.0) < p );
//        cout << e;

        // Calculate the weight
        sumW += calcWeight( e, goodP1, badP1 );

        // Check if we've hit a threshold
        choose = checkStop( sumW, alpha, beta );
                                                       // cout << "d:" << d << " e:" << e << " sw:" << sumW;
//                                                        if( choose )
//                                                        {
//                                                            if( choose == GOOD)
//                                                            {
//                                                                cout << " ch: GOOD";
//                                                            }
//                                                            else if( choose == BAD )
//                                                            {
//                                                                cout << " ch: BAD";
//                                                            }
//                                                            if( choose == state )
//                                                            {
//                                                                cout << " correct!" << endl;
//                                                            }
//                                                            else
//                                                            {
//                                                                cout << " incorrect" << endl;
//                                                            }
//                                                        }
//                                                        else
//                                                        {
//                                                            cout << endl;
//                                                        }
        // If we have, record the result
        if( choose )
        {
            if( choose == state )
            {
                (*c) = 1;
            }
            else if( choose != state ) 
            {
                (*c) = 0;
            }
        }
    }
}

/* double calcWeight(int e, double p1, double p2)
* A function to return the weight value given the evidence and the probability 
* of observing that evidence given you're looking at option 1 or option 2
*   Input:
*       e : obs (0 or 1)
*       p1 : p(e | looking at 1)
*       p2 : p(e | looking at 1)
*   Output
*       w : the weight
*/
double calcWeight(int e, double goodP1, double badP1)
{
    double w;
    
    if(e == 1)
    {
        w = log(goodP1/badP1);
    }
    else if(e == 0)
    {
        w = log((1.0-goodP1)/(1.0-badP1));
    }   
    return w;
}

/* int checkStop(double sumW, double alpha, double beta)
* A function to check if we've made a decision
*   Input:
*       sumW : obs (0 or 1)
*       alpha : decision threshold for GOOD
*       beta : decision threshold for BAD
*   Output
*       choose : what we decided: GOOD or BAD
*/
int checkStop(double sumW, double alpha, double beta)
{
    int choose = 0;
    if(sumW >= log((1.0-alpha)/beta))
    {
        choose = GOOD;
    }
    else if(sumW <= log(alpha/(1.0-beta)))
    {
        choose = BAD;
    }
    return choose;
}
