# Supplementary material for: An Extra Dimension to Decision-Making in Animals: The Three-way Trade-off between Speed, Effort per-Unit-Time and Accuracy
Source: PLoS Comput Biol. 2014 Dec 18;10(12):e1003937. doi: 10.1371/journal.pcbi.1003937 (PMC4270426; doi:10.1371/journal.pcbi.1003937)
Supplement: S1 Dataset — Simulation code and output. This dataset contains: (i) C++ code used to simulate and for a discrete grid of and values; (ii) tab-delimited text files containing the output of those simulations; and (iii) matlab code used to calculate the optimum and values for different levels of and to plot figs. 1–4. (ZIP) [file pcbi.1003937.s001.zip › SpeedAccBinom.dev]

[Project]
FileName=SpeedAccBinom.dev
Name=SpeedAccBinom
UnitCount=1
Type=1
Ver=1
ObjFiles=
Includes=
Libs=
PrivateResource=
ResourceIncludes=
MakeIncludes=
Compiler=
CppCompiler=
Linker=-lgsl_@@_
IsCpp=1
Icon=
ExeOutput=
ObjectOutput=
OverrideOutput=0
OverrideOutputName=SpeedAccBinom.exe
HostApplication=
Folders=
CommandLine=
UseCustomMakefile=0
CustomMakefile=
IncludeVersionInfo=0
SupportXPThemes=0
CompilerSet=0
CompilerSettings=0000000001001001000000

[VersionInfo]
Major=0
Minor=1
Release=1
Build=1
LanguageID=1033
CharsetID=1252
CompanyName=
FileVersion=
FileDescription=Developed using the Dev-C++ IDE
InternalName=
LegalCopyright=
LegalTrademarks=
OriginalFilename=
ProductName=
ProductVersion=
AutoIncBuildNr=0

[Unit1]
FileName=speedAccBin_main.cpp
CompileCpp=1
Folder=SpeedAccBinom
Compile=1
Link=1
Priority=1000
OverrideBuildCmd=0
BuildCmd=
